# Supplementary material for: Genome-wide analyses of miniature inverted-repeat transposable elements reveals new insights into the evolution of the Triticum-Aegilops group
Source: PLoS One. 2018 Oct 24;13(10):e0204972. doi: 10.1371/journal.pone.0204972 (PMC6200218; doi:10.1371/journal.pone.0204972)
Supplement: S3 Table — (XLSX) [file pone.0204972.s004.xlsx]

## Sheet: aestivum_Emmer_all
S3 Table. Characterization of MITE flanking sequences in wild emmer and bread wheats.
Species	MITE name (marked by code)	Annotation (based on EnsemblPlants)	Type of annotation	Gene product name	evalue	% coverage
T. aestivum	aison_B20002-[1]-[215]	DTC_Atau_Jorge_A_consensus-1	TE	DNA-transposon, TIR, CACTA; consensus sequence; KEY=2846	0	100
T. aestivum	aison_B30005-[11]-[212]	DTC_Atau_Jorge_A_consensus-1	TE	DNA-transposon, TIR, CACTA; consensus sequence; KEY=2846	0	100
T. aestivum	argus_B10003-[4]-[327]	DTC_Atau_Jorge_A_consensus-1	TE	DNA-transposon, TIR, CACTA; consensus sequence; KEY=2846	0	100
T. aestivum	athos_A30001-[25]-[81]	DTC_Atau_Jorge_A_consensus-1	TE	DNA-transposon, TIR, CACTA; consensus sequence; KEY=2846	0	100
T. aestivum	athos_A30001-[9]-[81]	DTC_Atau_Jorge_A_consensus-1	TE	DNA-transposon, TIR, CACTA; consensus sequence; KEY=2846	0	100
T. aestivum	belus_A10001-[1]-[173]	DTC_Tmon_Jorge_AF326781-1	TE	DNA-transposon, TIR, CACTA; complete element; KEY=710	0	100
T. aestivum	belus_A10001-[11]-[173]	DTC_Tmon_Jorge_AF326781-1	TE	DNA-transposon, TIR, CACTA; complete element; KEY=710	0	100
T. aestivum	fortuna_B70001-[3]-[357]	DTC_Atau_Jorge_A_consensus-1	TE	DNA-transposon, TIR, CACTA; consensus sequence; KEY=2846	0	100
T. aestivum	gerald_A30003-[4]-[320]	DTC_Atau_Jorge_A_consensus-1	TE	DNA-transposon, TIR, CACTA; consensus sequence; KEY=2846	0	100
T. aestivum	gerald_A60001-[1]-[327]	DTC_Atau_Jorge_A_consensus-1	TE	DNA-transposon, TIR, CACTA; consensus sequence; KEY=2846	0	100
T. aestivum	gerald_B10005-[2]-[324]	DTC_Atau_Jorge_A_consensus-1	TE	DNA-transposon, TIR, CACTA; consensus sequence; KEY=2846	0	100
T. aestivum	gerald_B30002-[2]-[328]	DTC_Atau_Jorge_A_consensus-1	TE	DNA-transposon, TIR, CACTA; consensus sequence; KEY=2846	0	100
T. aestivum	gerald_B70004-[2]-[327]	DTC_Atau_Jorge_A_consensus-1	TE	DNA-transposon, TIR, CACTA; consensus sequence; KEY=2846	0	100
T. aestivum	hades_B60004-[29]-[91]	DTC_Atau_Jorge_A_consensus-1	TE	DNA-transposon, TIR, CACTA; consensus sequence; KEY=2846	0	100
T. aestivum	hades_B60004-[7]-[93]	DTC_Atau_Jorge_A_consensus-1	TE	DNA-transposon, TIR, CACTA; consensus sequence; KEY=2846	0	100
T. aestivum	hades_B70005-[12]-[93]	DTC_Atau_Jorge_A_consensus-1	TE	DNA-transposon, TIR, CACTA; consensus sequence; KEY=2846	0	100
T. aestivum	hades_D40003-[27]-[86]	DTC_Atau_Jorge_A_consensus-1	TE	DNA-transposon, TIR, CACTA; consensus sequence; KEY=2846	0	100
T. aestivum	icarus_B30006-[62]-[103]	DTC_Atau_Jorge_A_consensus-1	TE	DNA-transposon, TIR, CACTA; consensus sequence; KEY=2846	0	100
T. aestivum	icarus_B50001-[77]-[103]	DTC_Atau_Jorge_A_consensus-1	TE	DNA-transposon, TIR, CACTA; consensus sequence; KEY=2846	0	100
T. aestivum	icarus_D60003-[30]-[103]	DTC_Atau_Jorge_A_consensus-1	TE	DNA-transposon, TIR, CACTA; consensus sequence; KEY=2846	0	100
T. aestivum	icarus_E10002-[24]-[103]	DTC_Atau_Jorge_A_consensus-1	TE	DNA-transposon, TIR, CACTA; consensus sequence; KEY=2846	0	100
T. aestivum	marius_B30006-[1]-[691]	DTC_Atau_Jorge_A_consensus-1	TE	DNA-transposon, TIR, CACTA; consensus sequence; KEY=2846	0	100
T. aestivum	pan_A20001-[42]-[123]	DTC_Atau_Jorge_A_consensus-1	TE	DNA-transposon, TIR, CACTA; consensus sequence; KEY=2846	0	100
T. aestivum	pan_A30005-[45]-[123]	DTC_Atau_Jorge_A_consensus-1	TE	DNA-transposon, TIR, CACTA; consensus sequence; KEY=2846	0	100
T. aestivum	pan_A60005-[73]-[120]	DTC_Atau_Jorge_A_consensus-1	TE	DNA-transposon, TIR, CACTA; consensus sequence; KEY=2846	0	100
T. aestivum	pan_A60005-[88]-[123]	DTC_Atau_Jorge_A_consensus-1	TE	DNA-transposon, TIR, CACTA; consensus sequence; KEY=2846	0	100
T. aestivum	pan_A70001-[129]-[104]	DTC_Atau_Jorge_A_consensus-1	TE	DNA-transposon, TIR, CACTA; consensus sequence; KEY=2846	0	100
T. aestivum	pan_A70001-[59]-[122]	DTC_Atau_Jorge_A_consensus-1	TE	DNA-transposon, TIR, CACTA; consensus sequence; KEY=2846	0	100
T. aestivum	pan_A70001-[97]-[123]	DTC_Atau_Jorge_A_consensus-1	TE	DNA-transposon, TIR, CACTA; consensus sequence; KEY=2846	0	100
T. aestivum	pan_B10002-[28]-[122]	DTC_Atau_Jorge_A_consensus-1	TE	DNA-transposon, TIR, CACTA; consensus sequence; KEY=2846	0	100
T. aestivum	pan_B10002-[55]-[123]	DTC_Atau_Jorge_A_consensus-1	TE	DNA-transposon, TIR, CACTA; consensus sequence; KEY=2846	0	100
T. aestivum	pan_B20006-[61]-[115]	DTC_Atau_Jorge_A_consensus-1	TE	DNA-transposon, TIR, CACTA; consensus sequence; KEY=2846	0	100
T. aestivum	pan_B20006-[88]-[122]	DTC_Atau_Jorge_A_consensus-1	TE	DNA-transposon, TIR, CACTA; consensus sequence; KEY=2846	0	100
T. aestivum	pan_B30001-[148]-[111]	DTC_Atau_Jorge_A_consensus-1	TE	DNA-transposon, TIR, CACTA; consensus sequence; KEY=2846	0	100
T. aestivum	pan_B30001-[149]-[122]	DTC_Atau_Jorge_A_consensus-1	TE	DNA-transposon, TIR, CACTA; consensus sequence; KEY=2846	0	100
T. aestivum	pan_B30003-[3]-[123]	DTC_Atau_Jorge_A_consensus-1	TE	DNA-transposon, TIR, CACTA; consensus sequence; KEY=2846	0	100
T. aestivum	pan_B30003-[4]-[123]	DTC_Atau_Jorge_A_consensus-1	TE	DNA-transposon, TIR, CACTA; consensus sequence; KEY=2846	0	100
T. aestivum	pan_B30004-[10]-[123]	DTC_Atau_Jorge_A_consensus-1	TE	DNA-transposon, TIR, CACTA; consensus sequence; KEY=2846	0	100
T. aestivum	pan_B40002-[122]-[120]	DTC_Atau_Jorge_A_consensus-1	TE	DNA-transposon, TIR, CACTA; consensus sequence; KEY=2846	0	100
T. aestivum	pan_B40002-[39]-[123]	DTC_Atau_Jorge_A_consensus-1	TE	DNA-transposon, TIR, CACTA; consensus sequence; KEY=2846	0	100
T. aestivum	pan_B40002-[40]-[123]	DTC_Atau_Jorge_A_consensus-1	TE	DNA-transposon, TIR, CACTA; consensus sequence; KEY=2846	0	100
T. aestivum	pan_B40004-[220]-[116]	DTC_Atau_Jorge_A_consensus-1	TE	DNA-transposon, TIR, CACTA; consensus sequence; KEY=2846	0	100
T. aestivum	pan_B40004-[222]-[104]	DTC_Atau_Jorge_A_consensus-1	TE	DNA-transposon, TIR, CACTA; consensus sequence; KEY=2846	0	100
T. aestivum	pan_B40004-[46]-[123]	DTC_Atau_Jorge_A_consensus-1	TE	DNA-transposon, TIR, CACTA; consensus sequence; KEY=2846	0	100
T. aestivum	pan_B50001-[12]-[121]	DTC_Atau_Jorge_A_consensus-1	TE	DNA-transposon, TIR, CACTA; consensus sequence; KEY=2846	0	100
T. aestivum	pan_B50001-[47]-[120]	DTC_Atau_Jorge_A_consensus-1	TE	DNA-transposon, TIR, CACTA; consensus sequence; KEY=2846	0	100
T. aestivum	pan_B50002-[12]-[123]	DTC_Atau_Jorge_A_consensus-1	TE	DNA-transposon, TIR, CACTA; consensus sequence; KEY=2846	0	100
T. aestivum	pan_B50002-[13]-[123]	DTC_Atau_Jorge_A_consensus-1	TE	DNA-transposon, TIR, CACTA; consensus sequence; KEY=2846	0	100
T. aestivum	pan_B50002-[8]-[123]	DTC_Atau_Jorge_A_consensus-1	TE	DNA-transposon, TIR, CACTA; consensus sequence; KEY=2846	0	100
T. aestivum	pan_B50002-[9]-[123]	DTC_Atau_Jorge_A_consensus-1	TE	DNA-transposon, TIR, CACTA; consensus sequence; KEY=2846	0	100
T. aestivum	pan_B50003-[1]-[123]	DTC_Atau_Jorge_A_consensus-1	TE	DNA-transposon, TIR, CACTA; consensus sequence; KEY=2846	0	100
T. aestivum	pan_B60005-[6]-[123]	DTC_Atau_Jorge_A_consensus-1	TE	DNA-transposon, TIR, CACTA; consensus sequence; KEY=2846	0	100
T. aestivum	pan_B70004-[178]-[122]	DTC_Atau_Jorge_A_consensus-1	TE	DNA-transposon, TIR, CACTA; consensus sequence; KEY=2846	0	100
T. aestivum	pan_B70004-[216]-[111]	DTC_Atau_Jorge_A_consensus-1	TE	DNA-transposon, TIR, CACTA; consensus sequence; KEY=2846	0	100
T. aestivum	pan_E10001-[15]-[123]	DTC_Atau_Jorge_A_consensus-1	TE	DNA-transposon, TIR, CACTA; consensus sequence; KEY=2846	0	100
T. aestivum	pan_E10001-[54]-[120]	DTC_Atau_Jorge_A_consensus-1	TE	DNA-transposon, TIR, CACTA; consensus sequence; KEY=2846	0	100
T. aestivum	phoebus_B20006-[0]-[319]	DTC_Atau_Jorge_A_consensus-1	TE	DNA-transposon, TIR, CACTA; consensus sequence; KEY=2846	0	100
T. aestivum	polyphemus_B10003-[0]-[237]	DTC_Atau_Jorge_A_consensus-1	TE	DNA-transposon, TIR, CACTA; consensus sequence; KEY=2846	0	100
T. aestivum	polyphemus_B50001-[0]-[237]	DTC_Atau_Jorge_A_consensus-1	TE	DNA-transposon, TIR, CACTA; consensus sequence; KEY=2846	0	100
T. aestivum	polyphemus_D20004-[0]-[237]	DTC_Atau_Jorge_A_consensus-1	TE	DNA-transposon, TIR, CACTA; consensus sequence; KEY=2846	0	100
T. aestivum	stolos_A20003-[1]-[257]	DTC_Atau_Jorge_A_consensus-1	TE	DNA-transposon, TIR, CACTA; consensus sequence; KEY=2846	0	100
T. aestivum	stolos_A30002-[1]-[257]	DTC_Atau_Jorge_A_consensus-1	TE	DNA-transposon, TIR, CACTA; consensus sequence; KEY=2846	0	100
T. aestivum	thalos_A20004-[164]-[159]	DTC_Atau_Jorge_A_consensus-1	TE	DNA-transposon, TIR, CACTA; consensus sequence; KEY=2846	0	100
T. aestivum	thalos_A20004-[166]-[138]	DTC_Atau_Jorge_A_consensus-1	TE	DNA-transposon, TIR, CACTA; consensus sequence; KEY=2846	0	100
T. aestivum	thalos_A20006-[286]-[155]	DTC_Atau_Jorge_A_consensus-1	TE	DNA-transposon, TIR, CACTA; consensus sequence; KEY=2846	0	100
T. aestivum	thalos_A30002-[115]-[162]	DTC_Atau_Jorge_A_consensus-1	TE	DNA-transposon, TIR, CACTA; consensus sequence; KEY=2846	0	100
T. aestivum	thalos_A30002-[202]-[158]	DTC_Atau_Jorge_A_consensus-1	TE	DNA-transposon, TIR, CACTA; consensus sequence; KEY=2846	0	100
T. aestivum	thalos_A30005-[0]-[158]	DTC_Atau_Jorge_A_consensus-1	TE	DNA-transposon, TIR, CACTA; consensus sequence; KEY=2846	0	100
T. aestivum	thalos_A30005-[201]-[153]	DTC_Atau_Jorge_A_consensus-1	TE	DNA-transposon, TIR, CACTA; consensus sequence; KEY=2846	0	100
T. aestivum	thalos_A30005-[66]-[153]	DTC_Atau_Jorge_A_consensus-1	TE	DNA-transposon, TIR, CACTA; consensus sequence; KEY=2846	0	100
T. aestivum	thalos_A40001-[51]-[150]	DTC_Atau_Jorge_A_consensus-1	TE	DNA-transposon, TIR, CACTA; consensus sequence; KEY=2846	0	100
T. aestivum	thalos_A40006-[375]-[153]	DTC_Atau_Jorge_A_consensus-1	TE	DNA-transposon, TIR, CACTA; consensus sequence; KEY=2846	0	100
T. aestivum	thalos_A40006-[377]-[138]	DTC_Atau_Jorge_A_consensus-1	TE	DNA-transposon, TIR, CACTA; consensus sequence; KEY=2846	0	100
T. aestivum	thalos_A40006-[378]-[138]	DTC_Atau_Jorge_A_consensus-1	TE	DNA-transposon, TIR, CACTA; consensus sequence; KEY=2846	0	100
T. aestivum	thalos_A40006-[420]-[152]	DTC_Atau_Jorge_A_consensus-1	TE	DNA-transposon, TIR, CACTA; consensus sequence; KEY=2846	0	100
T. aestivum	thalos_A40006-[422]-[150]	DTC_Atau_Jorge_A_consensus-1	TE	DNA-transposon, TIR, CACTA; consensus sequence; KEY=2846	0	100
T. aestivum	thalos_A40006-[423]-[138]	DTC_Atau_Jorge_A_consensus-1	TE	DNA-transposon, TIR, CACTA; consensus sequence; KEY=2846	0	100
T. aestivum	thalos_A50003-[188]-[153]	DTC_Atau_Jorge_A_consensus-1	TE	DNA-transposon, TIR, CACTA; consensus sequence; KEY=2846	0	100
T. aestivum	thalos_A50003-[58]-[151]	DTC_Atau_Jorge_A_consensus-1	TE	DNA-transposon, TIR, CACTA; consensus sequence; KEY=2846	0	100
T. aestivum	thalos_A50006-[2]-[161]	DTC_Atau_Jorge_A_consensus-1	TE	DNA-transposon, TIR, CACTA; consensus sequence; KEY=2846	0	100
T. aestivum	thalos_A50006-[87]-[160]	DTC_Atau_Jorge_A_consensus-1	TE	DNA-transposon, TIR, CACTA; consensus sequence; KEY=2846	0	100
T. aestivum	thalos_B10001-[246]-[140]	DTC_Atau_Jorge_A_consensus-1	TE	DNA-transposon, TIR, CACTA; consensus sequence; KEY=2846	0	100
T. aestivum	thalos_B10001-[330]-[158]	DTC_Atau_Jorge_A_consensus-1	TE	DNA-transposon, TIR, CACTA; consensus sequence; KEY=2846	0	100
T. aestivum	thalos_B10001-[368]-[146]	DTC_Atau_Jorge_A_consensus-1	TE	DNA-transposon, TIR, CACTA; consensus sequence; KEY=2846	0	100
T. aestivum	thalos_B10001-[370]-[157]	DTC_Atau_Jorge_A_consensus-1	TE	DNA-transposon, TIR, CACTA; consensus sequence; KEY=2846	0	100
T. aestivum	thalos_B10001-[379]-[160]	DTC_Atau_Jorge_A_consensus-1	TE	DNA-transposon, TIR, CACTA; consensus sequence; KEY=2846	0	100
T. aestivum	thalos_B10001-[392]-[155]	DTC_Atau_Jorge_A_consensus-1	TE	DNA-transposon, TIR, CACTA; consensus sequence; KEY=2846	0	100
T. aestivum	thalos_B10001-[399]-[158]	DTC_Atau_Jorge_A_consensus-1	TE	DNA-transposon, TIR, CACTA; consensus sequence; KEY=2846	0	100
T. aestivum	thalos_B10001-[400]-[138]	DTC_Atau_Jorge_A_consensus-1	TE	DNA-transposon, TIR, CACTA; consensus sequence; KEY=2846	0	100
T. aestivum	thalos_B10001-[402]-[158]	DTC_Atau_Jorge_A_consensus-1	TE	DNA-transposon, TIR, CACTA; consensus sequence; KEY=2846	0	100
T. aestivum	thalos_B10001-[407]-[138]	DTC_Atau_Jorge_A_consensus-1	TE	DNA-transposon, TIR, CACTA; consensus sequence; KEY=2846	0	100
T. aestivum	thalos_B10001-[408]-[138]	DTC_Atau_Jorge_A_consensus-1	TE	DNA-transposon, TIR, CACTA; consensus sequence; KEY=2846	0	100
T. aestivum	thalos_B10001-[409]-[138]	DTC_Atau_Jorge_A_consensus-1	TE	DNA-transposon, TIR, CACTA; consensus sequence; KEY=2846	0	100
T. aestivum	thalos_B10001-[435]-[138]	DTC_Atau_Jorge_A_consensus-1	TE	DNA-transposon, TIR, CACTA; consensus sequence; KEY=2846	0	100
T. aestivum	thalos_B10001-[437]-[158]	DTC_Atau_Jorge_A_consensus-1	TE	DNA-transposon, TIR, CACTA; consensus sequence; KEY=2846	0	100
T. aestivum	thalos_B10001-[446]-[151]	DTC_Atau_Jorge_A_consensus-1	TE	DNA-transposon, TIR, CACTA; consensus sequence; KEY=2846	0	100
T. aestivum	thalos_B10001-[452]-[135]	DTC_Atau_Jorge_A_consensus-1	TE	DNA-transposon, TIR, CACTA; consensus sequence; KEY=2846	0	100
T. aestivum	thalos_B10001-[453]-[138]	DTC_Atau_Jorge_A_consensus-1	TE	DNA-transposon, TIR, CACTA; consensus sequence; KEY=2846	0	100
T. aestivum	thalos_B10001-[455]-[150]	DTC_Atau_Jorge_A_consensus-1	TE	DNA-transposon, TIR, CACTA; consensus sequence; KEY=2846	0	100
T. aestivum	thalos_B10001-[462]-[147]	DTC_Atau_Jorge_A_consensus-1	TE	DNA-transposon, TIR, CACTA; consensus sequence; KEY=2846	0	100
T. aestivum	thalos_B10001-[467]-[143]	DTC_Atau_Jorge_A_consensus-1	TE	DNA-transposon, TIR, CACTA; consensus sequence; KEY=2846	0	100
T. aestivum	thalos_B10001-[468]-[135]	DTC_Atau_Jorge_A_consensus-1	TE	DNA-transposon, TIR, CACTA; consensus sequence; KEY=2846	0	100
T. aestivum	thalos_B10002-[289]-[150]	DTC_Atau_Jorge_A_consensus-1	TE	DNA-transposon, TIR, CACTA; consensus sequence; KEY=2846	0	100
T. aestivum	thalos_B10002-[290]-[138]	DTC_Atau_Jorge_A_consensus-1	TE	DNA-transposon, TIR, CACTA; consensus sequence; KEY=2846	0	100
T. aestivum	thalos_B10002-[291]-[138]	DTC_Atau_Jorge_A_consensus-1	TE	DNA-transposon, TIR, CACTA; consensus sequence; KEY=2846	0	100
T. aestivum	thalos_B10002-[292]-[138]	DTC_Atau_Jorge_A_consensus-1	TE	DNA-transposon, TIR, CACTA; consensus sequence; KEY=2846	0	100
T. aestivum	thalos_B10002-[293]-[138]	DTC_Atau_Jorge_A_consensus-1	TE	DNA-transposon, TIR, CACTA; consensus sequence; KEY=2846	0	100
T. aestivum	thalos_B10002-[294]-[138]	DTC_Atau_Jorge_A_consensus-1	TE	DNA-transposon, TIR, CACTA; consensus sequence; KEY=2846	0	100
T. aestivum	thalos_B10002-[295]-[138]	DTC_Atau_Jorge_A_consensus-1	TE	DNA-transposon, TIR, CACTA; consensus sequence; KEY=2846	0	100
T. aestivum	thalos_B10002-[315]-[146]	DTC_Atau_Jorge_A_consensus-1	TE	DNA-transposon, TIR, CACTA; consensus sequence; KEY=2846	0	100
T. aestivum	thalos_B10002-[316]-[139]	DTC_Atau_Jorge_A_consensus-1	TE	DNA-transposon, TIR, CACTA; consensus sequence; KEY=2846	0	100
T. aestivum	thalos_B10002-[318]-[153]	DTC_Atau_Jorge_A_consensus-1	TE	DNA-transposon, TIR, CACTA; consensus sequence; KEY=2846	0	100
T. aestivum	thalos_B10002-[319]-[138]	DTC_Atau_Jorge_A_consensus-1	TE	DNA-transposon, TIR, CACTA; consensus sequence; KEY=2846	0	100
T. aestivum	thalos_B10002-[339]-[160]	DTC_Atau_Jorge_A_consensus-1	TE	DNA-transposon, TIR, CACTA; consensus sequence; KEY=2846	0	100
T. aestivum	thalos_B10002-[342]-[136]	DTC_Atau_Jorge_A_consensus-1	TE	DNA-transposon, TIR, CACTA; consensus sequence; KEY=2846	0	100
T. aestivum	thalos_B10002-[345]-[138]	DTC_Atau_Jorge_A_consensus-1	TE	DNA-transposon, TIR, CACTA; consensus sequence; KEY=2846	0	100
T. aestivum	thalos_B10002-[347]-[138]	DTC_Atau_Jorge_A_consensus-1	TE	DNA-transposon, TIR, CACTA; consensus sequence; KEY=2846	0	100
T. aestivum	thalos_B10002-[350]-[138]	DTC_Atau_Jorge_A_consensus-1	TE	DNA-transposon, TIR, CACTA; consensus sequence; KEY=2846	0	100
T. aestivum	thalos_B10002-[351]-[138]	DTC_Atau_Jorge_A_consensus-1	TE	DNA-transposon, TIR, CACTA; consensus sequence; KEY=2846	0	100
T. aestivum	thalos_B10002-[352]-[138]	DTC_Atau_Jorge_A_consensus-1	TE	DNA-transposon, TIR, CACTA; consensus sequence; KEY=2846	0	100
T. aestivum	thalos_B10002-[359]-[155]	DTC_Atau_Jorge_A_consensus-1	TE	DNA-transposon, TIR, CACTA; consensus sequence; KEY=2846	0	100
T. aestivum	thalos_B10002-[365]-[153]	DTC_Atau_Jorge_A_consensus-1	TE	DNA-transposon, TIR, CACTA; consensus sequence; KEY=2846	0	100
T. aestivum	thalos_B10002-[367]-[138]	DTC_Atau_Jorge_A_consensus-1	TE	DNA-transposon, TIR, CACTA; consensus sequence; KEY=2846	0	100
T. aestivum	thalos_B10002-[371]-[139]	DTC_Atau_Jorge_A_consensus-1	TE	DNA-transposon, TIR, CACTA; consensus sequence; KEY=2846	0	100
T. aestivum	thalos_B10002-[374]-[141]	DTC_Atau_Jorge_A_consensus-1	TE	DNA-transposon, TIR, CACTA; consensus sequence; KEY=2846	0	100
T. aestivum	thalos_B10002-[375]-[124]	DTC_Atau_Jorge_A_consensus-1	TE	DNA-transposon, TIR, CACTA; consensus sequence; KEY=2846	0	100
T. aestivum	thalos_B10003-[267]-[155]	DTC_Atau_Jorge_A_consensus-1	TE	DNA-transposon, TIR, CACTA; consensus sequence; KEY=2846	0	100
T. aestivum	thalos_B10003-[299]-[151]	DTC_Atau_Jorge_A_consensus-1	TE	DNA-transposon, TIR, CACTA; consensus sequence; KEY=2846	0	100
T. aestivum	thalos_B10003-[326]-[146]	DTC_Atau_Jorge_A_consensus-1	TE	DNA-transposon, TIR, CACTA; consensus sequence; KEY=2846	0	100
T. aestivum	thalos_B10003-[328]-[146]	DTC_Atau_Jorge_A_consensus-1	TE	DNA-transposon, TIR, CACTA; consensus sequence; KEY=2846	0	100
T. aestivum	thalos_B10003-[332]-[138]	DTC_Atau_Jorge_A_consensus-1	TE	DNA-transposon, TIR, CACTA; consensus sequence; KEY=2846	0	100
T. aestivum	thalos_B10003-[354]-[139]	DTC_Atau_Jorge_A_consensus-1	TE	DNA-transposon, TIR, CACTA; consensus sequence; KEY=2846	0	100
T. aestivum	thalos_B10003-[358]-[153]	DTC_Atau_Jorge_A_consensus-1	TE	DNA-transposon, TIR, CACTA; consensus sequence; KEY=2846	0	100
T. aestivum	thalos_B10003-[360]-[142]	DTC_Atau_Jorge_A_consensus-1	TE	DNA-transposon, TIR, CACTA; consensus sequence; KEY=2846	0	100
T. aestivum	thalos_B10003-[361]-[138]	DTC_Atau_Jorge_A_consensus-1	TE	DNA-transposon, TIR, CACTA; consensus sequence; KEY=2846	0	100
T. aestivum	thalos_B10003-[362]-[134]	DTC_Atau_Jorge_A_consensus-1	TE	DNA-transposon, TIR, CACTA; consensus sequence; KEY=2846	0	100
T. aestivum	thalos_B10003-[364]-[150]	DTC_Atau_Jorge_A_consensus-1	TE	DNA-transposon, TIR, CACTA; consensus sequence; KEY=2846	0	100
T. aestivum	thalos_B10003-[365]-[138]	DTC_Atau_Jorge_A_consensus-1	TE	DNA-transposon, TIR, CACTA; consensus sequence; KEY=2846	0	100
T. aestivum	thalos_B10003-[366]-[138]	DTC_Atau_Jorge_A_consensus-1	TE	DNA-transposon, TIR, CACTA; consensus sequence; KEY=2846	0	100
T. aestivum	thalos_B10003-[372]-[152]	DTC_Atau_Jorge_A_consensus-1	TE	DNA-transposon, TIR, CACTA; consensus sequence; KEY=2846	0	100
T. aestivum	thalos_B10003-[384]-[137]	DTC_Atau_Jorge_A_consensus-1	TE	DNA-transposon, TIR, CACTA; consensus sequence; KEY=2846	0	100
T. aestivum	thalos_B10003-[386]-[146]	DTC_Atau_Jorge_A_consensus-1	TE	DNA-transposon, TIR, CACTA; consensus sequence; KEY=2846	0	100
T. aestivum	thalos_B10003-[391]-[149]	DTC_Atau_Jorge_A_consensus-1	TE	DNA-transposon, TIR, CACTA; consensus sequence; KEY=2846	0	100
T. aestivum	thalos_B10003-[400]-[147]	DTC_Atau_Jorge_A_consensus-1	TE	DNA-transposon, TIR, CACTA; consensus sequence; KEY=2846	0	100
T. aestivum	thalos_B10003-[402]-[140]	DTC_Atau_Jorge_A_consensus-1	TE	DNA-transposon, TIR, CACTA; consensus sequence; KEY=2846	0	100
T. aestivum	thalos_B10003-[403]-[135]	DTC_Atau_Jorge_A_consensus-1	TE	DNA-transposon, TIR, CACTA; consensus sequence; KEY=2846	0	100
T. aestivum	thalos_B10003-[409]-[159]	DTC_Atau_Jorge_A_consensus-1	TE	DNA-transposon, TIR, CACTA; consensus sequence; KEY=2846	0	100
T. aestivum	thalos_B10003-[410]-[138]	DTC_Atau_Jorge_A_consensus-1	TE	DNA-transposon, TIR, CACTA; consensus sequence; KEY=2846	0	100
T. aestivum	thalos_B10004-[317]-[159]	DTC_Atau_Jorge_A_consensus-1	TE	DNA-transposon, TIR, CACTA; consensus sequence; KEY=2846	0	100
T. aestivum	thalos_B10004-[371]-[158]	DTC_Atau_Jorge_A_consensus-1	TE	DNA-transposon, TIR, CACTA; consensus sequence; KEY=2846	0	100
T. aestivum	thalos_B10004-[392]-[141]	DTC_Atau_Jorge_A_consensus-1	TE	DNA-transposon, TIR, CACTA; consensus sequence; KEY=2846	0	100
T. aestivum	thalos_B10004-[396]-[147]	DTC_Atau_Jorge_A_consensus-1	TE	DNA-transposon, TIR, CACTA; consensus sequence; KEY=2846	0	100
T. aestivum	thalos_B10004-[400]-[138]	DTC_Atau_Jorge_A_consensus-1	TE	DNA-transposon, TIR, CACTA; consensus sequence; KEY=2846	0	100
T. aestivum	thalos_B10004-[402]-[138]	DTC_Atau_Jorge_A_consensus-1	TE	DNA-transposon, TIR, CACTA; consensus sequence; KEY=2846	0	100
T. aestivum	thalos_B10004-[405]-[146]	DTC_Atau_Jorge_A_consensus-1	TE	DNA-transposon, TIR, CACTA; consensus sequence; KEY=2846	0	100
T. aestivum	thalos_B10004-[411]-[138]	DTC_Atau_Jorge_A_consensus-1	TE	DNA-transposon, TIR, CACTA; consensus sequence; KEY=2846	0	100
T. aestivum	thalos_B10004-[415]-[138]	DTC_Atau_Jorge_A_consensus-1	TE	DNA-transposon, TIR, CACTA; consensus sequence; KEY=2846	0	100
T. aestivum	thalos_B10004-[447]-[154]	DTC_Atau_Jorge_A_consensus-1	TE	DNA-transposon, TIR, CACTA; consensus sequence; KEY=2846	0	100
T. aestivum	thalos_B10004-[448]-[138]	DTC_Atau_Jorge_A_consensus-1	TE	DNA-transposon, TIR, CACTA; consensus sequence; KEY=2846	0	100
T. aestivum	thalos_B10004-[450]-[157]	DTC_Atau_Jorge_A_consensus-1	TE	DNA-transposon, TIR, CACTA; consensus sequence; KEY=2846	0	100
T. aestivum	thalos_B10004-[457]-[134]	DTC_Atau_Jorge_A_consensus-1	TE	DNA-transposon, TIR, CACTA; consensus sequence; KEY=2846	0	100
T. aestivum	thalos_B10004-[472]-[147]	DTC_Atau_Jorge_A_consensus-1	TE	DNA-transposon, TIR, CACTA; consensus sequence; KEY=2846	0	100
T. aestivum	thalos_B10004-[473]-[138]	DTC_Atau_Jorge_A_consensus-1	TE	DNA-transposon, TIR, CACTA; consensus sequence; KEY=2846	0	100
T. aestivum	thalos_B10004-[476]-[158]	DTC_Atau_Jorge_A_consensus-1	TE	DNA-transposon, TIR, CACTA; consensus sequence; KEY=2846	0	100
T. aestivum	thalos_B10004-[477]-[138]	DTC_Atau_Jorge_A_consensus-1	TE	DNA-transposon, TIR, CACTA; consensus sequence; KEY=2846	0	100
T. aestivum	thalos_B10004-[480]-[140]	DTC_Atau_Jorge_A_consensus-1	TE	DNA-transposon, TIR, CACTA; consensus sequence; KEY=2846	0	100
T. aestivum	thalos_B10004-[494]-[150]	DTC_Atau_Jorge_A_consensus-1	TE	DNA-transposon, TIR, CACTA; consensus sequence; KEY=2846	0	100
T. aestivum	thalos_B10004-[495]-[138]	DTC_Atau_Jorge_A_consensus-1	TE	DNA-transposon, TIR, CACTA; consensus sequence; KEY=2846	0	100
T. aestivum	thalos_B10004-[497]-[138]	DTC_Atau_Jorge_A_consensus-1	TE	DNA-transposon, TIR, CACTA; consensus sequence; KEY=2846	0	100
T. aestivum	thalos_B10004-[500]-[138]	DTC_Atau_Jorge_A_consensus-1	TE	DNA-transposon, TIR, CACTA; consensus sequence; KEY=2846	0	100
T. aestivum	thalos_B10004-[501]-[138]	DTC_Atau_Jorge_A_consensus-1	TE	DNA-transposon, TIR, CACTA; consensus sequence; KEY=2846	0	100
T. aestivum	thalos_B10004-[508]-[138]	DTC_Atau_Jorge_A_consensus-1	TE	DNA-transposon, TIR, CACTA; consensus sequence; KEY=2846	0	100
T. aestivum	thalos_B10005-[271]-[158]	DTC_Atau_Jorge_A_consensus-1	TE	DNA-transposon, TIR, CACTA; consensus sequence; KEY=2846	0	100
T. aestivum	thalos_B10005-[296]-[166]	DTC_Atau_Jorge_A_consensus-1	TE	DNA-transposon, TIR, CACTA; consensus sequence; KEY=2846	0	100
T. aestivum	thalos_B10005-[380]-[155]	DTC_Atau_Jorge_A_consensus-1	TE	DNA-transposon, TIR, CACTA; consensus sequence; KEY=2846	0	100
T. aestivum	thalos_B10005-[382]-[138]	DTC_Atau_Jorge_A_consensus-1	TE	DNA-transposon, TIR, CACTA; consensus sequence; KEY=2846	0	100
T. aestivum	thalos_B10005-[383]-[138]	DTC_Atau_Jorge_A_consensus-1	TE	DNA-transposon, TIR, CACTA; consensus sequence; KEY=2846	0	100
T. aestivum	thalos_B10005-[386]-[157]	DTC_Atau_Jorge_A_consensus-1	TE	DNA-transposon, TIR, CACTA; consensus sequence; KEY=2846	0	100
T. aestivum	thalos_B10005-[387]-[138]	DTC_Atau_Jorge_A_consensus-1	TE	DNA-transposon, TIR, CACTA; consensus sequence; KEY=2846	0	100
T. aestivum	thalos_B10005-[390]-[158]	DTC_Atau_Jorge_A_consensus-1	TE	DNA-transposon, TIR, CACTA; consensus sequence; KEY=2846	0	100
T. aestivum	thalos_B10005-[392]-[149]	DTC_Atau_Jorge_A_consensus-1	TE	DNA-transposon, TIR, CACTA; consensus sequence; KEY=2846	0	100
T. aestivum	thalos_B10005-[393]-[138]	DTC_Atau_Jorge_A_consensus-1	TE	DNA-transposon, TIR, CACTA; consensus sequence; KEY=2846	0	100
T. aestivum	thalos_B10005-[395]-[150]	DTC_Atau_Jorge_A_consensus-1	TE	DNA-transposon, TIR, CACTA; consensus sequence; KEY=2846	0	100
T. aestivum	thalos_B10005-[400]-[155]	DTC_Atau_Jorge_A_consensus-1	TE	DNA-transposon, TIR, CACTA; consensus sequence; KEY=2846	0	100
T. aestivum	thalos_B10005-[413]-[155]	DTC_Atau_Jorge_A_consensus-1	TE	DNA-transposon, TIR, CACTA; consensus sequence; KEY=2846	0	100
T. aestivum	thalos_B10005-[415]-[138]	DTC_Atau_Jorge_A_consensus-1	TE	DNA-transposon, TIR, CACTA; consensus sequence; KEY=2846	0	100
T. aestivum	thalos_B10005-[417]-[160]	DTC_Atau_Jorge_A_consensus-1	TE	DNA-transposon, TIR, CACTA; consensus sequence; KEY=2846	0	100
T. aestivum	thalos_B10005-[421]-[138]	DTC_Atau_Jorge_A_consensus-1	TE	DNA-transposon, TIR, CACTA; consensus sequence; KEY=2846	0	100
T. aestivum	thalos_B10005-[423]-[138]	DTC_Atau_Jorge_A_consensus-1	TE	DNA-transposon, TIR, CACTA; consensus sequence; KEY=2846	0	100
T. aestivum	thalos_B10005-[425]-[152]	DTC_Atau_Jorge_A_consensus-1	TE	DNA-transposon, TIR, CACTA; consensus sequence; KEY=2846	0	100
T. aestivum	thalos_B10005-[429]-[153]	DTC_Atau_Jorge_A_consensus-1	TE	DNA-transposon, TIR, CACTA; consensus sequence; KEY=2846	0	100
T. aestivum	thalos_B10005-[430]-[137]	DTC_Atau_Jorge_A_consensus-1	TE	DNA-transposon, TIR, CACTA; consensus sequence; KEY=2846	0	100
T. aestivum	thalos_B10005-[448]-[137]	DTC_Atau_Jorge_A_consensus-1	TE	DNA-transposon, TIR, CACTA; consensus sequence; KEY=2846	0	100
T. aestivum	thalos_B10005-[449]-[138]	DTC_Atau_Jorge_A_consensus-1	TE	DNA-transposon, TIR, CACTA; consensus sequence; KEY=2846	0	100
T. aestivum	thalos_B10005-[452]-[158]	DTC_Atau_Jorge_A_consensus-1	TE	DNA-transposon, TIR, CACTA; consensus sequence; KEY=2846	0	100
T. aestivum	thalos_B10005-[454]-[154]	DTC_Atau_Jorge_A_consensus-1	TE	DNA-transposon, TIR, CACTA; consensus sequence; KEY=2846	0	100
T. aestivum	thalos_B10005-[458]-[141]	DTC_Atau_Jorge_A_consensus-1	TE	DNA-transposon, TIR, CACTA; consensus sequence; KEY=2846	0	100
T. aestivum	thalos_B10005-[461]-[138]	DTC_Atau_Jorge_A_consensus-1	TE	DNA-transposon, TIR, CACTA; consensus sequence; KEY=2846	0	100
T. aestivum	thalos_B10005-[467]-[139]	DTC_Atau_Jorge_A_consensus-1	TE	DNA-transposon, TIR, CACTA; consensus sequence; KEY=2846	0	100
T. aestivum	thalos_B10005-[469]-[141]	DTC_Atau_Jorge_A_consensus-1	TE	DNA-transposon, TIR, CACTA; consensus sequence; KEY=2846	0	100
T. aestivum	thalos_B10005-[473]-[156]	DTC_Atau_Jorge_A_consensus-1	TE	DNA-transposon, TIR, CACTA; consensus sequence; KEY=2846	0	100
T. aestivum	thalos_B10005-[476]-[156]	DTC_Atau_Jorge_A_consensus-1	TE	DNA-transposon, TIR, CACTA; consensus sequence; KEY=2846	0	100
T. aestivum	thalos_B20001-[291]-[147]	DTC_Atau_Jorge_A_consensus-1	TE	DNA-transposon, TIR, CACTA; consensus sequence; KEY=2846	0	100
T. aestivum	thalos_B20001-[349]-[167]	DTC_Atau_Jorge_A_consensus-1	TE	DNA-transposon, TIR, CACTA; consensus sequence; KEY=2846	0	100
T. aestivum	thalos_B20001-[376]-[157]	DTC_Atau_Jorge_A_consensus-1	TE	DNA-transposon, TIR, CACTA; consensus sequence; KEY=2846	0	100
T. aestivum	thalos_B20001-[429]-[138]	DTC_Atau_Jorge_A_consensus-1	TE	DNA-transposon, TIR, CACTA; consensus sequence; KEY=2846	0	100
T. aestivum	thalos_B20001-[431]-[145]	DTC_Atau_Jorge_A_consensus-1	TE	DNA-transposon, TIR, CACTA; consensus sequence; KEY=2846	0	100
T. aestivum	thalos_B20001-[434]-[146]	DTC_Atau_Jorge_A_consensus-1	TE	DNA-transposon, TIR, CACTA; consensus sequence; KEY=2846	0	100
T. aestivum	thalos_B20001-[435]-[138]	DTC_Atau_Jorge_A_consensus-1	TE	DNA-transposon, TIR, CACTA; consensus sequence; KEY=2846	0	100
T. aestivum	thalos_B20001-[443]-[155]	DTC_Atau_Jorge_A_consensus-1	TE	DNA-transposon, TIR, CACTA; consensus sequence; KEY=2846	0	100
T. aestivum	thalos_B20001-[470]-[138]	DTC_Atau_Jorge_A_consensus-1	TE	DNA-transposon, TIR, CACTA; consensus sequence; KEY=2846	0	100
T. aestivum	thalos_B20001-[471]-[138]	DTC_Atau_Jorge_A_consensus-1	TE	DNA-transposon, TIR, CACTA; consensus sequence; KEY=2846	0	100
T. aestivum	thalos_B20001-[472]-[138]	DTC_Atau_Jorge_A_consensus-1	TE	DNA-transposon, TIR, CACTA; consensus sequence; KEY=2846	0	100
T. aestivum	thalos_B20001-[473]-[138]	DTC_Atau_Jorge_A_consensus-1	TE	DNA-transposon, TIR, CACTA; consensus sequence; KEY=2846	0	100
T. aestivum	thalos_B20001-[475]-[146]	DTC_Atau_Jorge_A_consensus-1	TE	DNA-transposon, TIR, CACTA; consensus sequence; KEY=2846	0	100
T. aestivum	thalos_B20001-[477]-[146]	DTC_Atau_Jorge_A_consensus-1	TE	DNA-transposon, TIR, CACTA; consensus sequence; KEY=2846	0	100
T. aestivum	thalos_B20001-[499]-[158]	DTC_Atau_Jorge_A_consensus-1	TE	DNA-transposon, TIR, CACTA; consensus sequence; KEY=2846	0	100
T. aestivum	thalos_B20001-[501]-[138]	DTC_Atau_Jorge_A_consensus-1	TE	DNA-transposon, TIR, CACTA; consensus sequence; KEY=2846	0	100
T. aestivum	thalos_B20001-[502]-[138]	DTC_Atau_Jorge_A_consensus-1	TE	DNA-transposon, TIR, CACTA; consensus sequence; KEY=2846	0	100
T. aestivum	thalos_B20001-[505]-[146]	DTC_Atau_Jorge_A_consensus-1	TE	DNA-transposon, TIR, CACTA; consensus sequence; KEY=2846	0	100
T. aestivum	thalos_B20001-[522]-[138]	DTC_Atau_Jorge_A_consensus-1	TE	DNA-transposon, TIR, CACTA; consensus sequence; KEY=2846	0	100
T. aestivum	thalos_B20001-[525]-[153]	DTC_Atau_Jorge_A_consensus-1	TE	DNA-transposon, TIR, CACTA; consensus sequence; KEY=2846	0	100
T. aestivum	thalos_B20001-[526]-[138]	DTC_Atau_Jorge_A_consensus-1	TE	DNA-transposon, TIR, CACTA; consensus sequence; KEY=2846	0	100
T. aestivum	thalos_B20001-[527]-[138]	DTC_Atau_Jorge_A_consensus-1	TE	DNA-transposon, TIR, CACTA; consensus sequence; KEY=2846	0	100
T. aestivum	thalos_B20001-[545]-[153]	DTC_Atau_Jorge_A_consensus-1	TE	DNA-transposon, TIR, CACTA; consensus sequence; KEY=2846	0	100
T. aestivum	thalos_B20002-[174]-[159]	DTC_Atau_Jorge_A_consensus-1	TE	DNA-transposon, TIR, CACTA; consensus sequence; KEY=2846	0	100
T. aestivum	thalos_B20002-[214]-[160]	DTC_Atau_Jorge_A_consensus-1	TE	DNA-transposon, TIR, CACTA; consensus sequence; KEY=2846	0	100
T. aestivum	thalos_B20002-[275]-[144]	DTC_Atau_Jorge_A_consensus-1	TE	DNA-transposon, TIR, CACTA; consensus sequence; KEY=2846	0	100
T. aestivum	thalos_B20002-[373]-[149]	DTC_Atau_Jorge_A_consensus-1	TE	DNA-transposon, TIR, CACTA; consensus sequence; KEY=2846	0	100
T. aestivum	thalos_B20002-[376]-[160]	DTC_Atau_Jorge_A_consensus-1	TE	DNA-transposon, TIR, CACTA; consensus sequence; KEY=2846	0	100
T. aestivum	thalos_B20002-[378]-[147]	DTC_Atau_Jorge_A_consensus-1	TE	DNA-transposon, TIR, CACTA; consensus sequence; KEY=2846	0	100
T. aestivum	thalos_B20002-[379]-[138]	DTC_Atau_Jorge_A_consensus-1	TE	DNA-transposon, TIR, CACTA; consensus sequence; KEY=2846	0	100
T. aestivum	thalos_B20002-[383]-[150]	DTC_Atau_Jorge_A_consensus-1	TE	DNA-transposon, TIR, CACTA; consensus sequence; KEY=2846	0	100
T. aestivum	thalos_B20002-[386]-[162]	DTC_Atau_Jorge_A_consensus-1	TE	DNA-transposon, TIR, CACTA; consensus sequence; KEY=2846	0	100
T. aestivum	thalos_B20002-[407]-[155]	DTC_Atau_Jorge_A_consensus-1	TE	DNA-transposon, TIR, CACTA; consensus sequence; KEY=2846	0	100
T. aestivum	thalos_B20002-[409]-[151]	DTC_Atau_Jorge_A_consensus-1	TE	DNA-transposon, TIR, CACTA; consensus sequence; KEY=2846	0	100
T. aestivum	thalos_B20002-[411]-[138]	DTC_Atau_Jorge_A_consensus-1	TE	DNA-transposon, TIR, CACTA; consensus sequence; KEY=2846	0	100
T. aestivum	thalos_B20002-[412]-[138]	DTC_Atau_Jorge_A_consensus-1	TE	DNA-transposon, TIR, CACTA; consensus sequence; KEY=2846	0	100
T. aestivum	thalos_B20002-[413]-[138]	DTC_Atau_Jorge_A_consensus-1	TE	DNA-transposon, TIR, CACTA; consensus sequence; KEY=2846	0	100
T. aestivum	thalos_B20002-[415]-[138]	DTC_Atau_Jorge_A_consensus-1	TE	DNA-transposon, TIR, CACTA; consensus sequence; KEY=2846	0	100
T. aestivum	thalos_B20002-[417]-[157]	DTC_Atau_Jorge_A_consensus-1	TE	DNA-transposon, TIR, CACTA; consensus sequence; KEY=2846	0	100
T. aestivum	thalos_B20002-[419]-[158]	DTC_Atau_Jorge_A_consensus-1	TE	DNA-transposon, TIR, CACTA; consensus sequence; KEY=2846	0	100
T. aestivum	thalos_B20002-[420]-[138]	DTC_Atau_Jorge_A_consensus-1	TE	DNA-transposon, TIR, CACTA; consensus sequence; KEY=2846	0	100
T. aestivum	thalos_B20002-[432]-[138]	DTC_Atau_Jorge_A_consensus-1	TE	DNA-transposon, TIR, CACTA; consensus sequence; KEY=2846	0	100
T. aestivum	thalos_B20002-[433]-[138]	DTC_Atau_Jorge_A_consensus-1	TE	DNA-transposon, TIR, CACTA; consensus sequence; KEY=2846	0	100
T. aestivum	thalos_B20002-[434]-[138]	DTC_Atau_Jorge_A_consensus-1	TE	DNA-transposon, TIR, CACTA; consensus sequence; KEY=2846	0	100
T. aestivum	thalos_B20002-[435]-[138]	DTC_Atau_Jorge_A_consensus-1	TE	DNA-transposon, TIR, CACTA; consensus sequence; KEY=2846	0	100
T. aestivum	thalos_B20002-[437]-[138]	DTC_Atau_Jorge_A_consensus-1	TE	DNA-transposon, TIR, CACTA; consensus sequence; KEY=2846	0	100
T. aestivum	thalos_B20002-[438]-[138]	DTC_Atau_Jorge_A_consensus-1	TE	DNA-transposon, TIR, CACTA; consensus sequence; KEY=2846	0	100
T. aestivum	thalos_B20002-[439]-[138]	DTC_Atau_Jorge_A_consensus-1	TE	DNA-transposon, TIR, CACTA; consensus sequence; KEY=2846	0	100
T. aestivum	thalos_B20002-[459]-[153]	DTC_Atau_Jorge_A_consensus-1	TE	DNA-transposon, TIR, CACTA; consensus sequence; KEY=2846	0	100
T. aestivum	thalos_B20002-[460]-[138]	DTC_Atau_Jorge_A_consensus-1	TE	DNA-transposon, TIR, CACTA; consensus sequence; KEY=2846	0	100
T. aestivum	thalos_B20002-[461]-[138]	DTC_Atau_Jorge_A_consensus-1	TE	DNA-transposon, TIR, CACTA; consensus sequence; KEY=2846	0	100
T. aestivum	thalos_B20003-[200]-[161]	DTC_Atau_Jorge_A_consensus-1	TE	DNA-transposon, TIR, CACTA; consensus sequence; KEY=2846	0	100
T. aestivum	thalos_B20003-[244]-[154]	DTC_Atau_Jorge_A_consensus-1	TE	DNA-transposon, TIR, CACTA; consensus sequence; KEY=2846	0	100
T. aestivum	thalos_B20003-[246]-[138]	DTC_Atau_Jorge_A_consensus-1	TE	DNA-transposon, TIR, CACTA; consensus sequence; KEY=2846	0	100
T. aestivum	thalos_B20003-[250]-[157]	DTC_Atau_Jorge_A_consensus-1	TE	DNA-transposon, TIR, CACTA; consensus sequence; KEY=2846	0	100
T. aestivum	thalos_B20003-[271]-[142]	DTC_Atau_Jorge_A_consensus-1	TE	DNA-transposon, TIR, CACTA; consensus sequence; KEY=2846	0	100
T. aestivum	thalos_B20003-[281]-[155]	DTC_Atau_Jorge_A_consensus-1	TE	DNA-transposon, TIR, CACTA; consensus sequence; KEY=2846	0	100
T. aestivum	thalos_B20003-[287]-[147]	DTC_Atau_Jorge_A_consensus-1	TE	DNA-transposon, TIR, CACTA; consensus sequence; KEY=2846	0	100
T. aestivum	thalos_B20003-[291]-[144]	DTC_Atau_Jorge_A_consensus-1	TE	DNA-transposon, TIR, CACTA; consensus sequence; KEY=2846	0	100
T. aestivum	thalos_B20003-[294]-[146]	DTC_Atau_Jorge_A_consensus-1	TE	DNA-transposon, TIR, CACTA; consensus sequence; KEY=2846	0	100
T. aestivum	thalos_B20003-[295]-[138]	DTC_Atau_Jorge_A_consensus-1	TE	DNA-transposon, TIR, CACTA; consensus sequence; KEY=2846	0	100
T. aestivum	thalos_B20003-[297]-[138]	DTC_Atau_Jorge_A_consensus-1	TE	DNA-transposon, TIR, CACTA; consensus sequence; KEY=2846	0	100
T. aestivum	thalos_B20003-[304]-[135]	DTC_Atau_Jorge_A_consensus-1	TE	DNA-transposon, TIR, CACTA; consensus sequence; KEY=2846	0	100
T. aestivum	thalos_B20003-[306]-[138]	DTC_Atau_Jorge_A_consensus-1	TE	DNA-transposon, TIR, CACTA; consensus sequence; KEY=2846	0	100
T. aestivum	thalos_B20003-[313]-[144]	DTC_Atau_Jorge_A_consensus-1	TE	DNA-transposon, TIR, CACTA; consensus sequence; KEY=2846	0	100
T. aestivum	thalos_B20004-[240]-[167]	DTC_Atau_Jorge_A_consensus-1	TE	DNA-transposon, TIR, CACTA; consensus sequence; KEY=2846	0	100
T. aestivum	thalos_B20004-[313]-[160]	DTC_Atau_Jorge_A_consensus-1	TE	DNA-transposon, TIR, CACTA; consensus sequence; KEY=2846	0	100
T. aestivum	thalos_B20004-[342]-[155]	DTC_Atau_Jorge_A_consensus-1	TE	DNA-transposon, TIR, CACTA; consensus sequence; KEY=2846	0	100
T. aestivum	thalos_B20004-[351]-[138]	DTC_Atau_Jorge_A_consensus-1	TE	DNA-transposon, TIR, CACTA; consensus sequence; KEY=2846	0	100
T. aestivum	thalos_B20004-[356]-[159]	DTC_Atau_Jorge_A_consensus-1	TE	DNA-transposon, TIR, CACTA; consensus sequence; KEY=2846	0	100
T. aestivum	thalos_B20004-[397]-[154]	DTC_Atau_Jorge_A_consensus-1	TE	DNA-transposon, TIR, CACTA; consensus sequence; KEY=2846	0	100
T. aestivum	thalos_B20004-[399]-[153]	DTC_Atau_Jorge_A_consensus-1	TE	DNA-transposon, TIR, CACTA; consensus sequence; KEY=2846	0	100
T. aestivum	thalos_B20004-[401]-[154]	DTC_Atau_Jorge_A_consensus-1	TE	DNA-transposon, TIR, CACTA; consensus sequence; KEY=2846	0	100
T. aestivum	thalos_B20004-[402]-[138]	DTC_Atau_Jorge_A_consensus-1	TE	DNA-transposon, TIR, CACTA; consensus sequence; KEY=2846	0	100
T. aestivum	thalos_B20004-[404]-[158]	DTC_Atau_Jorge_A_consensus-1	TE	DNA-transposon, TIR, CACTA; consensus sequence; KEY=2846	0	100
T. aestivum	thalos_B20004-[421]-[138]	DTC_Atau_Jorge_A_consensus-1	TE	DNA-transposon, TIR, CACTA; consensus sequence; KEY=2846	0	100
T. aestivum	thalos_B20004-[423]-[138]	DTC_Atau_Jorge_A_consensus-1	TE	DNA-transposon, TIR, CACTA; consensus sequence; KEY=2846	0	100
T. aestivum	thalos_B20004-[424]-[138]	DTC_Atau_Jorge_A_consensus-1	TE	DNA-transposon, TIR, CACTA; consensus sequence; KEY=2846	0	100
T. aestivum	thalos_B20004-[425]-[138]	DTC_Atau_Jorge_A_consensus-1	TE	DNA-transposon, TIR, CACTA; consensus sequence; KEY=2846	0	100
T. aestivum	thalos_B20004-[427]-[145]	DTC_Atau_Jorge_A_consensus-1	TE	DNA-transposon, TIR, CACTA; consensus sequence; KEY=2846	0	100
T. aestivum	thalos_B20004-[428]-[138]	DTC_Atau_Jorge_A_consensus-1	TE	DNA-transposon, TIR, CACTA; consensus sequence; KEY=2846	0	100
T. aestivum	thalos_B20004-[429]-[138]	DTC_Atau_Jorge_A_consensus-1	TE	DNA-transposon, TIR, CACTA; consensus sequence; KEY=2846	0	100
T. aestivum	thalos_B20004-[437]-[150]	DTC_Atau_Jorge_A_consensus-1	TE	DNA-transposon, TIR, CACTA; consensus sequence; KEY=2846	0	100
T. aestivum	thalos_B20004-[438]-[138]	DTC_Atau_Jorge_A_consensus-1	TE	DNA-transposon, TIR, CACTA; consensus sequence; KEY=2846	0	100
T. aestivum	thalos_B20004-[440]-[138]	DTC_Atau_Jorge_A_consensus-1	TE	DNA-transposon, TIR, CACTA; consensus sequence; KEY=2846	0	100
T. aestivum	thalos_B20004-[448]-[159]	DTC_Atau_Jorge_A_consensus-1	TE	DNA-transposon, TIR, CACTA; consensus sequence; KEY=2846	0	100
T. aestivum	thalos_B20005-[284]-[160]	DTC_Atau_Jorge_A_consensus-1	TE	DNA-transposon, TIR, CACTA; consensus sequence; KEY=2846	0	100
T. aestivum	thalos_B20005-[324]-[147]	DTC_Atau_Jorge_A_consensus-1	TE	DNA-transposon, TIR, CACTA; consensus sequence; KEY=2846	0	100
T. aestivum	thalos_B20005-[325]-[138]	DTC_Atau_Jorge_A_consensus-1	TE	DNA-transposon, TIR, CACTA; consensus sequence; KEY=2846	0	100
T. aestivum	thalos_B20005-[334]-[157]	DTC_Atau_Jorge_A_consensus-1	TE	DNA-transposon, TIR, CACTA; consensus sequence; KEY=2846	0	100
T. aestivum	thalos_B20005-[361]-[147]	DTC_Atau_Jorge_A_consensus-1	TE	DNA-transposon, TIR, CACTA; consensus sequence; KEY=2846	0	100
T. aestivum	thalos_B20005-[364]-[157]	DTC_Atau_Jorge_A_consensus-1	TE	DNA-transposon, TIR, CACTA; consensus sequence; KEY=2846	0	100
T. aestivum	thalos_B20005-[366]-[157]	DTC_Atau_Jorge_A_consensus-1	TE	DNA-transposon, TIR, CACTA; consensus sequence; KEY=2846	0	100
T. aestivum	thalos_B20005-[367]-[134]	DTC_Atau_Jorge_A_consensus-1	TE	DNA-transposon, TIR, CACTA; consensus sequence; KEY=2846	0	100
T. aestivum	thalos_B20005-[373]-[138]	DTC_Atau_Jorge_A_consensus-1	TE	DNA-transposon, TIR, CACTA; consensus sequence; KEY=2846	0	100
T. aestivum	thalos_B20005-[385]-[155]	DTC_Atau_Jorge_A_consensus-1	TE	DNA-transposon, TIR, CACTA; consensus sequence; KEY=2846	0	100
T. aestivum	thalos_B20005-[394]-[147]	DTC_Atau_Jorge_A_consensus-1	TE	DNA-transposon, TIR, CACTA; consensus sequence; KEY=2846	0	100
T. aestivum	thalos_B20005-[395]-[138]	DTC_Atau_Jorge_A_consensus-1	TE	DNA-transposon, TIR, CACTA; consensus sequence; KEY=2846	0	100
T. aestivum	thalos_B20005-[400]-[138]	DTC_Atau_Jorge_A_consensus-1	TE	DNA-transposon, TIR, CACTA; consensus sequence; KEY=2846	0	100
T. aestivum	thalos_B20005-[401]-[138]	DTC_Atau_Jorge_A_consensus-1	TE	DNA-transposon, TIR, CACTA; consensus sequence; KEY=2846	0	100
T. aestivum	thalos_B20005-[415]-[155]	DTC_Atau_Jorge_A_consensus-1	TE	DNA-transposon, TIR, CACTA; consensus sequence; KEY=2846	0	100
T. aestivum	thalos_B20005-[422]-[146]	DTC_Atau_Jorge_A_consensus-1	TE	DNA-transposon, TIR, CACTA; consensus sequence; KEY=2846	0	100
T. aestivum	thalos_B20005-[423]-[138]	DTC_Atau_Jorge_A_consensus-1	TE	DNA-transposon, TIR, CACTA; consensus sequence; KEY=2846	0	100
T. aestivum	thalos_B20005-[425]-[146]	DTC_Atau_Jorge_A_consensus-1	TE	DNA-transposon, TIR, CACTA; consensus sequence; KEY=2846	0	100
T. aestivum	thalos_B20005-[426]-[138]	DTC_Atau_Jorge_A_consensus-1	TE	DNA-transposon, TIR, CACTA; consensus sequence; KEY=2846	0	100
T. aestivum	thalos_B20005-[429]-[141]	DTC_Atau_Jorge_A_consensus-1	TE	DNA-transposon, TIR, CACTA; consensus sequence; KEY=2846	0	100
T. aestivum	thalos_B20005-[430]-[138]	DTC_Atau_Jorge_A_consensus-1	TE	DNA-transposon, TIR, CACTA; consensus sequence; KEY=2846	0	100
T. aestivum	thalos_B20005-[431]-[138]	DTC_Atau_Jorge_A_consensus-1	TE	DNA-transposon, TIR, CACTA; consensus sequence; KEY=2846	0	100
T. aestivum	thalos_B20005-[445]-[147]	DTC_Atau_Jorge_A_consensus-1	TE	DNA-transposon, TIR, CACTA; consensus sequence; KEY=2846	0	100
T. aestivum	thalos_B20005-[446]-[138]	DTC_Atau_Jorge_A_consensus-1	TE	DNA-transposon, TIR, CACTA; consensus sequence; KEY=2846	0	100
T. aestivum	thalos_B20005-[447]-[138]	DTC_Atau_Jorge_A_consensus-1	TE	DNA-transposon, TIR, CACTA; consensus sequence; KEY=2846	0	100
T. aestivum	thalos_B20005-[448]-[137]	DTC_Atau_Jorge_A_consensus-1	TE	DNA-transposon, TIR, CACTA; consensus sequence; KEY=2846	0	100
T. aestivum	thalos_B20005-[452]-[155]	DTC_Atau_Jorge_A_consensus-1	TE	DNA-transposon, TIR, CACTA; consensus sequence; KEY=2846	0	100
T. aestivum	thalos_B20006-[275]-[167]	DTC_Atau_Jorge_A_consensus-1	TE	DNA-transposon, TIR, CACTA; consensus sequence; KEY=2846	0	100
T. aestivum	thalos_B20006-[356]-[158]	DTC_Atau_Jorge_A_consensus-1	TE	DNA-transposon, TIR, CACTA; consensus sequence; KEY=2846	0	100
T. aestivum	thalos_B20006-[358]-[146]	DTC_Atau_Jorge_A_consensus-1	TE	DNA-transposon, TIR, CACTA; consensus sequence; KEY=2846	0	100
T. aestivum	thalos_B20006-[366]-[157]	DTC_Atau_Jorge_A_consensus-1	TE	DNA-transposon, TIR, CACTA; consensus sequence; KEY=2846	0	100
T. aestivum	thalos_B20006-[385]-[155]	DTC_Atau_Jorge_A_consensus-1	TE	DNA-transposon, TIR, CACTA; consensus sequence; KEY=2846	0	100
T. aestivum	thalos_B20006-[403]-[158]	DTC_Atau_Jorge_A_consensus-1	TE	DNA-transposon, TIR, CACTA; consensus sequence; KEY=2846	0	100
T. aestivum	thalos_B20006-[404]-[138]	DTC_Atau_Jorge_A_consensus-1	TE	DNA-transposon, TIR, CACTA; consensus sequence; KEY=2846	0	100
T. aestivum	thalos_B20006-[405]-[138]	DTC_Atau_Jorge_A_consensus-1	TE	DNA-transposon, TIR, CACTA; consensus sequence; KEY=2846	0	100
T. aestivum	thalos_B20006-[407]-[138]	DTC_Atau_Jorge_A_consensus-1	TE	DNA-transposon, TIR, CACTA; consensus sequence; KEY=2846	0	100
T. aestivum	thalos_B20006-[413]-[161]	DTC_Atau_Jorge_A_consensus-1	TE	DNA-transposon, TIR, CACTA; consensus sequence; KEY=2846	0	100
T. aestivum	thalos_B20006-[417]-[157]	DTC_Atau_Jorge_A_consensus-1	TE	DNA-transposon, TIR, CACTA; consensus sequence; KEY=2846	0	100
T. aestivum	thalos_B20006-[436]-[158]	DTC_Atau_Jorge_A_consensus-1	TE	DNA-transposon, TIR, CACTA; consensus sequence; KEY=2846	0	100
T. aestivum	thalos_B20006-[437]-[138]	DTC_Atau_Jorge_A_consensus-1	TE	DNA-transposon, TIR, CACTA; consensus sequence; KEY=2846	0	100
T. aestivum	thalos_B20006-[438]-[138]	DTC_Atau_Jorge_A_consensus-1	TE	DNA-transposon, TIR, CACTA; consensus sequence; KEY=2846	0	100
T. aestivum	thalos_B20006-[439]-[138]	DTC_Atau_Jorge_A_consensus-1	TE	DNA-transposon, TIR, CACTA; consensus sequence; KEY=2846	0	100
T. aestivum	thalos_B20006-[440]-[138]	DTC_Atau_Jorge_A_consensus-1	TE	DNA-transposon, TIR, CACTA; consensus sequence; KEY=2846	0	100
T. aestivum	thalos_B20006-[441]-[138]	DTC_Atau_Jorge_A_consensus-1	TE	DNA-transposon, TIR, CACTA; consensus sequence; KEY=2846	0	100
T. aestivum	thalos_B20006-[444]-[165]	DTC_Atau_Jorge_A_consensus-1	TE	DNA-transposon, TIR, CACTA; consensus sequence; KEY=2846	0	100
T. aestivum	thalos_B20006-[446]-[138]	DTC_Atau_Jorge_A_consensus-1	TE	DNA-transposon, TIR, CACTA; consensus sequence; KEY=2846	0	100
T. aestivum	thalos_B20006-[458]-[159]	DTC_Atau_Jorge_A_consensus-1	TE	DNA-transposon, TIR, CACTA; consensus sequence; KEY=2846	0	100
T. aestivum	thalos_B20006-[460]-[150]	DTC_Atau_Jorge_A_consensus-1	TE	DNA-transposon, TIR, CACTA; consensus sequence; KEY=2846	0	100
T. aestivum	thalos_B20006-[462]-[138]	DTC_Atau_Jorge_A_consensus-1	TE	DNA-transposon, TIR, CACTA; consensus sequence; KEY=2846	0	100
T. aestivum	thalos_B20006-[466]-[138]	DTC_Atau_Jorge_A_consensus-1	TE	DNA-transposon, TIR, CACTA; consensus sequence; KEY=2846	0	100
T. aestivum	thalos_B20006-[468]-[126]	DTC_Atau_Jorge_A_consensus-1	TE	DNA-transposon, TIR, CACTA; consensus sequence; KEY=2846	0	100
T. aestivum	thalos_B20006-[472]-[154]	DTC_Atau_Jorge_A_consensus-1	TE	DNA-transposon, TIR, CACTA; consensus sequence; KEY=2846	0	100
T. aestivum	thalos_B20006-[479]-[140]	DTC_Atau_Jorge_A_consensus-1	TE	DNA-transposon, TIR, CACTA; consensus sequence; KEY=2846	0	100
T. aestivum	thalos_B20006-[481]-[164]	DTC_Atau_Jorge_A_consensus-1	TE	DNA-transposon, TIR, CACTA; consensus sequence; KEY=2846	0	100
T. aestivum	thalos_B20006-[483]-[157]	DTC_Atau_Jorge_A_consensus-1	TE	DNA-transposon, TIR, CACTA; consensus sequence; KEY=2846	0	100
T. aestivum	thalos_B20006-[492]-[156]	DTC_Atau_Jorge_A_consensus-1	TE	DNA-transposon, TIR, CACTA; consensus sequence; KEY=2846	0	100
T. aestivum	thalos_B20006-[493]-[138]	DTC_Atau_Jorge_A_consensus-1	TE	DNA-transposon, TIR, CACTA; consensus sequence; KEY=2846	0	100
T. aestivum	thalos_B20006-[494]-[138]	DTC_Atau_Jorge_A_consensus-1	TE	DNA-transposon, TIR, CACTA; consensus sequence; KEY=2846	0	100
T. aestivum	thalos_B30001-[256]-[156]	DTC_Atau_Jorge_A_consensus-1	TE	DNA-transposon, TIR, CACTA; consensus sequence; KEY=2846	0	100
T. aestivum	thalos_B30001-[298]-[150]	DTC_Atau_Jorge_A_consensus-1	TE	DNA-transposon, TIR, CACTA; consensus sequence; KEY=2846	0	100
T. aestivum	thalos_B30001-[302]-[157]	DTC_Atau_Jorge_A_consensus-1	TE	DNA-transposon, TIR, CACTA; consensus sequence; KEY=2846	0	100
T. aestivum	thalos_B30001-[324]-[161]	DTC_Atau_Jorge_A_consensus-1	TE	DNA-transposon, TIR, CACTA; consensus sequence; KEY=2846	0	100
T. aestivum	thalos_B30001-[328]-[147]	DTC_Atau_Jorge_A_consensus-1	TE	DNA-transposon, TIR, CACTA; consensus sequence; KEY=2846	0	100
T. aestivum	thalos_B30001-[334]-[159]	DTC_Atau_Jorge_A_consensus-1	TE	DNA-transposon, TIR, CACTA; consensus sequence; KEY=2846	0	100
T. aestivum	thalos_B30001-[337]-[146]	DTC_Atau_Jorge_A_consensus-1	TE	DNA-transposon, TIR, CACTA; consensus sequence; KEY=2846	0	100
T. aestivum	thalos_B30001-[340]-[152]	DTC_Atau_Jorge_A_consensus-1	TE	DNA-transposon, TIR, CACTA; consensus sequence; KEY=2846	0	100
T. aestivum	thalos_B30001-[362]-[169]	DTC_Atau_Jorge_A_consensus-1	TE	DNA-transposon, TIR, CACTA; consensus sequence; KEY=2846	0	100
T. aestivum	thalos_B30001-[364]-[158]	DTC_Atau_Jorge_A_consensus-1	TE	DNA-transposon, TIR, CACTA; consensus sequence; KEY=2846	0	100
T. aestivum	thalos_B30001-[365]-[138]	DTC_Atau_Jorge_A_consensus-1	TE	DNA-transposon, TIR, CACTA; consensus sequence; KEY=2846	0	100
T. aestivum	thalos_B30001-[366]-[138]	DTC_Atau_Jorge_A_consensus-1	TE	DNA-transposon, TIR, CACTA; consensus sequence; KEY=2846	0	100
T. aestivum	thalos_B30001-[367]-[137]	DTC_Atau_Jorge_A_consensus-1	TE	DNA-transposon, TIR, CACTA; consensus sequence; KEY=2846	0	100
T. aestivum	thalos_B30001-[369]-[156]	DTC_Atau_Jorge_A_consensus-1	TE	DNA-transposon, TIR, CACTA; consensus sequence; KEY=2846	0	100
T. aestivum	thalos_B30001-[370]-[138]	DTC_Atau_Jorge_A_consensus-1	TE	DNA-transposon, TIR, CACTA; consensus sequence; KEY=2846	0	100
T. aestivum	thalos_B30001-[371]-[138]	DTC_Atau_Jorge_A_consensus-1	TE	DNA-transposon, TIR, CACTA; consensus sequence; KEY=2846	0	100
T. aestivum	thalos_B30001-[372]-[138]	DTC_Atau_Jorge_A_consensus-1	TE	DNA-transposon, TIR, CACTA; consensus sequence; KEY=2846	0	100
T. aestivum	thalos_B30001-[386]-[159]	DTC_Atau_Jorge_A_consensus-1	TE	DNA-transposon, TIR, CACTA; consensus sequence; KEY=2846	0	100
T. aestivum	thalos_B30001-[389]-[138]	DTC_Atau_Jorge_A_consensus-1	TE	DNA-transposon, TIR, CACTA; consensus sequence; KEY=2846	0	100
T. aestivum	thalos_B30001-[390]-[138]	DTC_Atau_Jorge_A_consensus-1	TE	DNA-transposon, TIR, CACTA; consensus sequence; KEY=2846	0	100
T. aestivum	thalos_B30001-[392]-[148]	DTC_Atau_Jorge_A_consensus-1	TE	DNA-transposon, TIR, CACTA; consensus sequence; KEY=2846	0	100
T. aestivum	thalos_B30001-[399]-[150]	DTC_Atau_Jorge_A_consensus-1	TE	DNA-transposon, TIR, CACTA; consensus sequence; KEY=2846	0	100
T. aestivum	thalos_B30002-[255]-[156]	DTC_Atau_Jorge_A_consensus-1	TE	DNA-transposon, TIR, CACTA; consensus sequence; KEY=2846	0	100
T. aestivum	thalos_B30002-[258]-[157]	DTC_Atau_Jorge_A_consensus-1	TE	DNA-transposon, TIR, CACTA; consensus sequence; KEY=2846	0	100
T. aestivum	thalos_B30002-[278]-[154]	DTC_Atau_Jorge_A_consensus-1	TE	DNA-transposon, TIR, CACTA; consensus sequence; KEY=2846	0	100
T. aestivum	thalos_B30002-[279]-[138]	DTC_Atau_Jorge_A_consensus-1	TE	DNA-transposon, TIR, CACTA; consensus sequence; KEY=2846	0	100
T. aestivum	thalos_B30002-[280]-[138]	DTC_Atau_Jorge_A_consensus-1	TE	DNA-transposon, TIR, CACTA; consensus sequence; KEY=2846	0	100
T. aestivum	thalos_B30002-[282]-[154]	DTC_Atau_Jorge_A_consensus-1	TE	DNA-transposon, TIR, CACTA; consensus sequence; KEY=2846	0	100
T. aestivum	thalos_B30002-[283]-[138]	DTC_Atau_Jorge_A_consensus-1	TE	DNA-transposon, TIR, CACTA; consensus sequence; KEY=2846	0	100
T. aestivum	thalos_B30002-[285]-[146]	DTC_Atau_Jorge_A_consensus-1	TE	DNA-transposon, TIR, CACTA; consensus sequence; KEY=2846	0	100
T. aestivum	thalos_B30002-[286]-[138]	DTC_Atau_Jorge_A_consensus-1	TE	DNA-transposon, TIR, CACTA; consensus sequence; KEY=2846	0	100
T. aestivum	thalos_B30002-[287]-[138]	DTC_Atau_Jorge_A_consensus-1	TE	DNA-transposon, TIR, CACTA; consensus sequence; KEY=2846	0	100
T. aestivum	thalos_B30002-[314]-[159]	DTC_Atau_Jorge_A_consensus-1	TE	DNA-transposon, TIR, CACTA; consensus sequence; KEY=2846	0	100
T. aestivum	thalos_B30002-[317]-[138]	DTC_Atau_Jorge_A_consensus-1	TE	DNA-transposon, TIR, CACTA; consensus sequence; KEY=2846	0	100
T. aestivum	thalos_B30002-[334]-[143]	DTC_Atau_Jorge_A_consensus-1	TE	DNA-transposon, TIR, CACTA; consensus sequence; KEY=2846	0	100
T. aestivum	thalos_B30002-[335]-[138]	DTC_Atau_Jorge_A_consensus-1	TE	DNA-transposon, TIR, CACTA; consensus sequence; KEY=2846	0	100
T. aestivum	thalos_B30002-[336]-[138]	DTC_Atau_Jorge_A_consensus-1	TE	DNA-transposon, TIR, CACTA; consensus sequence; KEY=2846	0	100
T. aestivum	thalos_B30002-[337]-[138]	DTC_Atau_Jorge_A_consensus-1	TE	DNA-transposon, TIR, CACTA; consensus sequence; KEY=2846	0	100
T. aestivum	thalos_B30002-[338]-[138]	DTC_Atau_Jorge_A_consensus-1	TE	DNA-transposon, TIR, CACTA; consensus sequence; KEY=2846	0	100
T. aestivum	thalos_B30002-[339]-[138]	DTC_Atau_Jorge_A_consensus-1	TE	DNA-transposon, TIR, CACTA; consensus sequence; KEY=2846	0	100
T. aestivum	thalos_B30002-[340]-[138]	DTC_Atau_Jorge_A_consensus-1	TE	DNA-transposon, TIR, CACTA; consensus sequence; KEY=2846	0	100
T. aestivum	thalos_B30002-[352]-[155]	DTC_Atau_Jorge_A_consensus-1	TE	DNA-transposon, TIR, CACTA; consensus sequence; KEY=2846	0	100
T. aestivum	thalos_B30002-[355]-[138]	DTC_Atau_Jorge_A_consensus-1	TE	DNA-transposon, TIR, CACTA; consensus sequence; KEY=2846	0	100
T. aestivum	thalos_B30002-[357]-[138]	DTC_Atau_Jorge_A_consensus-1	TE	DNA-transposon, TIR, CACTA; consensus sequence; KEY=2846	0	100
T. aestivum	thalos_B30002-[358]-[138]	DTC_Atau_Jorge_A_consensus-1	TE	DNA-transposon, TIR, CACTA; consensus sequence; KEY=2846	0	100
T. aestivum	thalos_B30002-[365]-[149]	DTC_Atau_Jorge_A_consensus-1	TE	DNA-transposon, TIR, CACTA; consensus sequence; KEY=2846	0	100
T. aestivum	thalos_B30002-[370]-[154]	DTC_Atau_Jorge_A_consensus-1	TE	DNA-transposon, TIR, CACTA; consensus sequence; KEY=2846	0	100
T. aestivum	thalos_B30002-[372]-[138]	DTC_Atau_Jorge_A_consensus-1	TE	DNA-transposon, TIR, CACTA; consensus sequence; KEY=2846	0	100
T. aestivum	thalos_B30003-[141]-[167]	DTC_Atau_Jorge_A_consensus-1	TE	DNA-transposon, TIR, CACTA; consensus sequence; KEY=2846	0	100
T. aestivum	thalos_B30003-[154]-[167]	DTC_Atau_Jorge_A_consensus-1	TE	DNA-transposon, TIR, CACTA; consensus sequence; KEY=2846	0	100
T. aestivum	thalos_B30003-[155]-[152]	DTC_Atau_Jorge_A_consensus-1	TE	DNA-transposon, TIR, CACTA; consensus sequence; KEY=2846	0	100
T. aestivum	thalos_B30003-[190]-[153]	DTC_Atau_Jorge_A_consensus-1	TE	DNA-transposon, TIR, CACTA; consensus sequence; KEY=2846	0	100
T. aestivum	thalos_B30003-[201]-[143]	DTC_Atau_Jorge_A_consensus-1	TE	DNA-transposon, TIR, CACTA; consensus sequence; KEY=2846	0	100
T. aestivum	thalos_B30003-[221]-[156]	DTC_Atau_Jorge_A_consensus-1	TE	DNA-transposon, TIR, CACTA; consensus sequence; KEY=2846	0	100
T. aestivum	thalos_B30003-[243]-[138]	DTC_Atau_Jorge_A_consensus-1	TE	DNA-transposon, TIR, CACTA; consensus sequence; KEY=2846	0	100
T. aestivum	thalos_B30003-[246]-[142]	DTC_Atau_Jorge_A_consensus-1	TE	DNA-transposon, TIR, CACTA; consensus sequence; KEY=2846	0	100
T. aestivum	thalos_B30003-[247]-[138]	DTC_Atau_Jorge_A_consensus-1	TE	DNA-transposon, TIR, CACTA; consensus sequence; KEY=2846	0	100
T. aestivum	thalos_B30003-[263]-[147]	DTC_Atau_Jorge_A_consensus-1	TE	DNA-transposon, TIR, CACTA; consensus sequence; KEY=2846	0	100
T. aestivum	thalos_B30003-[264]-[138]	DTC_Atau_Jorge_A_consensus-1	TE	DNA-transposon, TIR, CACTA; consensus sequence; KEY=2846	0	100
T. aestivum	thalos_B30003-[266]-[146]	DTC_Atau_Jorge_A_consensus-1	TE	DNA-transposon, TIR, CACTA; consensus sequence; KEY=2846	0	100
T. aestivum	thalos_B30003-[268]-[149]	DTC_Atau_Jorge_A_consensus-1	TE	DNA-transposon, TIR, CACTA; consensus sequence; KEY=2846	0	100
T. aestivum	thalos_B30003-[270]-[153]	DTC_Atau_Jorge_A_consensus-1	TE	DNA-transposon, TIR, CACTA; consensus sequence; KEY=2846	0	100
T. aestivum	thalos_B30003-[272]-[141]	DTC_Atau_Jorge_A_consensus-1	TE	DNA-transposon, TIR, CACTA; consensus sequence; KEY=2846	0	100
T. aestivum	thalos_B30003-[283]-[155]	DTC_Atau_Jorge_A_consensus-1	TE	DNA-transposon, TIR, CACTA; consensus sequence; KEY=2846	0	100
T. aestivum	thalos_B30003-[284]-[137]	DTC_Atau_Jorge_A_consensus-1	TE	DNA-transposon, TIR, CACTA; consensus sequence; KEY=2846	0	100
T. aestivum	thalos_B30003-[285]-[138]	DTC_Atau_Jorge_A_consensus-1	TE	DNA-transposon, TIR, CACTA; consensus sequence; KEY=2846	0	100
T. aestivum	thalos_B30003-[288]-[156]	DTC_Atau_Jorge_A_consensus-1	TE	DNA-transposon, TIR, CACTA; consensus sequence; KEY=2846	0	100
T. aestivum	thalos_B30003-[289]-[138]	DTC_Atau_Jorge_A_consensus-1	TE	DNA-transposon, TIR, CACTA; consensus sequence; KEY=2846	0	100
T. aestivum	thalos_B30003-[290]-[138]	DTC_Atau_Jorge_A_consensus-1	TE	DNA-transposon, TIR, CACTA; consensus sequence; KEY=2846	0	100
T. aestivum	thalos_B30004-[111]-[160]	DTC_Atau_Jorge_A_consensus-1	TE	DNA-transposon, TIR, CACTA; consensus sequence; KEY=2846	0	100
T. aestivum	thalos_B30004-[304]-[159]	DTC_Atau_Jorge_A_consensus-1	TE	DNA-transposon, TIR, CACTA; consensus sequence; KEY=2846	0	100
T. aestivum	thalos_B30004-[305]-[138]	DTC_Atau_Jorge_A_consensus-1	TE	DNA-transposon, TIR, CACTA; consensus sequence; KEY=2846	0	100
T. aestivum	thalos_B30004-[306]-[138]	DTC_Atau_Jorge_A_consensus-1	TE	DNA-transposon, TIR, CACTA; consensus sequence; KEY=2846	0	100
T. aestivum	thalos_B30004-[307]-[138]	DTC_Atau_Jorge_A_consensus-1	TE	DNA-transposon, TIR, CACTA; consensus sequence; KEY=2846	0	100
T. aestivum	thalos_B30004-[308]-[138]	DTC_Atau_Jorge_A_consensus-1	TE	DNA-transposon, TIR, CACTA; consensus sequence; KEY=2846	0	100
T. aestivum	thalos_B30004-[314]-[157]	DTC_Atau_Jorge_A_consensus-1	TE	DNA-transposon, TIR, CACTA; consensus sequence; KEY=2846	0	100
T. aestivum	thalos_B30004-[330]-[144]	DTC_Atau_Jorge_A_consensus-1	TE	DNA-transposon, TIR, CACTA; consensus sequence; KEY=2846	0	100
T. aestivum	thalos_B30004-[333]-[138]	DTC_Atau_Jorge_A_consensus-1	TE	DNA-transposon, TIR, CACTA; consensus sequence; KEY=2846	0	100
T. aestivum	thalos_B30004-[335]-[146]	DTC_Atau_Jorge_A_consensus-1	TE	DNA-transposon, TIR, CACTA; consensus sequence; KEY=2846	0	100
T. aestivum	thalos_B30004-[336]-[138]	DTC_Atau_Jorge_A_consensus-1	TE	DNA-transposon, TIR, CACTA; consensus sequence; KEY=2846	0	100
T. aestivum	thalos_B30004-[340]-[146]	DTC_Atau_Jorge_A_consensus-1	TE	DNA-transposon, TIR, CACTA; consensus sequence; KEY=2846	0	100
T. aestivum	thalos_B30004-[353]-[139]	DTC_Atau_Jorge_A_consensus-1	TE	DNA-transposon, TIR, CACTA; consensus sequence; KEY=2846	0	100
T. aestivum	thalos_B30004-[354]-[138]	DTC_Atau_Jorge_A_consensus-1	TE	DNA-transposon, TIR, CACTA; consensus sequence; KEY=2846	0	100
T. aestivum	thalos_B30004-[356]-[158]	DTC_Atau_Jorge_A_consensus-1	TE	DNA-transposon, TIR, CACTA; consensus sequence; KEY=2846	0	100
T. aestivum	thalos_B30004-[369]-[147]	DTC_Atau_Jorge_A_consensus-1	TE	DNA-transposon, TIR, CACTA; consensus sequence; KEY=2846	0	100
T. aestivum	thalos_B30004-[370]-[138]	DTC_Atau_Jorge_A_consensus-1	TE	DNA-transposon, TIR, CACTA; consensus sequence; KEY=2846	0	100
T. aestivum	thalos_B30004-[377]-[150]	DTC_Atau_Jorge_A_consensus-1	TE	DNA-transposon, TIR, CACTA; consensus sequence; KEY=2846	0	100
T. aestivum	thalos_B30004-[380]-[157]	DTC_Atau_Jorge_A_consensus-1	TE	DNA-transposon, TIR, CACTA; consensus sequence; KEY=2846	0	100
T. aestivum	thalos_B30004-[381]-[138]	DTC_Atau_Jorge_A_consensus-1	TE	DNA-transposon, TIR, CACTA; consensus sequence; KEY=2846	0	100
T. aestivum	thalos_B30004-[383]-[148]	DTC_Atau_Jorge_A_consensus-1	TE	DNA-transposon, TIR, CACTA; consensus sequence; KEY=2846	0	100
T. aestivum	thalos_B30005-[186]-[143]	DTC_Atau_Jorge_A_consensus-1	TE	DNA-transposon, TIR, CACTA; consensus sequence; KEY=2846	0	100
T. aestivum	thalos_B30005-[204]-[162]	DTC_Atau_Jorge_A_consensus-1	TE	DNA-transposon, TIR, CACTA; consensus sequence; KEY=2846	0	100
T. aestivum	thalos_B30005-[334]-[165]	DTC_Atau_Jorge_A_consensus-1	TE	DNA-transposon, TIR, CACTA; consensus sequence; KEY=2846	0	100
T. aestivum	thalos_B30005-[335]-[138]	DTC_Atau_Jorge_A_consensus-1	TE	DNA-transposon, TIR, CACTA; consensus sequence; KEY=2846	0	100
T. aestivum	thalos_B30005-[351]-[154]	DTC_Atau_Jorge_A_consensus-1	TE	DNA-transposon, TIR, CACTA; consensus sequence; KEY=2846	0	100
T. aestivum	thalos_B30005-[352]-[138]	DTC_Atau_Jorge_A_consensus-1	TE	DNA-transposon, TIR, CACTA; consensus sequence; KEY=2846	0	100
T. aestivum	thalos_B30005-[355]-[157]	DTC_Atau_Jorge_A_consensus-1	TE	DNA-transposon, TIR, CACTA; consensus sequence; KEY=2846	0	100
T. aestivum	thalos_B30005-[356]-[138]	DTC_Atau_Jorge_A_consensus-1	TE	DNA-transposon, TIR, CACTA; consensus sequence; KEY=2846	0	100
T. aestivum	thalos_B30005-[357]-[138]	DTC_Atau_Jorge_A_consensus-1	TE	DNA-transposon, TIR, CACTA; consensus sequence; KEY=2846	0	100
T. aestivum	thalos_B30005-[359]-[138]	DTC_Atau_Jorge_A_consensus-1	TE	DNA-transposon, TIR, CACTA; consensus sequence; KEY=2846	0	100
T. aestivum	thalos_B30005-[363]-[157]	DTC_Atau_Jorge_A_consensus-1	TE	DNA-transposon, TIR, CACTA; consensus sequence; KEY=2846	0	100
T. aestivum	thalos_B30005-[364]-[138]	DTC_Atau_Jorge_A_consensus-1	TE	DNA-transposon, TIR, CACTA; consensus sequence; KEY=2846	0	100
T. aestivum	thalos_B30005-[365]-[138]	DTC_Atau_Jorge_A_consensus-1	TE	DNA-transposon, TIR, CACTA; consensus sequence; KEY=2846	0	100
T. aestivum	thalos_B30005-[376]-[167]	DTC_Atau_Jorge_A_consensus-1	TE	DNA-transposon, TIR, CACTA; consensus sequence; KEY=2846	0	100
T. aestivum	thalos_B30005-[391]-[159]	DTC_Atau_Jorge_A_consensus-1	TE	DNA-transposon, TIR, CACTA; consensus sequence; KEY=2846	0	100
T. aestivum	thalos_B30005-[392]-[138]	DTC_Atau_Jorge_A_consensus-1	TE	DNA-transposon, TIR, CACTA; consensus sequence; KEY=2846	0	100
T. aestivum	thalos_B30005-[393]-[138]	DTC_Atau_Jorge_A_consensus-1	TE	DNA-transposon, TIR, CACTA; consensus sequence; KEY=2846	0	100
T. aestivum	thalos_B30005-[394]-[138]	DTC_Atau_Jorge_A_consensus-1	TE	DNA-transposon, TIR, CACTA; consensus sequence; KEY=2846	0	100
T. aestivum	thalos_B30005-[395]-[138]	DTC_Atau_Jorge_A_consensus-1	TE	DNA-transposon, TIR, CACTA; consensus sequence; KEY=2846	0	100
T. aestivum	thalos_B30005-[397]-[130]	DTC_Atau_Jorge_A_consensus-1	TE	DNA-transposon, TIR, CACTA; consensus sequence; KEY=2846	0	100
T. aestivum	thalos_B30005-[409]-[155]	DTC_Atau_Jorge_A_consensus-1	TE	DNA-transposon, TIR, CACTA; consensus sequence; KEY=2846	0	100
T. aestivum	thalos_B30005-[410]-[138]	DTC_Atau_Jorge_A_consensus-1	TE	DNA-transposon, TIR, CACTA; consensus sequence; KEY=2846	0	100
T. aestivum	thalos_B30005-[411]-[138]	DTC_Atau_Jorge_A_consensus-1	TE	DNA-transposon, TIR, CACTA; consensus sequence; KEY=2846	0	100
T. aestivum	thalos_B30005-[412]-[138]	DTC_Atau_Jorge_A_consensus-1	TE	DNA-transposon, TIR, CACTA; consensus sequence; KEY=2846	0	100
T. aestivum	thalos_B30005-[413]-[138]	DTC_Atau_Jorge_A_consensus-1	TE	DNA-transposon, TIR, CACTA; consensus sequence; KEY=2846	0	100
T. aestivum	thalos_B30005-[415]-[141]	DTC_Atau_Jorge_A_consensus-1	TE	DNA-transposon, TIR, CACTA; consensus sequence; KEY=2846	0	100
T. aestivum	thalos_B30005-[422]-[149]	DTC_Atau_Jorge_A_consensus-1	TE	DNA-transposon, TIR, CACTA; consensus sequence; KEY=2846	0	100
T. aestivum	thalos_B30005-[428]-[137]	DTC_Atau_Jorge_A_consensus-1	TE	DNA-transposon, TIR, CACTA; consensus sequence; KEY=2846	0	100
T. aestivum	thalos_B30006-[285]-[167]	DTC_Atau_Jorge_A_consensus-1	TE	DNA-transposon, TIR, CACTA; consensus sequence; KEY=2846	0	100
T. aestivum	thalos_B30006-[321]-[138]	DTC_Atau_Jorge_A_consensus-1	TE	DNA-transposon, TIR, CACTA; consensus sequence; KEY=2846	0	100
T. aestivum	thalos_B30006-[323]-[153]	DTC_Atau_Jorge_A_consensus-1	TE	DNA-transposon, TIR, CACTA; consensus sequence; KEY=2846	0	100
T. aestivum	thalos_B30006-[346]-[139]	DTC_Atau_Jorge_A_consensus-1	TE	DNA-transposon, TIR, CACTA; consensus sequence; KEY=2846	0	100
T. aestivum	thalos_B30006-[347]-[138]	DTC_Atau_Jorge_A_consensus-1	TE	DNA-transposon, TIR, CACTA; consensus sequence; KEY=2846	0	100
T. aestivum	thalos_B30006-[349]-[138]	DTC_Atau_Jorge_A_consensus-1	TE	DNA-transposon, TIR, CACTA; consensus sequence; KEY=2846	0	100
T. aestivum	thalos_B30006-[350]-[138]	DTC_Atau_Jorge_A_consensus-1	TE	DNA-transposon, TIR, CACTA; consensus sequence; KEY=2846	0	100
T. aestivum	thalos_B30006-[351]-[138]	DTC_Atau_Jorge_A_consensus-1	TE	DNA-transposon, TIR, CACTA; consensus sequence; KEY=2846	0	100
T. aestivum	thalos_B30006-[352]-[138]	DTC_Atau_Jorge_A_consensus-1	TE	DNA-transposon, TIR, CACTA; consensus sequence; KEY=2846	0	100
T. aestivum	thalos_B30006-[354]-[158]	DTC_Atau_Jorge_A_consensus-1	TE	DNA-transposon, TIR, CACTA; consensus sequence; KEY=2846	0	100
T. aestivum	thalos_B30006-[356]-[145]	DTC_Atau_Jorge_A_consensus-1	TE	DNA-transposon, TIR, CACTA; consensus sequence; KEY=2846	0	100
T. aestivum	thalos_B30006-[358]-[137]	DTC_Atau_Jorge_A_consensus-1	TE	DNA-transposon, TIR, CACTA; consensus sequence; KEY=2846	0	100
T. aestivum	thalos_B30006-[372]-[146]	DTC_Atau_Jorge_A_consensus-1	TE	DNA-transposon, TIR, CACTA; consensus sequence; KEY=2846	0	100
T. aestivum	thalos_B30006-[374]-[138]	DTC_Atau_Jorge_A_consensus-1	TE	DNA-transposon, TIR, CACTA; consensus sequence; KEY=2846	0	100
T. aestivum	thalos_B30006-[386]-[138]	DTC_Atau_Jorge_A_consensus-1	TE	DNA-transposon, TIR, CACTA; consensus sequence; KEY=2846	0	100
T. aestivum	thalos_B30007-[119]-[157]	DTC_Atau_Jorge_A_consensus-1	TE	DNA-transposon, TIR, CACTA; consensus sequence; KEY=2846	0	100
T. aestivum	thalos_B30007-[289]-[161]	DTC_Atau_Jorge_A_consensus-1	TE	DNA-transposon, TIR, CACTA; consensus sequence; KEY=2846	0	100
T. aestivum	thalos_B30007-[313]-[149]	DTC_Atau_Jorge_A_consensus-1	TE	DNA-transposon, TIR, CACTA; consensus sequence; KEY=2846	0	100
T. aestivum	thalos_B30007-[364]-[158]	DTC_Atau_Jorge_A_consensus-1	TE	DNA-transposon, TIR, CACTA; consensus sequence; KEY=2846	0	100
T. aestivum	thalos_B30007-[380]-[138]	DTC_Atau_Jorge_A_consensus-1	TE	DNA-transposon, TIR, CACTA; consensus sequence; KEY=2846	0	100
T. aestivum	thalos_B30007-[381]-[138]	DTC_Atau_Jorge_A_consensus-1	TE	DNA-transposon, TIR, CACTA; consensus sequence; KEY=2846	0	100
T. aestivum	thalos_B30007-[382]-[138]	DTC_Atau_Jorge_A_consensus-1	TE	DNA-transposon, TIR, CACTA; consensus sequence; KEY=2846	0	100
T. aestivum	thalos_B30007-[383]-[138]	DTC_Atau_Jorge_A_consensus-1	TE	DNA-transposon, TIR, CACTA; consensus sequence; KEY=2846	0	100
T. aestivum	thalos_B30007-[384]-[138]	DTC_Atau_Jorge_A_consensus-1	TE	DNA-transposon, TIR, CACTA; consensus sequence; KEY=2846	0	100
T. aestivum	thalos_B30007-[394]-[145]	DTC_Atau_Jorge_A_consensus-1	TE	DNA-transposon, TIR, CACTA; consensus sequence; KEY=2846	0	100
T. aestivum	thalos_B30007-[404]-[146]	DTC_Atau_Jorge_A_consensus-1	TE	DNA-transposon, TIR, CACTA; consensus sequence; KEY=2846	0	100
T. aestivum	thalos_B40001-[257]-[167]	DTC_Atau_Jorge_A_consensus-1	TE	DNA-transposon, TIR, CACTA; consensus sequence; KEY=2846	0	100
T. aestivum	thalos_B40001-[334]-[156]	DTC_Atau_Jorge_A_consensus-1	TE	DNA-transposon, TIR, CACTA; consensus sequence; KEY=2846	0	100
T. aestivum	thalos_B40001-[366]-[134]	DTC_Atau_Jorge_A_consensus-1	TE	DNA-transposon, TIR, CACTA; consensus sequence; KEY=2846	0	100
T. aestivum	thalos_B40001-[396]-[157]	DTC_Atau_Jorge_A_consensus-1	TE	DNA-transposon, TIR, CACTA; consensus sequence; KEY=2846	0	100
T. aestivum	thalos_B40001-[397]-[138]	DTC_Atau_Jorge_A_consensus-1	TE	DNA-transposon, TIR, CACTA; consensus sequence; KEY=2846	0	100
T. aestivum	thalos_B40001-[398]-[138]	DTC_Atau_Jorge_A_consensus-1	TE	DNA-transposon, TIR, CACTA; consensus sequence; KEY=2846	0	100
T. aestivum	thalos_B40001-[401]-[138]	DTC_Atau_Jorge_A_consensus-1	TE	DNA-transposon, TIR, CACTA; consensus sequence; KEY=2846	0	100
T. aestivum	thalos_B40001-[402]-[138]	DTC_Atau_Jorge_A_consensus-1	TE	DNA-transposon, TIR, CACTA; consensus sequence; KEY=2846	0	100
T. aestivum	thalos_B40001-[404]-[153]	DTC_Atau_Jorge_A_consensus-1	TE	DNA-transposon, TIR, CACTA; consensus sequence; KEY=2846	0	100
T. aestivum	thalos_B40001-[427]-[157]	DTC_Atau_Jorge_A_consensus-1	TE	DNA-transposon, TIR, CACTA; consensus sequence; KEY=2846	0	100
T. aestivum	thalos_B40001-[429]-[146]	DTC_Atau_Jorge_A_consensus-1	TE	DNA-transposon, TIR, CACTA; consensus sequence; KEY=2846	0	100
T. aestivum	thalos_B40001-[430]-[138]	DTC_Atau_Jorge_A_consensus-1	TE	DNA-transposon, TIR, CACTA; consensus sequence; KEY=2846	0	100
T. aestivum	thalos_B40001-[433]-[154]	DTC_Atau_Jorge_A_consensus-1	TE	DNA-transposon, TIR, CACTA; consensus sequence; KEY=2846	0	100
T. aestivum	thalos_B40001-[444]-[144]	DTC_Atau_Jorge_A_consensus-1	TE	DNA-transposon, TIR, CACTA; consensus sequence; KEY=2846	0	100
T. aestivum	thalos_B40001-[450]-[135]	DTC_Atau_Jorge_A_consensus-1	TE	DNA-transposon, TIR, CACTA; consensus sequence; KEY=2846	0	100
T. aestivum	thalos_B40001-[451]-[138]	DTC_Atau_Jorge_A_consensus-1	TE	DNA-transposon, TIR, CACTA; consensus sequence; KEY=2846	0	100
T. aestivum	thalos_B40001-[454]-[155]	DTC_Atau_Jorge_A_consensus-1	TE	DNA-transposon, TIR, CACTA; consensus sequence; KEY=2846	0	100
T. aestivum	thalos_B40001-[455]-[134]	DTC_Atau_Jorge_A_consensus-1	TE	DNA-transposon, TIR, CACTA; consensus sequence; KEY=2846	0	100
T. aestivum	thalos_B40001-[458]-[159]	DTC_Atau_Jorge_A_consensus-1	TE	DNA-transposon, TIR, CACTA; consensus sequence; KEY=2846	0	100
T. aestivum	thalos_B40002-[147]-[159]	DTC_Atau_Jorge_A_consensus-1	TE	DNA-transposon, TIR, CACTA; consensus sequence; KEY=2846	0	100
T. aestivum	thalos_B40002-[224]-[157]	DTC_Atau_Jorge_A_consensus-1	TE	DNA-transposon, TIR, CACTA; consensus sequence; KEY=2846	0	100
T. aestivum	thalos_B40002-[225]-[138]	DTC_Atau_Jorge_A_consensus-1	TE	DNA-transposon, TIR, CACTA; consensus sequence; KEY=2846	0	100
T. aestivum	thalos_B40002-[259]-[138]	DTC_Atau_Jorge_A_consensus-1	TE	DNA-transposon, TIR, CACTA; consensus sequence; KEY=2846	0	100
T. aestivum	thalos_B40002-[263]-[156]	DTC_Atau_Jorge_A_consensus-1	TE	DNA-transposon, TIR, CACTA; consensus sequence; KEY=2846	0	100
T. aestivum	thalos_B40002-[264]-[138]	DTC_Atau_Jorge_A_consensus-1	TE	DNA-transposon, TIR, CACTA; consensus sequence; KEY=2846	0	100
T. aestivum	thalos_B40002-[265]-[138]	DTC_Atau_Jorge_A_consensus-1	TE	DNA-transposon, TIR, CACTA; consensus sequence; KEY=2846	0	100
T. aestivum	thalos_B40002-[269]-[153]	DTC_Atau_Jorge_A_consensus-1	TE	DNA-transposon, TIR, CACTA; consensus sequence; KEY=2846	0	100
T. aestivum	thalos_B40002-[280]-[154]	DTC_Atau_Jorge_A_consensus-1	TE	DNA-transposon, TIR, CACTA; consensus sequence; KEY=2846	0	100
T. aestivum	thalos_B40002-[284]-[138]	DTC_Atau_Jorge_A_consensus-1	TE	DNA-transposon, TIR, CACTA; consensus sequence; KEY=2846	0	100
T. aestivum	thalos_B40002-[299]-[158]	DTC_Atau_Jorge_A_consensus-1	TE	DNA-transposon, TIR, CACTA; consensus sequence; KEY=2846	0	100
T. aestivum	thalos_B40002-[301]-[153]	DTC_Atau_Jorge_A_consensus-1	TE	DNA-transposon, TIR, CACTA; consensus sequence; KEY=2846	0	100
T. aestivum	thalos_B40002-[303]-[154]	DTC_Atau_Jorge_A_consensus-1	TE	DNA-transposon, TIR, CACTA; consensus sequence; KEY=2846	0	100
T. aestivum	thalos_B40002-[304]-[138]	DTC_Atau_Jorge_A_consensus-1	TE	DNA-transposon, TIR, CACTA; consensus sequence; KEY=2846	0	100
T. aestivum	thalos_B40002-[310]-[155]	DTC_Atau_Jorge_A_consensus-1	TE	DNA-transposon, TIR, CACTA; consensus sequence; KEY=2846	0	100
T. aestivum	thalos_B40002-[315]-[156]	DTC_Atau_Jorge_A_consensus-1	TE	DNA-transposon, TIR, CACTA; consensus sequence; KEY=2846	0	100
T. aestivum	thalos_B40002-[326]-[141]	DTC_Atau_Jorge_A_consensus-1	TE	DNA-transposon, TIR, CACTA; consensus sequence; KEY=2846	0	100
T. aestivum	thalos_B40002-[329]-[142]	DTC_Atau_Jorge_A_consensus-1	TE	DNA-transposon, TIR, CACTA; consensus sequence; KEY=2846	0	100
T. aestivum	thalos_B40002-[332]-[147]	DTC_Atau_Jorge_A_consensus-1	TE	DNA-transposon, TIR, CACTA; consensus sequence; KEY=2846	0	100
T. aestivum	thalos_B40003-[224]-[146]	DTC_Atau_Jorge_A_consensus-1	TE	DNA-transposon, TIR, CACTA; consensus sequence; KEY=2846	0	100
T. aestivum	thalos_B40003-[225]-[138]	DTC_Atau_Jorge_A_consensus-1	TE	DNA-transposon, TIR, CACTA; consensus sequence; KEY=2846	0	100
T. aestivum	thalos_B40003-[226]-[138]	DTC_Atau_Jorge_A_consensus-1	TE	DNA-transposon, TIR, CACTA; consensus sequence; KEY=2846	0	100
T. aestivum	thalos_B40003-[228]-[149]	DTC_Atau_Jorge_A_consensus-1	TE	DNA-transposon, TIR, CACTA; consensus sequence; KEY=2846	0	100
T. aestivum	thalos_B40003-[250]-[146]	DTC_Atau_Jorge_A_consensus-1	TE	DNA-transposon, TIR, CACTA; consensus sequence; KEY=2846	0	100
T. aestivum	thalos_B40003-[252]-[146]	DTC_Atau_Jorge_A_consensus-1	TE	DNA-transposon, TIR, CACTA; consensus sequence; KEY=2846	0	100
T. aestivum	thalos_B40003-[257]-[138]	DTC_Atau_Jorge_A_consensus-1	TE	DNA-transposon, TIR, CACTA; consensus sequence; KEY=2846	0	100
T. aestivum	thalos_B40003-[258]-[138]	DTC_Atau_Jorge_A_consensus-1	TE	DNA-transposon, TIR, CACTA; consensus sequence; KEY=2846	0	100
T. aestivum	thalos_B40003-[283]-[147]	DTC_Atau_Jorge_A_consensus-1	TE	DNA-transposon, TIR, CACTA; consensus sequence; KEY=2846	0	100
T. aestivum	thalos_B40003-[284]-[138]	DTC_Atau_Jorge_A_consensus-1	TE	DNA-transposon, TIR, CACTA; consensus sequence; KEY=2846	0	100
T. aestivum	thalos_B40003-[285]-[137]	DTC_Atau_Jorge_A_consensus-1	TE	DNA-transposon, TIR, CACTA; consensus sequence; KEY=2846	0	100
T. aestivum	thalos_B40003-[286]-[138]	DTC_Atau_Jorge_A_consensus-1	TE	DNA-transposon, TIR, CACTA; consensus sequence; KEY=2846	0	100
T. aestivum	thalos_B40003-[287]-[138]	DTC_Atau_Jorge_A_consensus-1	TE	DNA-transposon, TIR, CACTA; consensus sequence; KEY=2846	0	100
T. aestivum	thalos_B40003-[290]-[141]	DTC_Atau_Jorge_A_consensus-1	TE	DNA-transposon, TIR, CACTA; consensus sequence; KEY=2846	0	100
T. aestivum	thalos_B40003-[304]-[158]	DTC_Atau_Jorge_A_consensus-1	TE	DNA-transposon, TIR, CACTA; consensus sequence; KEY=2846	0	100
T. aestivum	thalos_B40003-[306]-[150]	DTC_Atau_Jorge_A_consensus-1	TE	DNA-transposon, TIR, CACTA; consensus sequence; KEY=2846	0	100
T. aestivum	thalos_B40003-[307]-[138]	DTC_Atau_Jorge_A_consensus-1	TE	DNA-transposon, TIR, CACTA; consensus sequence; KEY=2846	0	100
T. aestivum	thalos_B40003-[309]-[150]	DTC_Atau_Jorge_A_consensus-1	TE	DNA-transposon, TIR, CACTA; consensus sequence; KEY=2846	0	100
T. aestivum	thalos_B40003-[314]-[152]	DTC_Atau_Jorge_A_consensus-1	TE	DNA-transposon, TIR, CACTA; consensus sequence; KEY=2846	0	100
T. aestivum	thalos_B40003-[320]-[138]	DTC_Atau_Jorge_A_consensus-1	TE	DNA-transposon, TIR, CACTA; consensus sequence; KEY=2846	0	100
T. aestivum	thalos_B40003-[321]-[138]	DTC_Atau_Jorge_A_consensus-1	TE	DNA-transposon, TIR, CACTA; consensus sequence; KEY=2846	0	100
T. aestivum	thalos_B40003-[322]-[138]	DTC_Atau_Jorge_A_consensus-1	TE	DNA-transposon, TIR, CACTA; consensus sequence; KEY=2846	0	100
T. aestivum	thalos_B40004-[284]-[144]	DTC_Atau_Jorge_A_consensus-1	TE	DNA-transposon, TIR, CACTA; consensus sequence; KEY=2846	0	100
T. aestivum	thalos_B40004-[298]-[166]	DTC_Atau_Jorge_A_consensus-1	TE	DNA-transposon, TIR, CACTA; consensus sequence; KEY=2846	0	100
T. aestivum	thalos_B40004-[301]-[157]	DTC_Atau_Jorge_A_consensus-1	TE	DNA-transposon, TIR, CACTA; consensus sequence; KEY=2846	0	100
T. aestivum	thalos_B40004-[302]-[138]	DTC_Atau_Jorge_A_consensus-1	TE	DNA-transposon, TIR, CACTA; consensus sequence; KEY=2846	0	100
T. aestivum	thalos_B40004-[303]-[138]	DTC_Atau_Jorge_A_consensus-1	TE	DNA-transposon, TIR, CACTA; consensus sequence; KEY=2846	0	100
T. aestivum	thalos_B40004-[324]-[157]	DTC_Atau_Jorge_A_consensus-1	TE	DNA-transposon, TIR, CACTA; consensus sequence; KEY=2846	0	100
T. aestivum	thalos_B40004-[325]-[138]	DTC_Atau_Jorge_A_consensus-1	TE	DNA-transposon, TIR, CACTA; consensus sequence; KEY=2846	0	100
T. aestivum	thalos_B40004-[326]-[138]	DTC_Atau_Jorge_A_consensus-1	TE	DNA-transposon, TIR, CACTA; consensus sequence; KEY=2846	0	100
T. aestivum	thalos_B40004-[328]-[150]	DTC_Atau_Jorge_A_consensus-1	TE	DNA-transposon, TIR, CACTA; consensus sequence; KEY=2846	0	100
T. aestivum	thalos_B40004-[332]-[157]	DTC_Atau_Jorge_A_consensus-1	TE	DNA-transposon, TIR, CACTA; consensus sequence; KEY=2846	0	100
T. aestivum	thalos_B40004-[335]-[157]	DTC_Atau_Jorge_A_consensus-1	TE	DNA-transposon, TIR, CACTA; consensus sequence; KEY=2846	0	100
T. aestivum	thalos_B40004-[336]-[138]	DTC_Atau_Jorge_A_consensus-1	TE	DNA-transposon, TIR, CACTA; consensus sequence; KEY=2846	0	100
T. aestivum	thalos_B40004-[365]-[138]	DTC_Atau_Jorge_A_consensus-1	TE	DNA-transposon, TIR, CACTA; consensus sequence; KEY=2846	0	100
T. aestivum	thalos_B40004-[366]-[138]	DTC_Atau_Jorge_A_consensus-1	TE	DNA-transposon, TIR, CACTA; consensus sequence; KEY=2846	0	100
T. aestivum	thalos_B40004-[367]-[138]	DTC_Atau_Jorge_A_consensus-1	TE	DNA-transposon, TIR, CACTA; consensus sequence; KEY=2846	0	100
T. aestivum	thalos_B40004-[371]-[157]	DTC_Atau_Jorge_A_consensus-1	TE	DNA-transposon, TIR, CACTA; consensus sequence; KEY=2846	0	100
T. aestivum	thalos_B40004-[373]-[160]	DTC_Atau_Jorge_A_consensus-1	TE	DNA-transposon, TIR, CACTA; consensus sequence; KEY=2846	0	100
T. aestivum	thalos_B40004-[381]-[151]	DTC_Atau_Jorge_A_consensus-1	TE	DNA-transposon, TIR, CACTA; consensus sequence; KEY=2846	0	100
T. aestivum	thalos_B40004-[391]-[138]	DTC_Atau_Jorge_A_consensus-1	TE	DNA-transposon, TIR, CACTA; consensus sequence; KEY=2846	0	100
T. aestivum	thalos_B40004-[394]-[145]	DTC_Atau_Jorge_A_consensus-1	TE	DNA-transposon, TIR, CACTA; consensus sequence; KEY=2846	0	100
T. aestivum	thalos_B40004-[395]-[138]	DTC_Atau_Jorge_A_consensus-1	TE	DNA-transposon, TIR, CACTA; consensus sequence; KEY=2846	0	100
T. aestivum	thalos_B40004-[396]-[138]	DTC_Atau_Jorge_A_consensus-1	TE	DNA-transposon, TIR, CACTA; consensus sequence; KEY=2846	0	100
T. aestivum	thalos_B40004-[397]-[138]	DTC_Atau_Jorge_A_consensus-1	TE	DNA-transposon, TIR, CACTA; consensus sequence; KEY=2846	0	100
T. aestivum	thalos_B40004-[411]-[159]	DTC_Atau_Jorge_A_consensus-1	TE	DNA-transposon, TIR, CACTA; consensus sequence; KEY=2846	0	100
T. aestivum	thalos_B40004-[414]-[151]	DTC_Atau_Jorge_A_consensus-1	TE	DNA-transposon, TIR, CACTA; consensus sequence; KEY=2846	0	100
T. aestivum	thalos_B40004-[415]-[138]	DTC_Atau_Jorge_A_consensus-1	TE	DNA-transposon, TIR, CACTA; consensus sequence; KEY=2846	0	100
T. aestivum	thalos_B40004-[416]-[138]	DTC_Atau_Jorge_A_consensus-1	TE	DNA-transposon, TIR, CACTA; consensus sequence; KEY=2846	0	100
T. aestivum	thalos_B40004-[417]-[138]	DTC_Atau_Jorge_A_consensus-1	TE	DNA-transposon, TIR, CACTA; consensus sequence; KEY=2846	0	100
T. aestivum	thalos_B40004-[423]-[151]	DTC_Atau_Jorge_A_consensus-1	TE	DNA-transposon, TIR, CACTA; consensus sequence; KEY=2846	0	100
T. aestivum	thalos_B40004-[426]-[154]	DTC_Atau_Jorge_A_consensus-1	TE	DNA-transposon, TIR, CACTA; consensus sequence; KEY=2846	0	100
T. aestivum	thalos_B40004-[429]-[138]	DTC_Atau_Jorge_A_consensus-1	TE	DNA-transposon, TIR, CACTA; consensus sequence; KEY=2846	0	100
T. aestivum	thalos_B40004-[433]-[149]	DTC_Atau_Jorge_A_consensus-1	TE	DNA-transposon, TIR, CACTA; consensus sequence; KEY=2846	0	100
T. aestivum	thalos_B40004-[439]-[139]	DTC_Atau_Jorge_A_consensus-1	TE	DNA-transposon, TIR, CACTA; consensus sequence; KEY=2846	0	100
T. aestivum	thalos_B40005-[357]-[146]	DTC_Atau_Jorge_A_consensus-1	TE	DNA-transposon, TIR, CACTA; consensus sequence; KEY=2846	0	100
T. aestivum	thalos_B40005-[374]-[155]	DTC_Atau_Jorge_A_consensus-1	TE	DNA-transposon, TIR, CACTA; consensus sequence; KEY=2846	0	100
T. aestivum	thalos_B40005-[378]-[167]	DTC_Atau_Jorge_A_consensus-1	TE	DNA-transposon, TIR, CACTA; consensus sequence; KEY=2846	0	100
T. aestivum	thalos_B40005-[388]-[158]	DTC_Atau_Jorge_A_consensus-1	TE	DNA-transposon, TIR, CACTA; consensus sequence; KEY=2846	0	100
T. aestivum	thalos_B40005-[390]-[138]	DTC_Atau_Jorge_A_consensus-1	TE	DNA-transposon, TIR, CACTA; consensus sequence; KEY=2846	0	100
T. aestivum	thalos_B40005-[391]-[138]	DTC_Atau_Jorge_A_consensus-1	TE	DNA-transposon, TIR, CACTA; consensus sequence; KEY=2846	0	100
T. aestivum	thalos_B40005-[393]-[154]	DTC_Atau_Jorge_A_consensus-1	TE	DNA-transposon, TIR, CACTA; consensus sequence; KEY=2846	0	100
T. aestivum	thalos_B40005-[394]-[138]	DTC_Atau_Jorge_A_consensus-1	TE	DNA-transposon, TIR, CACTA; consensus sequence; KEY=2846	0	100
T. aestivum	thalos_B40005-[395]-[138]	DTC_Atau_Jorge_A_consensus-1	TE	DNA-transposon, TIR, CACTA; consensus sequence; KEY=2846	0	100
T. aestivum	thalos_B40005-[397]-[158]	DTC_Atau_Jorge_A_consensus-1	TE	DNA-transposon, TIR, CACTA; consensus sequence; KEY=2846	0	100
T. aestivum	thalos_B40005-[398]-[138]	DTC_Atau_Jorge_A_consensus-1	TE	DNA-transposon, TIR, CACTA; consensus sequence; KEY=2846	0	100
T. aestivum	thalos_B40005-[400]-[145]	DTC_Atau_Jorge_A_consensus-1	TE	DNA-transposon, TIR, CACTA; consensus sequence; KEY=2846	0	100
T. aestivum	thalos_B40005-[401]-[138]	DTC_Atau_Jorge_A_consensus-1	TE	DNA-transposon, TIR, CACTA; consensus sequence; KEY=2846	0	100
T. aestivum	thalos_B40005-[426]-[138]	DTC_Atau_Jorge_A_consensus-1	TE	DNA-transposon, TIR, CACTA; consensus sequence; KEY=2846	0	100
T. aestivum	thalos_B40005-[429]-[141]	DTC_Atau_Jorge_A_consensus-1	TE	DNA-transposon, TIR, CACTA; consensus sequence; KEY=2846	0	100
T. aestivum	thalos_B40005-[431]-[158]	DTC_Atau_Jorge_A_consensus-1	TE	DNA-transposon, TIR, CACTA; consensus sequence; KEY=2846	0	100
T. aestivum	thalos_B40005-[432]-[134]	DTC_Atau_Jorge_A_consensus-1	TE	DNA-transposon, TIR, CACTA; consensus sequence; KEY=2846	0	100
T. aestivum	thalos_B40005-[450]-[143]	DTC_Atau_Jorge_A_consensus-1	TE	DNA-transposon, TIR, CACTA; consensus sequence; KEY=2846	0	100
T. aestivum	thalos_B40005-[452]-[138]	DTC_Atau_Jorge_A_consensus-1	TE	DNA-transposon, TIR, CACTA; consensus sequence; KEY=2846	0	100
T. aestivum	thalos_B40005-[454]-[153]	DTC_Atau_Jorge_A_consensus-1	TE	DNA-transposon, TIR, CACTA; consensus sequence; KEY=2846	0	100
T. aestivum	thalos_B40005-[456]-[137]	DTC_Atau_Jorge_A_consensus-1	TE	DNA-transposon, TIR, CACTA; consensus sequence; KEY=2846	0	100
T. aestivum	thalos_B40005-[457]-[138]	DTC_Atau_Jorge_A_consensus-1	TE	DNA-transposon, TIR, CACTA; consensus sequence; KEY=2846	0	100
T. aestivum	thalos_B40005-[458]-[138]	DTC_Atau_Jorge_A_consensus-1	TE	DNA-transposon, TIR, CACTA; consensus sequence; KEY=2846	0	100
T. aestivum	thalos_B40005-[473]-[159]	DTC_Atau_Jorge_A_consensus-1	TE	DNA-transposon, TIR, CACTA; consensus sequence; KEY=2846	0	100
T. aestivum	thalos_B40005-[474]-[138]	DTC_Atau_Jorge_A_consensus-1	TE	DNA-transposon, TIR, CACTA; consensus sequence; KEY=2846	0	100
T. aestivum	thalos_B40005-[475]-[138]	DTC_Atau_Jorge_A_consensus-1	TE	DNA-transposon, TIR, CACTA; consensus sequence; KEY=2846	0	100
T. aestivum	thalos_B40005-[476]-[138]	DTC_Atau_Jorge_A_consensus-1	TE	DNA-transposon, TIR, CACTA; consensus sequence; KEY=2846	0	100
T. aestivum	thalos_B40005-[497]-[150]	DTC_Atau_Jorge_A_consensus-1	TE	DNA-transposon, TIR, CACTA; consensus sequence; KEY=2846	0	100
T. aestivum	thalos_B50001-[224]-[167]	DTC_Atau_Jorge_A_consensus-1	TE	DNA-transposon, TIR, CACTA; consensus sequence; KEY=2846	0	100
T. aestivum	thalos_B50001-[258]-[146]	DTC_Atau_Jorge_A_consensus-1	TE	DNA-transposon, TIR, CACTA; consensus sequence; KEY=2846	0	100
T. aestivum	thalos_B50001-[289]-[153]	DTC_Atau_Jorge_A_consensus-1	TE	DNA-transposon, TIR, CACTA; consensus sequence; KEY=2846	0	100
T. aestivum	thalos_B50001-[315]-[145]	DTC_Atau_Jorge_A_consensus-1	TE	DNA-transposon, TIR, CACTA; consensus sequence; KEY=2846	0	100
T. aestivum	thalos_B50001-[319]-[160]	DTC_Atau_Jorge_A_consensus-1	TE	DNA-transposon, TIR, CACTA; consensus sequence; KEY=2846	0	100
T. aestivum	thalos_B50001-[320]-[138]	DTC_Atau_Jorge_A_consensus-1	TE	DNA-transposon, TIR, CACTA; consensus sequence; KEY=2846	0	100
T. aestivum	thalos_B50001-[321]-[138]	DTC_Atau_Jorge_A_consensus-1	TE	DNA-transposon, TIR, CACTA; consensus sequence; KEY=2846	0	100
T. aestivum	thalos_B50001-[347]-[154]	DTC_Atau_Jorge_A_consensus-1	TE	DNA-transposon, TIR, CACTA; consensus sequence; KEY=2846	0	100
T. aestivum	thalos_B50001-[349]-[138]	DTC_Atau_Jorge_A_consensus-1	TE	DNA-transposon, TIR, CACTA; consensus sequence; KEY=2846	0	100
T. aestivum	thalos_B50001-[350]-[138]	DTC_Atau_Jorge_A_consensus-1	TE	DNA-transposon, TIR, CACTA; consensus sequence; KEY=2846	0	100
T. aestivum	thalos_B50001-[352]-[138]	DTC_Atau_Jorge_A_consensus-1	TE	DNA-transposon, TIR, CACTA; consensus sequence; KEY=2846	0	100
T. aestivum	thalos_B50001-[353]-[138]	DTC_Atau_Jorge_A_consensus-1	TE	DNA-transposon, TIR, CACTA; consensus sequence; KEY=2846	0	100
T. aestivum	thalos_B50001-[354]-[134]	DTC_Atau_Jorge_A_consensus-1	TE	DNA-transposon, TIR, CACTA; consensus sequence; KEY=2846	0	100
T. aestivum	thalos_B50001-[355]-[138]	DTC_Atau_Jorge_A_consensus-1	TE	DNA-transposon, TIR, CACTA; consensus sequence; KEY=2846	0	100
T. aestivum	thalos_B50001-[356]-[138]	DTC_Atau_Jorge_A_consensus-1	TE	DNA-transposon, TIR, CACTA; consensus sequence; KEY=2846	0	100
T. aestivum	thalos_B50001-[357]-[138]	DTC_Atau_Jorge_A_consensus-1	TE	DNA-transposon, TIR, CACTA; consensus sequence; KEY=2846	0	100
T. aestivum	thalos_B50001-[360]-[138]	DTC_Atau_Jorge_A_consensus-1	TE	DNA-transposon, TIR, CACTA; consensus sequence; KEY=2846	0	100
T. aestivum	thalos_B50001-[362]-[146]	DTC_Atau_Jorge_A_consensus-1	TE	DNA-transposon, TIR, CACTA; consensus sequence; KEY=2846	0	100
T. aestivum	thalos_B50001-[363]-[138]	DTC_Atau_Jorge_A_consensus-1	TE	DNA-transposon, TIR, CACTA; consensus sequence; KEY=2846	0	100
T. aestivum	thalos_B50001-[364]-[138]	DTC_Atau_Jorge_A_consensus-1	TE	DNA-transposon, TIR, CACTA; consensus sequence; KEY=2846	0	100
T. aestivum	thalos_B50001-[377]-[145]	DTC_Atau_Jorge_A_consensus-1	TE	DNA-transposon, TIR, CACTA; consensus sequence; KEY=2846	0	100
T. aestivum	thalos_B50001-[379]-[138]	DTC_Atau_Jorge_A_consensus-1	TE	DNA-transposon, TIR, CACTA; consensus sequence; KEY=2846	0	100
T. aestivum	thalos_B50001-[381]-[138]	DTC_Atau_Jorge_A_consensus-1	TE	DNA-transposon, TIR, CACTA; consensus sequence; KEY=2846	0	100
T. aestivum	thalos_B50001-[382]-[138]	DTC_Atau_Jorge_A_consensus-1	TE	DNA-transposon, TIR, CACTA; consensus sequence; KEY=2846	0	100
T. aestivum	thalos_B50001-[383]-[138]	DTC_Atau_Jorge_A_consensus-1	TE	DNA-transposon, TIR, CACTA; consensus sequence; KEY=2846	0	100
T. aestivum	thalos_B50001-[392]-[158]	DTC_Atau_Jorge_A_consensus-1	TE	DNA-transposon, TIR, CACTA; consensus sequence; KEY=2846	0	100
T. aestivum	thalos_B50001-[395]-[142]	DTC_Atau_Jorge_A_consensus-1	TE	DNA-transposon, TIR, CACTA; consensus sequence; KEY=2846	0	100
T. aestivum	thalos_B50001-[397]-[138]	DTC_Atau_Jorge_A_consensus-1	TE	DNA-transposon, TIR, CACTA; consensus sequence; KEY=2846	0	100
T. aestivum	thalos_B50001-[401]-[142]	DTC_Atau_Jorge_A_consensus-1	TE	DNA-transposon, TIR, CACTA; consensus sequence; KEY=2846	0	100
T. aestivum	thalos_B50001-[411]-[141]	DTC_Atau_Jorge_A_consensus-1	TE	DNA-transposon, TIR, CACTA; consensus sequence; KEY=2846	0	100
T. aestivum	thalos_B50001-[412]-[124]	DTC_Atau_Jorge_A_consensus-1	TE	DNA-transposon, TIR, CACTA; consensus sequence; KEY=2846	0	100
T. aestivum	thalos_B50002-[178]-[165]	DTC_Atau_Jorge_A_consensus-1	TE	DNA-transposon, TIR, CACTA; consensus sequence; KEY=2846	0	100
T. aestivum	thalos_B50002-[222]-[165]	DTC_Atau_Jorge_A_consensus-1	TE	DNA-transposon, TIR, CACTA; consensus sequence; KEY=2846	0	100
T. aestivum	thalos_B50002-[246]-[147]	DTC_Atau_Jorge_A_consensus-1	TE	DNA-transposon, TIR, CACTA; consensus sequence; KEY=2846	0	100
T. aestivum	thalos_B50002-[247]-[138]	DTC_Atau_Jorge_A_consensus-1	TE	DNA-transposon, TIR, CACTA; consensus sequence; KEY=2846	0	100
T. aestivum	thalos_B50002-[249]-[157]	DTC_Atau_Jorge_A_consensus-1	TE	DNA-transposon, TIR, CACTA; consensus sequence; KEY=2846	0	100
T. aestivum	thalos_B50002-[250]-[138]	DTC_Atau_Jorge_A_consensus-1	TE	DNA-transposon, TIR, CACTA; consensus sequence; KEY=2846	0	100
T. aestivum	thalos_B50002-[258]-[151]	DTC_Atau_Jorge_A_consensus-1	TE	DNA-transposon, TIR, CACTA; consensus sequence; KEY=2846	0	100
T. aestivum	thalos_B50002-[266]-[142]	DTC_Atau_Jorge_A_consensus-1	TE	DNA-transposon, TIR, CACTA; consensus sequence; KEY=2846	0	100
T. aestivum	thalos_B50002-[267]-[138]	DTC_Atau_Jorge_A_consensus-1	TE	DNA-transposon, TIR, CACTA; consensus sequence; KEY=2846	0	100
T. aestivum	thalos_B50002-[275]-[135]	DTC_Atau_Jorge_A_consensus-1	TE	DNA-transposon, TIR, CACTA; consensus sequence; KEY=2846	0	100
T. aestivum	thalos_B50002-[277]-[138]	DTC_Atau_Jorge_A_consensus-1	TE	DNA-transposon, TIR, CACTA; consensus sequence; KEY=2846	0	100
T. aestivum	thalos_B50002-[285]-[155]	DTC_Atau_Jorge_A_consensus-1	TE	DNA-transposon, TIR, CACTA; consensus sequence; KEY=2846	0	100
T. aestivum	thalos_B50002-[287]-[157]	DTC_Atau_Jorge_A_consensus-1	TE	DNA-transposon, TIR, CACTA; consensus sequence; KEY=2846	0	100
T. aestivum	thalos_B50002-[288]-[138]	DTC_Atau_Jorge_A_consensus-1	TE	DNA-transposon, TIR, CACTA; consensus sequence; KEY=2846	0	100
T. aestivum	thalos_B50002-[289]-[123]	DTC_Atau_Jorge_A_consensus-1	TE	DNA-transposon, TIR, CACTA; consensus sequence; KEY=2846	0	100
T. aestivum	thalos_B50002-[291]-[149]	DTC_Atau_Jorge_A_consensus-1	TE	DNA-transposon, TIR, CACTA; consensus sequence; KEY=2846	0	100
T. aestivum	thalos_B50002-[292]-[137]	DTC_Atau_Jorge_A_consensus-1	TE	DNA-transposon, TIR, CACTA; consensus sequence; KEY=2846	0	100
T. aestivum	thalos_B50002-[293]-[124]	DTC_Atau_Jorge_A_consensus-1	TE	DNA-transposon, TIR, CACTA; consensus sequence; KEY=2846	0	100
T. aestivum	thalos_B50003-[300]-[154]	DTC_Atau_Jorge_A_consensus-1	TE	DNA-transposon, TIR, CACTA; consensus sequence; KEY=2846	0	100
T. aestivum	thalos_B50003-[301]-[134]	DTC_Atau_Jorge_A_consensus-1	TE	DNA-transposon, TIR, CACTA; consensus sequence; KEY=2846	0	100
T. aestivum	thalos_B50003-[302]-[138]	DTC_Atau_Jorge_A_consensus-1	TE	DNA-transposon, TIR, CACTA; consensus sequence; KEY=2846	0	100
T. aestivum	thalos_B50003-[304]-[160]	DTC_Atau_Jorge_A_consensus-1	TE	DNA-transposon, TIR, CACTA; consensus sequence; KEY=2846	0	100
T. aestivum	thalos_B50003-[305]-[138]	DTC_Atau_Jorge_A_consensus-1	TE	DNA-transposon, TIR, CACTA; consensus sequence; KEY=2846	0	100
T. aestivum	thalos_B50003-[332]-[134]	DTC_Atau_Jorge_A_consensus-1	TE	DNA-transposon, TIR, CACTA; consensus sequence; KEY=2846	0	100
T. aestivum	thalos_B50003-[333]-[138]	DTC_Atau_Jorge_A_consensus-1	TE	DNA-transposon, TIR, CACTA; consensus sequence; KEY=2846	0	100
T. aestivum	thalos_B50003-[334]-[138]	DTC_Atau_Jorge_A_consensus-1	TE	DNA-transposon, TIR, CACTA; consensus sequence; KEY=2846	0	100
T. aestivum	thalos_B50003-[335]-[138]	DTC_Atau_Jorge_A_consensus-1	TE	DNA-transposon, TIR, CACTA; consensus sequence; KEY=2846	0	100
T. aestivum	thalos_B50003-[336]-[138]	DTC_Atau_Jorge_A_consensus-1	TE	DNA-transposon, TIR, CACTA; consensus sequence; KEY=2846	0	100
T. aestivum	thalos_B50003-[338]-[153]	DTC_Atau_Jorge_A_consensus-1	TE	DNA-transposon, TIR, CACTA; consensus sequence; KEY=2846	0	100
T. aestivum	thalos_B50003-[339]-[138]	DTC_Atau_Jorge_A_consensus-1	TE	DNA-transposon, TIR, CACTA; consensus sequence; KEY=2846	0	100
T. aestivum	thalos_B50003-[356]-[138]	DTC_Atau_Jorge_A_consensus-1	TE	DNA-transposon, TIR, CACTA; consensus sequence; KEY=2846	0	100
T. aestivum	thalos_B50003-[363]-[145]	DTC_Atau_Jorge_A_consensus-1	TE	DNA-transposon, TIR, CACTA; consensus sequence; KEY=2846	0	100
T. aestivum	thalos_B50003-[365]-[155]	DTC_Atau_Jorge_A_consensus-1	TE	DNA-transposon, TIR, CACTA; consensus sequence; KEY=2846	0	100
T. aestivum	thalos_B50003-[366]-[138]	DTC_Atau_Jorge_A_consensus-1	TE	DNA-transposon, TIR, CACTA; consensus sequence; KEY=2846	0	100
T. aestivum	thalos_B50003-[367]-[138]	DTC_Atau_Jorge_A_consensus-1	TE	DNA-transposon, TIR, CACTA; consensus sequence; KEY=2846	0	100
T. aestivum	thalos_B50003-[369]-[130]	DTC_Atau_Jorge_A_consensus-1	TE	DNA-transposon, TIR, CACTA; consensus sequence; KEY=2846	0	100
T. aestivum	thalos_B50003-[370]-[138]	DTC_Atau_Jorge_A_consensus-1	TE	DNA-transposon, TIR, CACTA; consensus sequence; KEY=2846	0	100
T. aestivum	thalos_B50003-[375]-[152]	DTC_Atau_Jorge_A_consensus-1	TE	DNA-transposon, TIR, CACTA; consensus sequence; KEY=2846	0	100
T. aestivum	thalos_B50003-[383]-[155]	DTC_Atau_Jorge_A_consensus-1	TE	DNA-transposon, TIR, CACTA; consensus sequence; KEY=2846	0	100
T. aestivum	thalos_B50004-[205]-[152]	DTC_Atau_Jorge_A_consensus-1	TE	DNA-transposon, TIR, CACTA; consensus sequence; KEY=2846	0	100
T. aestivum	thalos_B50004-[206]-[156]	DTC_Atau_Jorge_A_consensus-1	TE	DNA-transposon, TIR, CACTA; consensus sequence; KEY=2846	0	100
T. aestivum	thalos_B50004-[229]-[167]	DTC_Atau_Jorge_A_consensus-1	TE	DNA-transposon, TIR, CACTA; consensus sequence; KEY=2846	0	100
T. aestivum	thalos_B50004-[247]-[162]	DTC_Atau_Jorge_A_consensus-1	TE	DNA-transposon, TIR, CACTA; consensus sequence; KEY=2846	0	100
T. aestivum	thalos_B50004-[251]-[152]	DTC_Atau_Jorge_A_consensus-1	TE	DNA-transposon, TIR, CACTA; consensus sequence; KEY=2846	0	100
T. aestivum	thalos_B50004-[316]-[159]	DTC_Atau_Jorge_A_consensus-1	TE	DNA-transposon, TIR, CACTA; consensus sequence; KEY=2846	0	100
T. aestivum	thalos_B50004-[317]-[138]	DTC_Atau_Jorge_A_consensus-1	TE	DNA-transposon, TIR, CACTA; consensus sequence; KEY=2846	0	100
T. aestivum	thalos_B50004-[318]-[138]	DTC_Atau_Jorge_A_consensus-1	TE	DNA-transposon, TIR, CACTA; consensus sequence; KEY=2846	0	100
T. aestivum	thalos_B50004-[353]-[157]	DTC_Atau_Jorge_A_consensus-1	TE	DNA-transposon, TIR, CACTA; consensus sequence; KEY=2846	0	100
T. aestivum	thalos_B50004-[354]-[138]	DTC_Atau_Jorge_A_consensus-1	TE	DNA-transposon, TIR, CACTA; consensus sequence; KEY=2846	0	100
T. aestivum	thalos_B50004-[357]-[157]	DTC_Atau_Jorge_A_consensus-1	TE	DNA-transposon, TIR, CACTA; consensus sequence; KEY=2846	0	100
T. aestivum	thalos_B50004-[358]-[138]	DTC_Atau_Jorge_A_consensus-1	TE	DNA-transposon, TIR, CACTA; consensus sequence; KEY=2846	0	100
T. aestivum	thalos_B50004-[362]-[157]	DTC_Atau_Jorge_A_consensus-1	TE	DNA-transposon, TIR, CACTA; consensus sequence; KEY=2846	0	100
T. aestivum	thalos_B50004-[388]-[146]	DTC_Atau_Jorge_A_consensus-1	TE	DNA-transposon, TIR, CACTA; consensus sequence; KEY=2846	0	100
T. aestivum	thalos_B50004-[390]-[138]	DTC_Atau_Jorge_A_consensus-1	TE	DNA-transposon, TIR, CACTA; consensus sequence; KEY=2846	0	100
T. aestivum	thalos_B50004-[391]-[138]	DTC_Atau_Jorge_A_consensus-1	TE	DNA-transposon, TIR, CACTA; consensus sequence; KEY=2846	0	100
T. aestivum	thalos_B50004-[395]-[138]	DTC_Atau_Jorge_A_consensus-1	TE	DNA-transposon, TIR, CACTA; consensus sequence; KEY=2846	0	100
T. aestivum	thalos_B50004-[396]-[138]	DTC_Atau_Jorge_A_consensus-1	TE	DNA-transposon, TIR, CACTA; consensus sequence; KEY=2846	0	100
T. aestivum	thalos_B50004-[398]-[153]	DTC_Atau_Jorge_A_consensus-1	TE	DNA-transposon, TIR, CACTA; consensus sequence; KEY=2846	0	100
T. aestivum	thalos_B50004-[420]-[134]	DTC_Atau_Jorge_A_consensus-1	TE	DNA-transposon, TIR, CACTA; consensus sequence; KEY=2846	0	100
T. aestivum	thalos_B50004-[421]-[138]	DTC_Atau_Jorge_A_consensus-1	TE	DNA-transposon, TIR, CACTA; consensus sequence; KEY=2846	0	100
T. aestivum	thalos_B50004-[424]-[146]	DTC_Atau_Jorge_A_consensus-1	TE	DNA-transposon, TIR, CACTA; consensus sequence; KEY=2846	0	100
T. aestivum	thalos_B50004-[425]-[138]	DTC_Atau_Jorge_A_consensus-1	TE	DNA-transposon, TIR, CACTA; consensus sequence; KEY=2846	0	100
T. aestivum	thalos_B50004-[426]-[138]	DTC_Atau_Jorge_A_consensus-1	TE	DNA-transposon, TIR, CACTA; consensus sequence; KEY=2846	0	100
T. aestivum	thalos_B50004-[428]-[157]	DTC_Atau_Jorge_A_consensus-1	TE	DNA-transposon, TIR, CACTA; consensus sequence; KEY=2846	0	100
T. aestivum	thalos_B50004-[429]-[138]	DTC_Atau_Jorge_A_consensus-1	TE	DNA-transposon, TIR, CACTA; consensus sequence; KEY=2846	0	100
T. aestivum	thalos_B50004-[433]-[138]	DTC_Atau_Jorge_A_consensus-1	TE	DNA-transposon, TIR, CACTA; consensus sequence; KEY=2846	0	100
T. aestivum	thalos_B50004-[439]-[147]	DTC_Atau_Jorge_A_consensus-1	TE	DNA-transposon, TIR, CACTA; consensus sequence; KEY=2846	0	100
T. aestivum	thalos_B50004-[441]-[153]	DTC_Atau_Jorge_A_consensus-1	TE	DNA-transposon, TIR, CACTA; consensus sequence; KEY=2846	0	100
T. aestivum	thalos_B50004-[445]-[155]	DTC_Atau_Jorge_A_consensus-1	TE	DNA-transposon, TIR, CACTA; consensus sequence; KEY=2846	0	100
T. aestivum	thalos_B50004-[446]-[138]	DTC_Atau_Jorge_A_consensus-1	TE	DNA-transposon, TIR, CACTA; consensus sequence; KEY=2846	0	100
T. aestivum	thalos_B50004-[448]-[138]	DTC_Atau_Jorge_A_consensus-1	TE	DNA-transposon, TIR, CACTA; consensus sequence; KEY=2846	0	100
T. aestivum	thalos_B50004-[451]-[156]	DTC_Atau_Jorge_A_consensus-1	TE	DNA-transposon, TIR, CACTA; consensus sequence; KEY=2846	0	100
T. aestivum	thalos_B50004-[453]-[149]	DTC_Atau_Jorge_A_consensus-1	TE	DNA-transposon, TIR, CACTA; consensus sequence; KEY=2846	0	100
T. aestivum	thalos_B50005-[270]-[158]	DTC_Atau_Jorge_A_consensus-1	TE	DNA-transposon, TIR, CACTA; consensus sequence; KEY=2846	0	100
T. aestivum	thalos_B50005-[323]-[152]	DTC_Atau_Jorge_A_consensus-1	TE	DNA-transposon, TIR, CACTA; consensus sequence; KEY=2846	0	100
T. aestivum	thalos_B50005-[336]-[160]	DTC_Atau_Jorge_A_consensus-1	TE	DNA-transposon, TIR, CACTA; consensus sequence; KEY=2846	0	100
T. aestivum	thalos_B50005-[349]-[153]	DTC_Atau_Jorge_A_consensus-1	TE	DNA-transposon, TIR, CACTA; consensus sequence; KEY=2846	0	100
T. aestivum	thalos_B50005-[361]-[149]	DTC_Atau_Jorge_A_consensus-1	TE	DNA-transposon, TIR, CACTA; consensus sequence; KEY=2846	0	100
T. aestivum	thalos_B50005-[377]-[138]	DTC_Atau_Jorge_A_consensus-1	TE	DNA-transposon, TIR, CACTA; consensus sequence; KEY=2846	0	100
T. aestivum	thalos_B50005-[379]-[138]	DTC_Atau_Jorge_A_consensus-1	TE	DNA-transposon, TIR, CACTA; consensus sequence; KEY=2846	0	100
T. aestivum	thalos_B50005-[381]-[138]	DTC_Atau_Jorge_A_consensus-1	TE	DNA-transposon, TIR, CACTA; consensus sequence; KEY=2846	0	100
T. aestivum	thalos_B50005-[383]-[138]	DTC_Atau_Jorge_A_consensus-1	TE	DNA-transposon, TIR, CACTA; consensus sequence; KEY=2846	0	100
T. aestivum	thalos_B50005-[384]-[138]	DTC_Atau_Jorge_A_consensus-1	TE	DNA-transposon, TIR, CACTA; consensus sequence; KEY=2846	0	100
T. aestivum	thalos_B50005-[385]-[138]	DTC_Atau_Jorge_A_consensus-1	TE	DNA-transposon, TIR, CACTA; consensus sequence; KEY=2846	0	100
T. aestivum	thalos_B50005-[386]-[138]	DTC_Atau_Jorge_A_consensus-1	TE	DNA-transposon, TIR, CACTA; consensus sequence; KEY=2846	0	100
T. aestivum	thalos_B50005-[388]-[153]	DTC_Atau_Jorge_A_consensus-1	TE	DNA-transposon, TIR, CACTA; consensus sequence; KEY=2846	0	100
T. aestivum	thalos_B50005-[399]-[150]	DTC_Atau_Jorge_A_consensus-1	TE	DNA-transposon, TIR, CACTA; consensus sequence; KEY=2846	0	100
T. aestivum	thalos_B50005-[407]-[154]	DTC_Atau_Jorge_A_consensus-1	TE	DNA-transposon, TIR, CACTA; consensus sequence; KEY=2846	0	100
T. aestivum	thalos_B50005-[408]-[138]	DTC_Atau_Jorge_A_consensus-1	TE	DNA-transposon, TIR, CACTA; consensus sequence; KEY=2846	0	100
T. aestivum	thalos_B50005-[409]-[138]	DTC_Atau_Jorge_A_consensus-1	TE	DNA-transposon, TIR, CACTA; consensus sequence; KEY=2846	0	100
T. aestivum	thalos_B50005-[410]-[138]	DTC_Atau_Jorge_A_consensus-1	TE	DNA-transposon, TIR, CACTA; consensus sequence; KEY=2846	0	100
T. aestivum	thalos_B50005-[413]-[138]	DTC_Atau_Jorge_A_consensus-1	TE	DNA-transposon, TIR, CACTA; consensus sequence; KEY=2846	0	100
T. aestivum	thalos_B50005-[423]-[148]	DTC_Atau_Jorge_A_consensus-1	TE	DNA-transposon, TIR, CACTA; consensus sequence; KEY=2846	0	100
T. aestivum	thalos_B50005-[424]-[138]	DTC_Atau_Jorge_A_consensus-1	TE	DNA-transposon, TIR, CACTA; consensus sequence; KEY=2846	0	100
T. aestivum	thalos_B50005-[428]-[149]	DTC_Atau_Jorge_A_consensus-1	TE	DNA-transposon, TIR, CACTA; consensus sequence; KEY=2846	0	100
T. aestivum	thalos_B50005-[434]-[138]	DTC_Atau_Jorge_A_consensus-1	TE	DNA-transposon, TIR, CACTA; consensus sequence; KEY=2846	0	100
T. aestivum	thalos_B50005-[442]-[149]	DTC_Atau_Jorge_A_consensus-1	TE	DNA-transposon, TIR, CACTA; consensus sequence; KEY=2846	0	100
T. aestivum	thalos_B50006-[352]-[148]	DTC_Atau_Jorge_A_consensus-1	TE	DNA-transposon, TIR, CACTA; consensus sequence; KEY=2846	0	100
T. aestivum	thalos_B50006-[353]-[138]	DTC_Atau_Jorge_A_consensus-1	TE	DNA-transposon, TIR, CACTA; consensus sequence; KEY=2846	0	100
T. aestivum	thalos_B50006-[357]-[158]	DTC_Atau_Jorge_A_consensus-1	TE	DNA-transposon, TIR, CACTA; consensus sequence; KEY=2846	0	100
T. aestivum	thalos_B50006-[359]-[161]	DTC_Atau_Jorge_A_consensus-1	TE	DNA-transposon, TIR, CACTA; consensus sequence; KEY=2846	0	100
T. aestivum	thalos_B50006-[363]-[156]	DTC_Atau_Jorge_A_consensus-1	TE	DNA-transposon, TIR, CACTA; consensus sequence; KEY=2846	0	100
T. aestivum	thalos_B50006-[381]-[151]	DTC_Atau_Jorge_A_consensus-1	TE	DNA-transposon, TIR, CACTA; consensus sequence; KEY=2846	0	100
T. aestivum	thalos_B50006-[400]-[140]	DTC_Atau_Jorge_A_consensus-1	TE	DNA-transposon, TIR, CACTA; consensus sequence; KEY=2846	0	100
T. aestivum	thalos_B50006-[415]-[159]	DTC_Atau_Jorge_A_consensus-1	TE	DNA-transposon, TIR, CACTA; consensus sequence; KEY=2846	0	100
T. aestivum	thalos_B50006-[417]-[142]	DTC_Atau_Jorge_A_consensus-1	TE	DNA-transposon, TIR, CACTA; consensus sequence; KEY=2846	0	100
T. aestivum	thalos_B50006-[434]-[158]	DTC_Atau_Jorge_A_consensus-1	TE	DNA-transposon, TIR, CACTA; consensus sequence; KEY=2846	0	100
T. aestivum	thalos_B60001-[302]-[155]	DTC_Atau_Jorge_A_consensus-1	TE	DNA-transposon, TIR, CACTA; consensus sequence; KEY=2846	0	100
T. aestivum	thalos_B60001-[320]-[153]	DTC_Atau_Jorge_A_consensus-1	TE	DNA-transposon, TIR, CACTA; consensus sequence; KEY=2846	0	100
T. aestivum	thalos_B60001-[324]-[155]	DTC_Atau_Jorge_A_consensus-1	TE	DNA-transposon, TIR, CACTA; consensus sequence; KEY=2846	0	100
T. aestivum	thalos_B60001-[351]-[160]	DTC_Atau_Jorge_A_consensus-1	TE	DNA-transposon, TIR, CACTA; consensus sequence; KEY=2846	0	100
T. aestivum	thalos_B60001-[353]-[138]	DTC_Atau_Jorge_A_consensus-1	TE	DNA-transposon, TIR, CACTA; consensus sequence; KEY=2846	0	100
T. aestivum	thalos_B60001-[377]-[150]	DTC_Atau_Jorge_A_consensus-1	TE	DNA-transposon, TIR, CACTA; consensus sequence; KEY=2846	0	100
T. aestivum	thalos_B60001-[379]-[138]	DTC_Atau_Jorge_A_consensus-1	TE	DNA-transposon, TIR, CACTA; consensus sequence; KEY=2846	0	100
T. aestivum	thalos_B60001-[382]-[138]	DTC_Atau_Jorge_A_consensus-1	TE	DNA-transposon, TIR, CACTA; consensus sequence; KEY=2846	0	100
T. aestivum	thalos_B60001-[396]-[133]	DTC_Atau_Jorge_A_consensus-1	TE	DNA-transposon, TIR, CACTA; consensus sequence; KEY=2846	0	100
T. aestivum	thalos_B60001-[399]-[158]	DTC_Atau_Jorge_A_consensus-1	TE	DNA-transposon, TIR, CACTA; consensus sequence; KEY=2846	0	100
T. aestivum	thalos_B60001-[401]-[145]	DTC_Atau_Jorge_A_consensus-1	TE	DNA-transposon, TIR, CACTA; consensus sequence; KEY=2846	0	100
T. aestivum	thalos_B60001-[402]-[138]	DTC_Atau_Jorge_A_consensus-1	TE	DNA-transposon, TIR, CACTA; consensus sequence; KEY=2846	0	100
T. aestivum	thalos_B60001-[412]-[144]	DTC_Atau_Jorge_A_consensus-1	TE	DNA-transposon, TIR, CACTA; consensus sequence; KEY=2846	0	100
T. aestivum	thalos_B60001-[413]-[137]	DTC_Atau_Jorge_A_consensus-1	TE	DNA-transposon, TIR, CACTA; consensus sequence; KEY=2846	0	100
T. aestivum	thalos_B60001-[414]-[138]	DTC_Atau_Jorge_A_consensus-1	TE	DNA-transposon, TIR, CACTA; consensus sequence; KEY=2846	0	100
T. aestivum	thalos_B60001-[417]-[134]	DTC_Atau_Jorge_A_consensus-1	TE	DNA-transposon, TIR, CACTA; consensus sequence; KEY=2846	0	100
T. aestivum	thalos_B60001-[419]-[150]	DTC_Atau_Jorge_A_consensus-1	TE	DNA-transposon, TIR, CACTA; consensus sequence; KEY=2846	0	100
T. aestivum	thalos_B60002-[384]-[157]	DTC_Atau_Jorge_A_consensus-1	TE	DNA-transposon, TIR, CACTA; consensus sequence; KEY=2846	0	100
T. aestivum	thalos_B60002-[386]-[162]	DTC_Atau_Jorge_A_consensus-1	TE	DNA-transposon, TIR, CACTA; consensus sequence; KEY=2846	0	100
T. aestivum	thalos_B60002-[396]-[158]	DTC_Atau_Jorge_A_consensus-1	TE	DNA-transposon, TIR, CACTA; consensus sequence; KEY=2846	0	100
T. aestivum	thalos_B60002-[411]-[147]	DTC_Atau_Jorge_A_consensus-1	TE	DNA-transposon, TIR, CACTA; consensus sequence; KEY=2846	0	100
T. aestivum	thalos_B60002-[412]-[138]	DTC_Atau_Jorge_A_consensus-1	TE	DNA-transposon, TIR, CACTA; consensus sequence; KEY=2846	0	100
T. aestivum	thalos_B60002-[413]-[138]	DTC_Atau_Jorge_A_consensus-1	TE	DNA-transposon, TIR, CACTA; consensus sequence; KEY=2846	0	100
T. aestivum	thalos_B60002-[414]-[138]	DTC_Atau_Jorge_A_consensus-1	TE	DNA-transposon, TIR, CACTA; consensus sequence; KEY=2846	0	100
T. aestivum	thalos_B60002-[415]-[138]	DTC_Atau_Jorge_A_consensus-1	TE	DNA-transposon, TIR, CACTA; consensus sequence; KEY=2846	0	100
T. aestivum	thalos_B60002-[416]-[138]	DTC_Atau_Jorge_A_consensus-1	TE	DNA-transposon, TIR, CACTA; consensus sequence; KEY=2846	0	100
T. aestivum	thalos_B60002-[419]-[149]	DTC_Atau_Jorge_A_consensus-1	TE	DNA-transposon, TIR, CACTA; consensus sequence; KEY=2846	0	100
T. aestivum	thalos_B60002-[429]-[150]	DTC_Atau_Jorge_A_consensus-1	TE	DNA-transposon, TIR, CACTA; consensus sequence; KEY=2846	0	100
T. aestivum	thalos_B60002-[435]-[150]	DTC_Atau_Jorge_A_consensus-1	TE	DNA-transposon, TIR, CACTA; consensus sequence; KEY=2846	0	100
T. aestivum	thalos_B60002-[437]-[138]	DTC_Atau_Jorge_A_consensus-1	TE	DNA-transposon, TIR, CACTA; consensus sequence; KEY=2846	0	100
T. aestivum	thalos_B60002-[441]-[138]	DTC_Atau_Jorge_A_consensus-1	TE	DNA-transposon, TIR, CACTA; consensus sequence; KEY=2846	0	100
T. aestivum	thalos_B60002-[450]-[153]	DTC_Atau_Jorge_A_consensus-1	TE	DNA-transposon, TIR, CACTA; consensus sequence; KEY=2846	0	100
T. aestivum	thalos_B60002-[453]-[138]	DTC_Atau_Jorge_A_consensus-1	TE	DNA-transposon, TIR, CACTA; consensus sequence; KEY=2846	0	100
T. aestivum	thalos_B60002-[454]-[138]	DTC_Atau_Jorge_A_consensus-1	TE	DNA-transposon, TIR, CACTA; consensus sequence; KEY=2846	0	100
T. aestivum	thalos_B60002-[455]-[138]	DTC_Atau_Jorge_A_consensus-1	TE	DNA-transposon, TIR, CACTA; consensus sequence; KEY=2846	0	100
T. aestivum	thalos_B60002-[456]-[138]	DTC_Atau_Jorge_A_consensus-1	TE	DNA-transposon, TIR, CACTA; consensus sequence; KEY=2846	0	100
T. aestivum	thalos_B60002-[458]-[138]	DTC_Atau_Jorge_A_consensus-1	TE	DNA-transposon, TIR, CACTA; consensus sequence; KEY=2846	0	100
T. aestivum	thalos_B60002-[466]-[135]	DTC_Atau_Jorge_A_consensus-1	TE	DNA-transposon, TIR, CACTA; consensus sequence; KEY=2846	0	100
T. aestivum	thalos_B60002-[467]-[134]	DTC_Atau_Jorge_A_consensus-1	TE	DNA-transposon, TIR, CACTA; consensus sequence; KEY=2846	0	100
T. aestivum	thalos_B60003-[116]-[152]	DTC_Atau_Jorge_A_consensus-1	TE	DNA-transposon, TIR, CACTA; consensus sequence; KEY=2846	0	100
T. aestivum	thalos_B60003-[173]-[150]	DTC_Atau_Jorge_A_consensus-1	TE	DNA-transposon, TIR, CACTA; consensus sequence; KEY=2846	0	100
T. aestivum	thalos_B60003-[196]-[156]	DTC_Atau_Jorge_A_consensus-1	TE	DNA-transposon, TIR, CACTA; consensus sequence; KEY=2846	0	100
T. aestivum	thalos_B60003-[215]-[146]	DTC_Atau_Jorge_A_consensus-1	TE	DNA-transposon, TIR, CACTA; consensus sequence; KEY=2846	0	100
T. aestivum	thalos_B60003-[235]-[151]	DTC_Atau_Jorge_A_consensus-1	TE	DNA-transposon, TIR, CACTA; consensus sequence; KEY=2846	0	100
T. aestivum	thalos_B60003-[237]-[146]	DTC_Atau_Jorge_A_consensus-1	TE	DNA-transposon, TIR, CACTA; consensus sequence; KEY=2846	0	100
T. aestivum	thalos_B60003-[238]-[138]	DTC_Atau_Jorge_A_consensus-1	TE	DNA-transposon, TIR, CACTA; consensus sequence; KEY=2846	0	100
T. aestivum	thalos_B60003-[239]-[138]	DTC_Atau_Jorge_A_consensus-1	TE	DNA-transposon, TIR, CACTA; consensus sequence; KEY=2846	0	100
T. aestivum	thalos_B60003-[240]-[138]	DTC_Atau_Jorge_A_consensus-1	TE	DNA-transposon, TIR, CACTA; consensus sequence; KEY=2846	0	100
T. aestivum	thalos_B60003-[262]-[147]	DTC_Atau_Jorge_A_consensus-1	TE	DNA-transposon, TIR, CACTA; consensus sequence; KEY=2846	0	100
T. aestivum	thalos_B60003-[265]-[138]	DTC_Atau_Jorge_A_consensus-1	TE	DNA-transposon, TIR, CACTA; consensus sequence; KEY=2846	0	100
T. aestivum	thalos_B60003-[278]-[147]	DTC_Atau_Jorge_A_consensus-1	TE	DNA-transposon, TIR, CACTA; consensus sequence; KEY=2846	0	100
T. aestivum	thalos_B60003-[280]-[150]	DTC_Atau_Jorge_A_consensus-1	TE	DNA-transposon, TIR, CACTA; consensus sequence; KEY=2846	0	100
T. aestivum	thalos_B60004-[181]-[145]	DTC_Atau_Jorge_A_consensus-1	TE	DNA-transposon, TIR, CACTA; consensus sequence; KEY=2846	0	100
T. aestivum	thalos_B60004-[268]-[157]	DTC_Atau_Jorge_A_consensus-1	TE	DNA-transposon, TIR, CACTA; consensus sequence; KEY=2846	0	100
T. aestivum	thalos_B60004-[270]-[153]	DTC_Atau_Jorge_A_consensus-1	TE	DNA-transposon, TIR, CACTA; consensus sequence; KEY=2846	0	100
T. aestivum	thalos_B60004-[272]-[149]	DTC_Atau_Jorge_A_consensus-1	TE	DNA-transposon, TIR, CACTA; consensus sequence; KEY=2846	0	100
T. aestivum	thalos_B60004-[284]-[156]	DTC_Atau_Jorge_A_consensus-1	TE	DNA-transposon, TIR, CACTA; consensus sequence; KEY=2846	0	100
T. aestivum	thalos_B60004-[291]-[141]	DTC_Atau_Jorge_A_consensus-1	TE	DNA-transposon, TIR, CACTA; consensus sequence; KEY=2846	0	100
T. aestivum	thalos_B60004-[295]-[146]	DTC_Atau_Jorge_A_consensus-1	TE	DNA-transposon, TIR, CACTA; consensus sequence; KEY=2846	0	100
T. aestivum	thalos_B60004-[298]-[148]	DTC_Atau_Jorge_A_consensus-1	TE	DNA-transposon, TIR, CACTA; consensus sequence; KEY=2846	0	100
T. aestivum	thalos_B60004-[324]-[141]	DTC_Atau_Jorge_A_consensus-1	TE	DNA-transposon, TIR, CACTA; consensus sequence; KEY=2846	0	100
T. aestivum	thalos_B60004-[330]-[155]	DTC_Atau_Jorge_A_consensus-1	TE	DNA-transposon, TIR, CACTA; consensus sequence; KEY=2846	0	100
T. aestivum	thalos_B60004-[331]-[138]	DTC_Atau_Jorge_A_consensus-1	TE	DNA-transposon, TIR, CACTA; consensus sequence; KEY=2846	0	100
T. aestivum	thalos_B60004-[332]-[138]	DTC_Atau_Jorge_A_consensus-1	TE	DNA-transposon, TIR, CACTA; consensus sequence; KEY=2846	0	100
T. aestivum	thalos_B60004-[346]-[150]	DTC_Atau_Jorge_A_consensus-1	TE	DNA-transposon, TIR, CACTA; consensus sequence; KEY=2846	0	100
T. aestivum	thalos_B60005-[199]-[164]	DTC_Atau_Jorge_A_consensus-1	TE	DNA-transposon, TIR, CACTA; consensus sequence; KEY=2846	0	100
T. aestivum	thalos_B60005-[264]-[157]	DTC_Atau_Jorge_A_consensus-1	TE	DNA-transposon, TIR, CACTA; consensus sequence; KEY=2846	0	100
T. aestivum	thalos_B60005-[299]-[146]	DTC_Atau_Jorge_A_consensus-1	TE	DNA-transposon, TIR, CACTA; consensus sequence; KEY=2846	0	100
T. aestivum	thalos_B60005-[303]-[154]	DTC_Atau_Jorge_A_consensus-1	TE	DNA-transposon, TIR, CACTA; consensus sequence; KEY=2846	0	100
T. aestivum	thalos_B60005-[304]-[138]	DTC_Atau_Jorge_A_consensus-1	TE	DNA-transposon, TIR, CACTA; consensus sequence; KEY=2846	0	100
T. aestivum	thalos_B60005-[306]-[138]	DTC_Atau_Jorge_A_consensus-1	TE	DNA-transposon, TIR, CACTA; consensus sequence; KEY=2846	0	100
T. aestivum	thalos_B60005-[307]-[138]	DTC_Atau_Jorge_A_consensus-1	TE	DNA-transposon, TIR, CACTA; consensus sequence; KEY=2846	0	100
T. aestivum	thalos_B60005-[309]-[145]	DTC_Atau_Jorge_A_consensus-1	TE	DNA-transposon, TIR, CACTA; consensus sequence; KEY=2846	0	100
T. aestivum	thalos_B60005-[326]-[147]	DTC_Atau_Jorge_A_consensus-1	TE	DNA-transposon, TIR, CACTA; consensus sequence; KEY=2846	0	100
T. aestivum	thalos_B60005-[327]-[138]	DTC_Atau_Jorge_A_consensus-1	TE	DNA-transposon, TIR, CACTA; consensus sequence; KEY=2846	0	100
T. aestivum	thalos_B60005-[331]-[138]	DTC_Atau_Jorge_A_consensus-1	TE	DNA-transposon, TIR, CACTA; consensus sequence; KEY=2846	0	100
T. aestivum	thalos_B60005-[334]-[157]	DTC_Atau_Jorge_A_consensus-1	TE	DNA-transposon, TIR, CACTA; consensus sequence; KEY=2846	0	100
T. aestivum	thalos_B60005-[336]-[146]	DTC_Atau_Jorge_A_consensus-1	TE	DNA-transposon, TIR, CACTA; consensus sequence; KEY=2846	0	100
T. aestivum	thalos_B60005-[337]-[137]	DTC_Atau_Jorge_A_consensus-1	TE	DNA-transposon, TIR, CACTA; consensus sequence; KEY=2846	0	100
T. aestivum	thalos_B60005-[338]-[138]	DTC_Atau_Jorge_A_consensus-1	TE	DNA-transposon, TIR, CACTA; consensus sequence; KEY=2846	0	100
T. aestivum	thalos_B60005-[339]-[138]	DTC_Atau_Jorge_A_consensus-1	TE	DNA-transposon, TIR, CACTA; consensus sequence; KEY=2846	0	100
T. aestivum	thalos_B60005-[352]-[155]	DTC_Atau_Jorge_A_consensus-1	TE	DNA-transposon, TIR, CACTA; consensus sequence; KEY=2846	0	100
T. aestivum	thalos_B60005-[355]-[155]	DTC_Atau_Jorge_A_consensus-1	TE	DNA-transposon, TIR, CACTA; consensus sequence; KEY=2846	0	100
T. aestivum	thalos_B60005-[358]-[142]	DTC_Atau_Jorge_A_consensus-1	TE	DNA-transposon, TIR, CACTA; consensus sequence; KEY=2846	0	100
T. aestivum	thalos_B60005-[360]-[157]	DTC_Atau_Jorge_A_consensus-1	TE	DNA-transposon, TIR, CACTA; consensus sequence; KEY=2846	0	100
T. aestivum	thalos_B60005-[361]-[138]	DTC_Atau_Jorge_A_consensus-1	TE	DNA-transposon, TIR, CACTA; consensus sequence; KEY=2846	0	100
T. aestivum	thalos_B60005-[362]-[138]	DTC_Atau_Jorge_A_consensus-1	TE	DNA-transposon, TIR, CACTA; consensus sequence; KEY=2846	0	100
T. aestivum	thalos_B60005-[369]-[138]	DTC_Atau_Jorge_A_consensus-1	TE	DNA-transposon, TIR, CACTA; consensus sequence; KEY=2846	0	100
T. aestivum	thalos_B60005-[371]-[137]	DTC_Atau_Jorge_A_consensus-1	TE	DNA-transposon, TIR, CACTA; consensus sequence; KEY=2846	0	100
T. aestivum	thalos_B60005-[374]-[141]	DTC_Atau_Jorge_A_consensus-1	TE	DNA-transposon, TIR, CACTA; consensus sequence; KEY=2846	0	100
T. aestivum	thalos_B60005-[382]-[138]	DTC_Atau_Jorge_A_consensus-1	TE	DNA-transposon, TIR, CACTA; consensus sequence; KEY=2846	0	100
T. aestivum	thalos_B60005-[385]-[157]	DTC_Atau_Jorge_A_consensus-1	TE	DNA-transposon, TIR, CACTA; consensus sequence; KEY=2846	0	100
T. aestivum	thalos_B60005-[395]-[134]	DTC_Atau_Jorge_A_consensus-1	TE	DNA-transposon, TIR, CACTA; consensus sequence; KEY=2846	0	100
T. aestivum	thalos_B60005-[396]-[138]	DTC_Atau_Jorge_A_consensus-1	TE	DNA-transposon, TIR, CACTA; consensus sequence; KEY=2846	0	100
T. aestivum	thalos_B60005-[399]-[155]	DTC_Atau_Jorge_A_consensus-1	TE	DNA-transposon, TIR, CACTA; consensus sequence; KEY=2846	0	100
T. aestivum	thalos_B60005-[401]-[155]	DTC_Atau_Jorge_A_consensus-1	TE	DNA-transposon, TIR, CACTA; consensus sequence; KEY=2846	0	100
T. aestivum	thalos_B60006-[331]-[138]	DTC_Atau_Jorge_A_consensus-1	TE	DNA-transposon, TIR, CACTA; consensus sequence; KEY=2846	0	100
T. aestivum	thalos_B60006-[335]-[150]	DTC_Atau_Jorge_A_consensus-1	TE	DNA-transposon, TIR, CACTA; consensus sequence; KEY=2846	0	100
T. aestivum	thalos_B60006-[339]-[158]	DTC_Atau_Jorge_A_consensus-1	TE	DNA-transposon, TIR, CACTA; consensus sequence; KEY=2846	0	100
T. aestivum	thalos_B60006-[355]-[147]	DTC_Atau_Jorge_A_consensus-1	TE	DNA-transposon, TIR, CACTA; consensus sequence; KEY=2846	0	100
T. aestivum	thalos_B60006-[356]-[138]	DTC_Atau_Jorge_A_consensus-1	TE	DNA-transposon, TIR, CACTA; consensus sequence; KEY=2846	0	100
T. aestivum	thalos_B60006-[359]-[138]	DTC_Atau_Jorge_A_consensus-1	TE	DNA-transposon, TIR, CACTA; consensus sequence; KEY=2846	0	100
T. aestivum	thalos_B60006-[361]-[157]	DTC_Atau_Jorge_A_consensus-1	TE	DNA-transposon, TIR, CACTA; consensus sequence; KEY=2846	0	100
T. aestivum	thalos_B60006-[362]-[138]	DTC_Atau_Jorge_A_consensus-1	TE	DNA-transposon, TIR, CACTA; consensus sequence; KEY=2846	0	100
T. aestivum	thalos_B60006-[364]-[138]	DTC_Atau_Jorge_A_consensus-1	TE	DNA-transposon, TIR, CACTA; consensus sequence; KEY=2846	0	100
T. aestivum	thalos_B60006-[365]-[138]	DTC_Atau_Jorge_A_consensus-1	TE	DNA-transposon, TIR, CACTA; consensus sequence; KEY=2846	0	100
T. aestivum	thalos_B60006-[381]-[150]	DTC_Atau_Jorge_A_consensus-1	TE	DNA-transposon, TIR, CACTA; consensus sequence; KEY=2846	0	100
T. aestivum	thalos_B60006-[383]-[170]	DTC_Atau_Jorge_A_consensus-1	TE	DNA-transposon, TIR, CACTA; consensus sequence; KEY=2846	0	100
T. aestivum	thalos_B60006-[400]-[138]	DTC_Atau_Jorge_A_consensus-1	TE	DNA-transposon, TIR, CACTA; consensus sequence; KEY=2846	0	100
T. aestivum	thalos_B60006-[401]-[138]	DTC_Atau_Jorge_A_consensus-1	TE	DNA-transposon, TIR, CACTA; consensus sequence; KEY=2846	0	100
T. aestivum	thalos_B60006-[412]-[138]	DTC_Atau_Jorge_A_consensus-1	TE	DNA-transposon, TIR, CACTA; consensus sequence; KEY=2846	0	100
T. aestivum	thalos_B70001-[318]-[159]	DTC_Atau_Jorge_A_consensus-1	TE	DNA-transposon, TIR, CACTA; consensus sequence; KEY=2846	0	100
T. aestivum	thalos_B70001-[324]-[146]	DTC_Atau_Jorge_A_consensus-1	TE	DNA-transposon, TIR, CACTA; consensus sequence; KEY=2846	0	100
T. aestivum	thalos_B70001-[327]-[157]	DTC_Atau_Jorge_A_consensus-1	TE	DNA-transposon, TIR, CACTA; consensus sequence; KEY=2846	0	100
T. aestivum	thalos_B70001-[349]-[153]	DTC_Atau_Jorge_A_consensus-1	TE	DNA-transposon, TIR, CACTA; consensus sequence; KEY=2846	0	100
T. aestivum	thalos_B70001-[350]-[138]	DTC_Atau_Jorge_A_consensus-1	TE	DNA-transposon, TIR, CACTA; consensus sequence; KEY=2846	0	100
T. aestivum	thalos_B70001-[352]-[138]	DTC_Atau_Jorge_A_consensus-1	TE	DNA-transposon, TIR, CACTA; consensus sequence; KEY=2846	0	100
T. aestivum	thalos_B70001-[353]-[138]	DTC_Atau_Jorge_A_consensus-1	TE	DNA-transposon, TIR, CACTA; consensus sequence; KEY=2846	0	100
T. aestivum	thalos_B70001-[355]-[136]	DTC_Atau_Jorge_A_consensus-1	TE	DNA-transposon, TIR, CACTA; consensus sequence; KEY=2846	0	100
T. aestivum	thalos_B70001-[357]-[157]	DTC_Atau_Jorge_A_consensus-1	TE	DNA-transposon, TIR, CACTA; consensus sequence; KEY=2846	0	100
T. aestivum	thalos_B70001-[382]-[157]	DTC_Atau_Jorge_A_consensus-1	TE	DNA-transposon, TIR, CACTA; consensus sequence; KEY=2846	0	100
T. aestivum	thalos_B70001-[384]-[150]	DTC_Atau_Jorge_A_consensus-1	TE	DNA-transposon, TIR, CACTA; consensus sequence; KEY=2846	0	100
T. aestivum	thalos_B70001-[385]-[138]	DTC_Atau_Jorge_A_consensus-1	TE	DNA-transposon, TIR, CACTA; consensus sequence; KEY=2846	0	100
T. aestivum	thalos_B70001-[387]-[146]	DTC_Atau_Jorge_A_consensus-1	TE	DNA-transposon, TIR, CACTA; consensus sequence; KEY=2846	0	100
T. aestivum	thalos_B70001-[388]-[138]	DTC_Atau_Jorge_A_consensus-1	TE	DNA-transposon, TIR, CACTA; consensus sequence; KEY=2846	0	100
T. aestivum	thalos_B70001-[390]-[138]	DTC_Atau_Jorge_A_consensus-1	TE	DNA-transposon, TIR, CACTA; consensus sequence; KEY=2846	0	100
T. aestivum	thalos_B70001-[393]-[156]	DTC_Atau_Jorge_A_consensus-1	TE	DNA-transposon, TIR, CACTA; consensus sequence; KEY=2846	0	100
T. aestivum	thalos_B70001-[397]-[155]	DTC_Atau_Jorge_A_consensus-1	TE	DNA-transposon, TIR, CACTA; consensus sequence; KEY=2846	0	100
T. aestivum	thalos_B70001-[406]-[144]	DTC_Atau_Jorge_A_consensus-1	TE	DNA-transposon, TIR, CACTA; consensus sequence; KEY=2846	0	100
T. aestivum	thalos_B70001-[409]-[138]	DTC_Atau_Jorge_A_consensus-1	TE	DNA-transposon, TIR, CACTA; consensus sequence; KEY=2846	0	100
T. aestivum	thalos_B70001-[411]-[138]	DTC_Atau_Jorge_A_consensus-1	TE	DNA-transposon, TIR, CACTA; consensus sequence; KEY=2846	0	100
T. aestivum	thalos_B70001-[420]-[132]	DTC_Atau_Jorge_A_consensus-1	TE	DNA-transposon, TIR, CACTA; consensus sequence; KEY=2846	0	100
T. aestivum	thalos_B70001-[426]-[149]	DTC_Atau_Jorge_A_consensus-1	TE	DNA-transposon, TIR, CACTA; consensus sequence; KEY=2846	0	100
T. aestivum	thalos_B70001-[429]-[158]	DTC_Atau_Jorge_A_consensus-1	TE	DNA-transposon, TIR, CACTA; consensus sequence; KEY=2846	0	100
T. aestivum	thalos_B70001-[430]-[138]	DTC_Atau_Jorge_A_consensus-1	TE	DNA-transposon, TIR, CACTA; consensus sequence; KEY=2846	0	100
T. aestivum	thalos_B70001-[432]-[157]	DTC_Atau_Jorge_A_consensus-1	TE	DNA-transposon, TIR, CACTA; consensus sequence; KEY=2846	0	100
T. aestivum	thalos_B70001-[439]-[145]	DTC_Atau_Jorge_A_consensus-1	TE	DNA-transposon, TIR, CACTA; consensus sequence; KEY=2846	0	100
T. aestivum	thalos_B70001-[441]-[158]	DTC_Atau_Jorge_A_consensus-1	TE	DNA-transposon, TIR, CACTA; consensus sequence; KEY=2846	0	100
T. aestivum	thalos_B70002-[247]-[167]	DTC_Atau_Jorge_A_consensus-1	TE	DNA-transposon, TIR, CACTA; consensus sequence; KEY=2846	0	100
T. aestivum	thalos_B70002-[265]-[146]	DTC_Atau_Jorge_A_consensus-1	TE	DNA-transposon, TIR, CACTA; consensus sequence; KEY=2846	0	100
T. aestivum	thalos_B70002-[305]-[157]	DTC_Atau_Jorge_A_consensus-1	TE	DNA-transposon, TIR, CACTA; consensus sequence; KEY=2846	0	100
T. aestivum	thalos_B70002-[340]-[161]	DTC_Atau_Jorge_A_consensus-1	TE	DNA-transposon, TIR, CACTA; consensus sequence; KEY=2846	0	100
T. aestivum	thalos_B70002-[341]-[138]	DTC_Atau_Jorge_A_consensus-1	TE	DNA-transposon, TIR, CACTA; consensus sequence; KEY=2846	0	100
T. aestivum	thalos_B70002-[347]-[157]	DTC_Atau_Jorge_A_consensus-1	TE	DNA-transposon, TIR, CACTA; consensus sequence; KEY=2846	0	100
T. aestivum	thalos_B70002-[349]-[156]	DTC_Atau_Jorge_A_consensus-1	TE	DNA-transposon, TIR, CACTA; consensus sequence; KEY=2846	0	100
T. aestivum	thalos_B70002-[374]-[147]	DTC_Atau_Jorge_A_consensus-1	TE	DNA-transposon, TIR, CACTA; consensus sequence; KEY=2846	0	100
T. aestivum	thalos_B70002-[376]-[146]	DTC_Atau_Jorge_A_consensus-1	TE	DNA-transposon, TIR, CACTA; consensus sequence; KEY=2846	0	100
T. aestivum	thalos_B70002-[378]-[142]	DTC_Atau_Jorge_A_consensus-1	TE	DNA-transposon, TIR, CACTA; consensus sequence; KEY=2846	0	100
T. aestivum	thalos_B70002-[382]-[138]	DTC_Atau_Jorge_A_consensus-1	TE	DNA-transposon, TIR, CACTA; consensus sequence; KEY=2846	0	100
T. aestivum	thalos_B70002-[383]-[138]	DTC_Atau_Jorge_A_consensus-1	TE	DNA-transposon, TIR, CACTA; consensus sequence; KEY=2846	0	100
T. aestivum	thalos_B70002-[384]-[138]	DTC_Atau_Jorge_A_consensus-1	TE	DNA-transposon, TIR, CACTA; consensus sequence; KEY=2846	0	100
T. aestivum	thalos_B70002-[385]-[138]	DTC_Atau_Jorge_A_consensus-1	TE	DNA-transposon, TIR, CACTA; consensus sequence; KEY=2846	0	100
T. aestivum	thalos_B70002-[411]-[127]	DTC_Atau_Jorge_A_consensus-1	TE	DNA-transposon, TIR, CACTA; consensus sequence; KEY=2846	0	100
T. aestivum	thalos_B70002-[413]-[138]	DTC_Atau_Jorge_A_consensus-1	TE	DNA-transposon, TIR, CACTA; consensus sequence; KEY=2846	0	100
T. aestivum	thalos_B70002-[415]-[146]	DTC_Atau_Jorge_A_consensus-1	TE	DNA-transposon, TIR, CACTA; consensus sequence; KEY=2846	0	100
T. aestivum	thalos_B70002-[416]-[138]	DTC_Atau_Jorge_A_consensus-1	TE	DNA-transposon, TIR, CACTA; consensus sequence; KEY=2846	0	100
T. aestivum	thalos_B70002-[419]-[146]	DTC_Atau_Jorge_A_consensus-1	TE	DNA-transposon, TIR, CACTA; consensus sequence; KEY=2846	0	100
T. aestivum	thalos_B70002-[421]-[138]	DTC_Atau_Jorge_A_consensus-1	TE	DNA-transposon, TIR, CACTA; consensus sequence; KEY=2846	0	100
T. aestivum	thalos_B70002-[422]-[138]	DTC_Atau_Jorge_A_consensus-1	TE	DNA-transposon, TIR, CACTA; consensus sequence; KEY=2846	0	100
T. aestivum	thalos_B70002-[433]-[154]	DTC_Atau_Jorge_A_consensus-1	TE	DNA-transposon, TIR, CACTA; consensus sequence; KEY=2846	0	100
T. aestivum	thalos_B70002-[444]-[151]	DTC_Atau_Jorge_A_consensus-1	TE	DNA-transposon, TIR, CACTA; consensus sequence; KEY=2846	0	100
T. aestivum	thalos_B70003-[195]-[156]	DTC_Atau_Jorge_A_consensus-1	TE	DNA-transposon, TIR, CACTA; consensus sequence; KEY=2846	0	100
T. aestivum	thalos_B70003-[230]-[156]	DTC_Atau_Jorge_A_consensus-1	TE	DNA-transposon, TIR, CACTA; consensus sequence; KEY=2846	0	100
T. aestivum	thalos_B70003-[247]-[153]	DTC_Atau_Jorge_A_consensus-1	TE	DNA-transposon, TIR, CACTA; consensus sequence; KEY=2846	0	100
T. aestivum	thalos_B70003-[248]-[138]	DTC_Atau_Jorge_A_consensus-1	TE	DNA-transposon, TIR, CACTA; consensus sequence; KEY=2846	0	100
T. aestivum	thalos_B70003-[250]-[138]	DTC_Atau_Jorge_A_consensus-1	TE	DNA-transposon, TIR, CACTA; consensus sequence; KEY=2846	0	100
T. aestivum	thalos_B70003-[251]-[138]	DTC_Atau_Jorge_A_consensus-1	TE	DNA-transposon, TIR, CACTA; consensus sequence; KEY=2846	0	100
T. aestivum	thalos_B70003-[253]-[150]	DTC_Atau_Jorge_A_consensus-1	TE	DNA-transposon, TIR, CACTA; consensus sequence; KEY=2846	0	100
T. aestivum	thalos_B70003-[279]-[155]	DTC_Atau_Jorge_A_consensus-1	TE	DNA-transposon, TIR, CACTA; consensus sequence; KEY=2846	0	100
T. aestivum	thalos_B70003-[285]-[157]	DTC_Atau_Jorge_A_consensus-1	TE	DNA-transposon, TIR, CACTA; consensus sequence; KEY=2846	0	100
T. aestivum	thalos_B70003-[290]-[155]	DTC_Atau_Jorge_A_consensus-1	TE	DNA-transposon, TIR, CACTA; consensus sequence; KEY=2846	0	100
T. aestivum	thalos_B70003-[302]-[138]	DTC_Atau_Jorge_A_consensus-1	TE	DNA-transposon, TIR, CACTA; consensus sequence; KEY=2846	0	100
T. aestivum	thalos_B70003-[304]-[142]	DTC_Atau_Jorge_A_consensus-1	TE	DNA-transposon, TIR, CACTA; consensus sequence; KEY=2846	0	100
T. aestivum	thalos_B70003-[306]-[138]	DTC_Atau_Jorge_A_consensus-1	TE	DNA-transposon, TIR, CACTA; consensus sequence; KEY=2846	0	100
T. aestivum	thalos_B70003-[311]-[147]	DTC_Atau_Jorge_A_consensus-1	TE	DNA-transposon, TIR, CACTA; consensus sequence; KEY=2846	0	100
T. aestivum	thalos_B70003-[313]-[152]	DTC_Atau_Jorge_A_consensus-1	TE	DNA-transposon, TIR, CACTA; consensus sequence; KEY=2846	0	100
T. aestivum	thalos_B70003-[317]-[151]	DTC_Atau_Jorge_A_consensus-1	TE	DNA-transposon, TIR, CACTA; consensus sequence; KEY=2846	0	100
T. aestivum	thalos_B70003-[318]-[138]	DTC_Atau_Jorge_A_consensus-1	TE	DNA-transposon, TIR, CACTA; consensus sequence; KEY=2846	0	100
T. aestivum	thalos_B70004-[266]-[154]	DTC_Atau_Jorge_A_consensus-1	TE	DNA-transposon, TIR, CACTA; consensus sequence; KEY=2846	0	100
T. aestivum	thalos_B70004-[309]-[158]	DTC_Atau_Jorge_A_consensus-1	TE	DNA-transposon, TIR, CACTA; consensus sequence; KEY=2846	0	100
T. aestivum	thalos_B70004-[336]-[157]	DTC_Atau_Jorge_A_consensus-1	TE	DNA-transposon, TIR, CACTA; consensus sequence; KEY=2846	0	100
T. aestivum	thalos_B70004-[347]-[157]	DTC_Atau_Jorge_A_consensus-1	TE	DNA-transposon, TIR, CACTA; consensus sequence; KEY=2846	0	100
T. aestivum	thalos_B70004-[384]-[157]	DTC_Atau_Jorge_A_consensus-1	TE	DNA-transposon, TIR, CACTA; consensus sequence; KEY=2846	0	100
T. aestivum	thalos_B70004-[386]-[157]	DTC_Atau_Jorge_A_consensus-1	TE	DNA-transposon, TIR, CACTA; consensus sequence; KEY=2846	0	100
T. aestivum	thalos_B70004-[388]-[157]	DTC_Atau_Jorge_A_consensus-1	TE	DNA-transposon, TIR, CACTA; consensus sequence; KEY=2846	0	100
T. aestivum	thalos_B70004-[389]-[138]	DTC_Atau_Jorge_A_consensus-1	TE	DNA-transposon, TIR, CACTA; consensus sequence; KEY=2846	0	100
T. aestivum	thalos_B70004-[390]-[138]	DTC_Atau_Jorge_A_consensus-1	TE	DNA-transposon, TIR, CACTA; consensus sequence; KEY=2846	0	100
T. aestivum	thalos_B70004-[392]-[138]	DTC_Atau_Jorge_A_consensus-1	TE	DNA-transposon, TIR, CACTA; consensus sequence; KEY=2846	0	100
T. aestivum	thalos_B70004-[403]-[167]	DTC_Atau_Jorge_A_consensus-1	TE	DNA-transposon, TIR, CACTA; consensus sequence; KEY=2846	0	100
T. aestivum	thalos_B70004-[416]-[145]	DTC_Atau_Jorge_A_consensus-1	TE	DNA-transposon, TIR, CACTA; consensus sequence; KEY=2846	0	100
T. aestivum	thalos_B70004-[420]-[159]	DTC_Atau_Jorge_A_consensus-1	TE	DNA-transposon, TIR, CACTA; consensus sequence; KEY=2846	0	100
T. aestivum	thalos_B70004-[422]-[138]	DTC_Atau_Jorge_A_consensus-1	TE	DNA-transposon, TIR, CACTA; consensus sequence; KEY=2846	0	100
T. aestivum	thalos_B70004-[425]-[138]	DTC_Atau_Jorge_A_consensus-1	TE	DNA-transposon, TIR, CACTA; consensus sequence; KEY=2846	0	100
T. aestivum	thalos_B70004-[428]-[150]	DTC_Atau_Jorge_A_consensus-1	TE	DNA-transposon, TIR, CACTA; consensus sequence; KEY=2846	0	100
T. aestivum	thalos_B70004-[431]-[167]	DTC_Atau_Jorge_A_consensus-1	TE	DNA-transposon, TIR, CACTA; consensus sequence; KEY=2846	0	100
T. aestivum	thalos_B70004-[447]-[142]	DTC_Atau_Jorge_A_consensus-1	TE	DNA-transposon, TIR, CACTA; consensus sequence; KEY=2846	0	100
T. aestivum	thalos_B70004-[448]-[138]	DTC_Atau_Jorge_A_consensus-1	TE	DNA-transposon, TIR, CACTA; consensus sequence; KEY=2846	0	100
T. aestivum	thalos_B70004-[449]-[138]	DTC_Atau_Jorge_A_consensus-1	TE	DNA-transposon, TIR, CACTA; consensus sequence; KEY=2846	0	100
T. aestivum	thalos_B70004-[451]-[160]	DTC_Atau_Jorge_A_consensus-1	TE	DNA-transposon, TIR, CACTA; consensus sequence; KEY=2846	0	100
T. aestivum	thalos_B70004-[455]-[154]	DTC_Atau_Jorge_A_consensus-1	TE	DNA-transposon, TIR, CACTA; consensus sequence; KEY=2846	0	100
T. aestivum	thalos_B70004-[458]-[138]	DTC_Atau_Jorge_A_consensus-1	TE	DNA-transposon, TIR, CACTA; consensus sequence; KEY=2846	0	100
T. aestivum	thalos_B70004-[459]-[138]	DTC_Atau_Jorge_A_consensus-1	TE	DNA-transposon, TIR, CACTA; consensus sequence; KEY=2846	0	100
T. aestivum	thalos_B70004-[463]-[154]	DTC_Atau_Jorge_A_consensus-1	TE	DNA-transposon, TIR, CACTA; consensus sequence; KEY=2846	0	100
T. aestivum	thalos_B70004-[465]-[158]	DTC_Atau_Jorge_A_consensus-1	TE	DNA-transposon, TIR, CACTA; consensus sequence; KEY=2846	0	100
T. aestivum	thalos_B70004-[468]-[138]	DTC_Atau_Jorge_A_consensus-1	TE	DNA-transposon, TIR, CACTA; consensus sequence; KEY=2846	0	100
T. aestivum	thalos_B70005-[292]-[171]	DTC_Atau_Jorge_A_consensus-1	TE	DNA-transposon, TIR, CACTA; consensus sequence; KEY=2846	0	100
T. aestivum	thalos_B70005-[308]-[138]	DTC_Atau_Jorge_A_consensus-1	TE	DNA-transposon, TIR, CACTA; consensus sequence; KEY=2846	0	100
T. aestivum	thalos_B70005-[334]-[138]	DTC_Atau_Jorge_A_consensus-1	TE	DNA-transposon, TIR, CACTA; consensus sequence; KEY=2846	0	100
T. aestivum	thalos_B70005-[337]-[146]	DTC_Atau_Jorge_A_consensus-1	TE	DNA-transposon, TIR, CACTA; consensus sequence; KEY=2846	0	100
T. aestivum	thalos_B70005-[360]-[138]	DTC_Atau_Jorge_A_consensus-1	TE	DNA-transposon, TIR, CACTA; consensus sequence; KEY=2846	0	100
T. aestivum	thalos_B70005-[365]-[133]	DTC_Atau_Jorge_A_consensus-1	TE	DNA-transposon, TIR, CACTA; consensus sequence; KEY=2846	0	100
T. aestivum	thalos_B70005-[366]-[138]	DTC_Atau_Jorge_A_consensus-1	TE	DNA-transposon, TIR, CACTA; consensus sequence; KEY=2846	0	100
T. aestivum	thalos_B70005-[368]-[145]	DTC_Atau_Jorge_A_consensus-1	TE	DNA-transposon, TIR, CACTA; consensus sequence; KEY=2846	0	100
T. aestivum	thalos_B70005-[369]-[138]	DTC_Atau_Jorge_A_consensus-1	TE	DNA-transposon, TIR, CACTA; consensus sequence; KEY=2846	0	100
T. aestivum	thalos_B70005-[371]-[138]	DTC_Atau_Jorge_A_consensus-1	TE	DNA-transposon, TIR, CACTA; consensus sequence; KEY=2846	0	100
T. aestivum	thalos_B70005-[402]-[149]	DTC_Atau_Jorge_A_consensus-1	TE	DNA-transposon, TIR, CACTA; consensus sequence; KEY=2846	0	100
T. aestivum	thalos_B70005-[403]-[134]	DTC_Atau_Jorge_A_consensus-1	TE	DNA-transposon, TIR, CACTA; consensus sequence; KEY=2846	0	100
T. aestivum	thalos_B70005-[404]-[138]	DTC_Atau_Jorge_A_consensus-1	TE	DNA-transposon, TIR, CACTA; consensus sequence; KEY=2846	0	100
T. aestivum	thalos_B70005-[405]-[138]	DTC_Atau_Jorge_A_consensus-1	TE	DNA-transposon, TIR, CACTA; consensus sequence; KEY=2846	0	100
T. aestivum	thalos_B70005-[414]-[150]	DTC_Atau_Jorge_A_consensus-1	TE	DNA-transposon, TIR, CACTA; consensus sequence; KEY=2846	0	100
T. aestivum	thalos_B70005-[418]-[147]	DTC_Atau_Jorge_A_consensus-1	TE	DNA-transposon, TIR, CACTA; consensus sequence; KEY=2846	0	100
T. aestivum	thalos_B70005-[421]-[151]	DTC_Atau_Jorge_A_consensus-1	TE	DNA-transposon, TIR, CACTA; consensus sequence; KEY=2846	0	100
T. aestivum	thalos_B70005-[423]-[138]	DTC_Atau_Jorge_A_consensus-1	TE	DNA-transposon, TIR, CACTA; consensus sequence; KEY=2846	0	100
T. aestivum	thalos_B70006-[369]-[158]	DTC_Atau_Jorge_A_consensus-1	TE	DNA-transposon, TIR, CACTA; consensus sequence; KEY=2846	0	100
T. aestivum	thalos_B70006-[376]-[157]	DTC_Atau_Jorge_A_consensus-1	TE	DNA-transposon, TIR, CACTA; consensus sequence; KEY=2846	0	100
T. aestivum	thalos_B70006-[393]-[150]	DTC_Atau_Jorge_A_consensus-1	TE	DNA-transposon, TIR, CACTA; consensus sequence; KEY=2846	0	100
T. aestivum	thalos_B70006-[394]-[138]	DTC_Atau_Jorge_A_consensus-1	TE	DNA-transposon, TIR, CACTA; consensus sequence; KEY=2846	0	100
T. aestivum	thalos_B70006-[396]-[150]	DTC_Atau_Jorge_A_consensus-1	TE	DNA-transposon, TIR, CACTA; consensus sequence; KEY=2846	0	100
T. aestivum	thalos_B70006-[399]-[138]	DTC_Atau_Jorge_A_consensus-1	TE	DNA-transposon, TIR, CACTA; consensus sequence; KEY=2846	0	100
T. aestivum	thalos_B70006-[426]-[159]	DTC_Atau_Jorge_A_consensus-1	TE	DNA-transposon, TIR, CACTA; consensus sequence; KEY=2846	0	100
T. aestivum	thalos_B70006-[434]-[163]	DTC_Atau_Jorge_A_consensus-1	TE	DNA-transposon, TIR, CACTA; consensus sequence; KEY=2846	0	100
T. aestivum	thalos_B70006-[448]-[138]	DTC_Atau_Jorge_A_consensus-1	TE	DNA-transposon, TIR, CACTA; consensus sequence; KEY=2846	0	100
T. aestivum	thalos_B70006-[450]-[134]	DTC_Atau_Jorge_A_consensus-1	TE	DNA-transposon, TIR, CACTA; consensus sequence; KEY=2846	0	100
T. aestivum	thalos_B70006-[466]-[140]	DTC_Atau_Jorge_A_consensus-1	TE	DNA-transposon, TIR, CACTA; consensus sequence; KEY=2846	0	100
T. aestivum	thalos_B70006-[467]-[138]	DTC_Atau_Jorge_A_consensus-1	TE	DNA-transposon, TIR, CACTA; consensus sequence; KEY=2846	0	100
T. aestivum	thalos_B70006-[468]-[138]	DTC_Atau_Jorge_A_consensus-1	TE	DNA-transposon, TIR, CACTA; consensus sequence; KEY=2846	0	100
T. aestivum	thalos_B70006-[474]-[143]	DTC_Atau_Jorge_A_consensus-1	TE	DNA-transposon, TIR, CACTA; consensus sequence; KEY=2846	0	100
T. aestivum	thalos_B70006-[475]-[138]	DTC_Atau_Jorge_A_consensus-1	TE	DNA-transposon, TIR, CACTA; consensus sequence; KEY=2846	0	100
T. aestivum	thalos_B70006-[476]-[138]	DTC_Atau_Jorge_A_consensus-1	TE	DNA-transposon, TIR, CACTA; consensus sequence; KEY=2846	0	100
T. aestivum	thalos_D10001-[305]-[167]	DTC_Atau_Jorge_A_consensus-1	TE	DNA-transposon, TIR, CACTA; consensus sequence; KEY=2846	0	100
T. aestivum	thalos_D10002-[277]-[155]	DTC_Atau_Jorge_A_consensus-1	TE	DNA-transposon, TIR, CACTA; consensus sequence; KEY=2846	0	100
T. aestivum	thalos_D10004-[307]-[160]	DTC_Atau_Jorge_A_consensus-1	TE	DNA-transposon, TIR, CACTA; consensus sequence; KEY=2846	0	100
T. aestivum	thalos_D20001-[336]-[156]	DTC_Atau_Jorge_A_consensus-1	TE	DNA-transposon, TIR, CACTA; consensus sequence; KEY=2846	0	100
T. aestivum	thalos_D20001-[375]-[167]	DTC_Atau_Jorge_A_consensus-1	TE	DNA-transposon, TIR, CACTA; consensus sequence; KEY=2846	0	100
T. aestivum	thalos_D20001-[471]-[154]	DTC_Atau_Jorge_A_consensus-1	TE	DNA-transposon, TIR, CACTA; consensus sequence; KEY=2846	0	100
T. aestivum	thalos_D20001-[516]-[153]	DTC_Atau_Jorge_A_consensus-1	TE	DNA-transposon, TIR, CACTA; consensus sequence; KEY=2846	0	100
T. aestivum	thalos_D20001-[542]-[157]	DTC_Atau_Jorge_A_consensus-1	TE	DNA-transposon, TIR, CACTA; consensus sequence; KEY=2846	0	100
T. aestivum	thalos_D20003-[251]-[156]	DTC_Atau_Jorge_A_consensus-1	TE	DNA-transposon, TIR, CACTA; consensus sequence; KEY=2846	0	100
T. aestivum	thalos_D20003-[288]-[146]	DTC_Atau_Jorge_A_consensus-1	TE	DNA-transposon, TIR, CACTA; consensus sequence; KEY=2846	0	100
T. aestivum	thalos_D20003-[343]-[152]	DTC_Atau_Jorge_A_consensus-1	TE	DNA-transposon, TIR, CACTA; consensus sequence; KEY=2846	0	100
T. aestivum	thalos_D20003-[359]-[155]	DTC_Atau_Jorge_A_consensus-1	TE	DNA-transposon, TIR, CACTA; consensus sequence; KEY=2846	0	100
T. aestivum	thalos_D20004-[362]-[144]	DTC_Atau_Jorge_A_consensus-1	TE	DNA-transposon, TIR, CACTA; consensus sequence; KEY=2846	0	100
T. aestivum	thalos_D20004-[463]-[157]	DTC_Atau_Jorge_A_consensus-1	TE	DNA-transposon, TIR, CACTA; consensus sequence; KEY=2846	0	100
T. aestivum	thalos_D20005-[147]-[161]	DTC_Atau_Jorge_A_consensus-1	TE	DNA-transposon, TIR, CACTA; consensus sequence; KEY=2846	0	100
T. aestivum	thalos_D20005-[293]-[152]	DTC_Atau_Jorge_A_consensus-1	TE	DNA-transposon, TIR, CACTA; consensus sequence; KEY=2846	0	100
T. aestivum	thalos_D20005-[416]-[145]	DTC_Atau_Jorge_A_consensus-1	TE	DNA-transposon, TIR, CACTA; consensus sequence; KEY=2846	0	100
T. aestivum	thalos_D20005-[458]-[158]	DTC_Atau_Jorge_A_consensus-1	TE	DNA-transposon, TIR, CACTA; consensus sequence; KEY=2846	0	100
T. aestivum	thalos_D20005-[465]-[147]	DTC_Atau_Jorge_A_consensus-1	TE	DNA-transposon, TIR, CACTA; consensus sequence; KEY=2846	0	100
T. aestivum	thalos_D20005-[491]-[152]	DTC_Atau_Jorge_A_consensus-1	TE	DNA-transposon, TIR, CACTA; consensus sequence; KEY=2846	0	100
T. aestivum	thalos_D20005-[494]-[148]	DTC_Atau_Jorge_A_consensus-1	TE	DNA-transposon, TIR, CACTA; consensus sequence; KEY=2846	0	100
T. aestivum	thalos_D20005-[519]-[156]	DTC_Atau_Jorge_A_consensus-1	TE	DNA-transposon, TIR, CACTA; consensus sequence; KEY=2846	0	100
T. aestivum	thalos_D20005-[520]-[138]	DTC_Atau_Jorge_A_consensus-1	TE	DNA-transposon, TIR, CACTA; consensus sequence; KEY=2846	0	100
T. aestivum	thalos_D30001-[418]-[154]	DTC_Atau_Jorge_A_consensus-1	TE	DNA-transposon, TIR, CACTA; consensus sequence; KEY=2846	0	100
T. aestivum	thalos_D30001-[445]-[143]	DTC_Atau_Jorge_A_consensus-1	TE	DNA-transposon, TIR, CACTA; consensus sequence; KEY=2846	0	100
T. aestivum	thalos_D30003-[204]-[154]	DTC_Atau_Jorge_A_consensus-1	TE	DNA-transposon, TIR, CACTA; consensus sequence; KEY=2846	0	100
T. aestivum	thalos_D30005-[421]-[153]	DTC_Atau_Jorge_A_consensus-1	TE	DNA-transposon, TIR, CACTA; consensus sequence; KEY=2846	0	100
T. aestivum	thalos_D30005-[440]-[155]	DTC_Atau_Jorge_A_consensus-1	TE	DNA-transposon, TIR, CACTA; consensus sequence; KEY=2846	0	100
T. aestivum	thalos_D40003-[217]-[167]	DTC_Atau_Jorge_A_consensus-1	TE	DNA-transposon, TIR, CACTA; consensus sequence; KEY=2846	0	100
T. aestivum	thalos_D40003-[303]-[159]	DTC_Atau_Jorge_A_consensus-1	TE	DNA-transposon, TIR, CACTA; consensus sequence; KEY=2846	0	100
T. aestivum	thalos_D40004-[431]-[157]	DTC_Atau_Jorge_A_consensus-1	TE	DNA-transposon, TIR, CACTA; consensus sequence; KEY=2846	0	100
T. aestivum	thalos_D40004-[479]-[160]	DTC_Atau_Jorge_A_consensus-1	TE	DNA-transposon, TIR, CACTA; consensus sequence; KEY=2846	0	100
T. aestivum	thalos_D50001-[430]-[143]	DTC_Atau_Jorge_A_consensus-1	TE	DNA-transposon, TIR, CACTA; consensus sequence; KEY=2846	0	100
T. aestivum	thalos_D50001-[431]-[138]	DTC_Atau_Jorge_A_consensus-1	TE	DNA-transposon, TIR, CACTA; consensus sequence; KEY=2846	0	100
T. aestivum	thalos_D50002-[310]-[152]	DTC_Atau_Jorge_A_consensus-1	TE	DNA-transposon, TIR, CACTA; consensus sequence; KEY=2846	0	100
T. aestivum	thalos_D50002-[408]-[153]	DTC_Atau_Jorge_A_consensus-1	TE	DNA-transposon, TIR, CACTA; consensus sequence; KEY=2846	0	100
T. aestivum	thalos_D50003-[269]-[154]	DTC_Atau_Jorge_A_consensus-1	TE	DNA-transposon, TIR, CACTA; consensus sequence; KEY=2846	0	100
T. aestivum	thalos_D50003-[296]-[150]	DTC_Atau_Jorge_A_consensus-1	TE	DNA-transposon, TIR, CACTA; consensus sequence; KEY=2846	0	100
T. aestivum	thalos_D50003-[301]-[151]	DTC_Atau_Jorge_A_consensus-1	TE	DNA-transposon, TIR, CACTA; consensus sequence; KEY=2846	0	100
T. aestivum	thalos_D50003-[326]-[156]	DTC_Atau_Jorge_A_consensus-1	TE	DNA-transposon, TIR, CACTA; consensus sequence; KEY=2846	0	100
T. aestivum	thalos_D50003-[332]-[144]	DTC_Atau_Jorge_A_consensus-1	TE	DNA-transposon, TIR, CACTA; consensus sequence; KEY=2846	0	100
T. aestivum	thalos_D50003-[491]-[148]	DTC_Atau_Jorge_A_consensus-1	TE	DNA-transposon, TIR, CACTA; consensus sequence; KEY=2846	0	100
T. aestivum	thalos_D50004-[532]-[158]	DTC_Atau_Jorge_A_consensus-1	TE	DNA-transposon, TIR, CACTA; consensus sequence; KEY=2846	0	100
T. aestivum	thalos_D50004-[534]-[146]	DTC_Atau_Jorge_A_consensus-1	TE	DNA-transposon, TIR, CACTA; consensus sequence; KEY=2846	0	100
T. aestivum	thalos_D50004-[535]-[138]	DTC_Atau_Jorge_A_consensus-1	TE	DNA-transposon, TIR, CACTA; consensus sequence; KEY=2846	0	100
T. aestivum	thalos_D60003-[187]-[160]	DTC_Atau_Jorge_A_consensus-1	TE	DNA-transposon, TIR, CACTA; consensus sequence; KEY=2846	0	100
T. aestivum	thalos_D60003-[189]-[160]	DTC_Atau_Jorge_A_consensus-1	TE	DNA-transposon, TIR, CACTA; consensus sequence; KEY=2846	0	100
T. aestivum	thalos_D60003-[218]-[156]	DTC_Atau_Jorge_A_consensus-1	TE	DNA-transposon, TIR, CACTA; consensus sequence; KEY=2846	0	100
T. aestivum	thalos_D60003-[323]-[155]	DTC_Atau_Jorge_A_consensus-1	TE	DNA-transposon, TIR, CACTA; consensus sequence; KEY=2846	0	100
T. aestivum	thalos_D60004-[302]-[152]	DTC_Atau_Jorge_A_consensus-1	TE	DNA-transposon, TIR, CACTA; consensus sequence; KEY=2846	0	100
T. aestivum	thalos_D60004-[432]-[145]	DTC_Atau_Jorge_A_consensus-1	TE	DNA-transposon, TIR, CACTA; consensus sequence; KEY=2846	0	100
T. aestivum	thalos_D60004-[433]-[138]	DTC_Atau_Jorge_A_consensus-1	TE	DNA-transposon, TIR, CACTA; consensus sequence; KEY=2846	0	100
T. aestivum	thalos_D70002-[360]-[152]	DTC_Atau_Jorge_A_consensus-1	TE	DNA-transposon, TIR, CACTA; consensus sequence; KEY=2846	0	100
T. aestivum	thalos_D70003-[155]-[160]	DTC_Atau_Jorge_A_consensus-1	TE	DNA-transposon, TIR, CACTA; consensus sequence; KEY=2846	0	100
T. aestivum	thalos_D70004-[261]-[156]	DTC_Atau_Jorge_A_consensus-1	TE	DNA-transposon, TIR, CACTA; consensus sequence; KEY=2846	0	100
T. aestivum	thalos_D70005-[217]-[160]	DTC_Atau_Jorge_A_consensus-1	TE	DNA-transposon, TIR, CACTA; consensus sequence; KEY=2846	0	100
T. aestivum	thalos_D70005-[282]-[156]	DTC_Atau_Jorge_A_consensus-1	TE	DNA-transposon, TIR, CACTA; consensus sequence; KEY=2846	0	100
T. aestivum	thalos_D70005-[487]-[158]	DTC_Atau_Jorge_A_consensus-1	TE	DNA-transposon, TIR, CACTA; consensus sequence; KEY=2846	0	100
T. aestivum	thalos_E10001-[366]-[138]	DTC_Atau_Jorge_A_consensus-1	TE	DNA-transposon, TIR, CACTA; consensus sequence; KEY=2846	0	100
T. aestivum	thalos_E10001-[382]-[151]	DTC_Atau_Jorge_A_consensus-1	TE	DNA-transposon, TIR, CACTA; consensus sequence; KEY=2846	0	100
T. aestivum	thalos_E10001-[386]-[156]	DTC_Atau_Jorge_A_consensus-1	TE	DNA-transposon, TIR, CACTA; consensus sequence; KEY=2846	0	100
T. aestivum	thalos_E10001-[387]-[124]	DTC_Atau_Jorge_A_consensus-1	TE	DNA-transposon, TIR, CACTA; consensus sequence; KEY=2846	0	100
T. aestivum	thalos_E10001-[391]-[146]	DTC_Atau_Jorge_A_consensus-1	TE	DNA-transposon, TIR, CACTA; consensus sequence; KEY=2846	0	100
T. aestivum	thalos_E10002-[101]-[142]	DTC_Atau_Jorge_A_consensus-1	TE	DNA-transposon, TIR, CACTA; consensus sequence; KEY=2846	0	100
T. aestivum	thalos_E10002-[102]-[138]	DTC_Atau_Jorge_A_consensus-1	TE	DNA-transposon, TIR, CACTA; consensus sequence; KEY=2846	0	100
T. aestivum	thalos_E10002-[106]-[154]	DTC_Atau_Jorge_A_consensus-1	TE	DNA-transposon, TIR, CACTA; consensus sequence; KEY=2846	0	100
T. aestivum	thalos_E10003-[183]-[155]	DTC_Atau_Jorge_A_consensus-1	TE	DNA-transposon, TIR, CACTA; consensus sequence; KEY=2846	0	100
T. aestivum	thalos_E10003-[191]-[150]	DTC_Atau_Jorge_A_consensus-1	TE	DNA-transposon, TIR, CACTA; consensus sequence; KEY=2846	0	100
T. aestivum	thalos_E10003-[192]-[138]	DTC_Atau_Jorge_A_consensus-1	TE	DNA-transposon, TIR, CACTA; consensus sequence; KEY=2846	0	100
T. aestivum	thalos_E10003-[83]-[160]	DTC_Atau_Jorge_A_consensus-1	TE	DNA-transposon, TIR, CACTA; consensus sequence; KEY=2846	0	100
T. aestivum	thalos_E10003-[84]-[159]	DTC_Atau_Jorge_A_consensus-1	TE	DNA-transposon, TIR, CACTA; consensus sequence; KEY=2846	0	100
T. aestivum	victor_A50002-[0]-[276]	DTC_Atau_Jorge_A_consensus-1	TE	DNA-transposon, TIR, CACTA; consensus sequence; KEY=2846	0	100
T. aestivum	victor_A50003-[1]-[277]	DTC_Atau_Jorge_A_consensus-1	TE	DNA-transposon, TIR, CACTA; consensus sequence; KEY=2846	0	100
T. aestivum	belus_A10001-[14]-[173]	DTC_Tmon_Jorge_AF326781-1	TE	DNA-transposon, TIR, CACTA; complete element; KEY=710	0	100
T. aestivum	belus_A10001-[15]-[173]	DTC_Tmon_Jorge_AF326781-1	TE	DNA-transposon, TIR, CACTA; complete element; KEY=710	0	100
T. aestivum	belus_A10001-[16]-[171]	DTC_Tmon_Jorge_AF326781-1	TE	DNA-transposon, TIR, CACTA; complete element; KEY=710	0	100
T. aestivum	belus_A10001-[17]-[173]	DTC_Tmon_Jorge_AF326781-1	TE	DNA-transposon, TIR, CACTA; complete element; KEY=710	0	100
T. aestivum	aison_D70002-[2]-[214]	DTC_Atau_Jorge_B_consensus-1	TE	DNA-transposon, TIR, CACTA; consensus sequence; KEY=2848	0	100
T. aestivum	argus_D30004-[1]-[327]	DTC_Atau_Jorge_B_consensus-1	TE	DNA-transposon, TIR, CACTA; consensus sequence; KEY=2848	0	100
T. aestivum	argus_D30004-[2]-[326]	DTC_Atau_Jorge_B_consensus-1	TE	DNA-transposon, TIR, CACTA; consensus sequence; KEY=2848	0	100
T. aestivum	athos_A10001-[120]-[81]	DTC_Atau_Jorge_B_consensus-1	TE	DNA-transposon, TIR, CACTA; consensus sequence; KEY=2848	0	100
T. aestivum	athos_A10001-[46]-[81]	DTC_Atau_Jorge_B_consensus-1	TE	DNA-transposon, TIR, CACTA; consensus sequence; KEY=2848	0	100
T. aestivum	athos_A10004-[104]-[78]	DTC_Atau_Jorge_B_consensus-1	TE	DNA-transposon, TIR, CACTA; consensus sequence; KEY=2848	0	100
T. aestivum	athos_A10004-[59]-[64]	DTC_Atau_Jorge_B_consensus-1	TE	DNA-transposon, TIR, CACTA; consensus sequence; KEY=2848	0	100
T. aestivum	athos_A40001-[38]-[73]	DTC_Atau_Jorge_B_consensus-1	TE	DNA-transposon, TIR, CACTA; consensus sequence; KEY=2848	0	100
T. aestivum	athos_A40001-[9]-[81]	DTC_Atau_Jorge_B_consensus-1	TE	DNA-transposon, TIR, CACTA; consensus sequence; KEY=2848	0	100
T. aestivum	athos_A50002-[10]-[81]	DTC_Atau_Jorge_B_consensus-1	TE	DNA-transposon, TIR, CACTA; consensus sequence; KEY=2848	0	100
T. aestivum	athos_A50002-[25]-[69]	DTC_Atau_Jorge_B_consensus-1	TE	DNA-transposon, TIR, CACTA; consensus sequence; KEY=2848	0	100
T. aestivum	athos_B10005-[133]-[81]	DTC_Atau_Jorge_B_consensus-1	TE	DNA-transposon, TIR, CACTA; consensus sequence; KEY=2848	0	100
T. aestivum	athos_B10005-[85]-[81]	DTC_Atau_Jorge_B_consensus-1	TE	DNA-transposon, TIR, CACTA; consensus sequence; KEY=2848	0	100
T. aestivum	athos_B40001-[11]-[81]	DTC_Atau_Jorge_B_consensus-1	TE	DNA-transposon, TIR, CACTA; consensus sequence; KEY=2848	0	100
T. aestivum	athos_B40001-[51]-[81]	DTC_Atau_Jorge_B_consensus-1	TE	DNA-transposon, TIR, CACTA; consensus sequence; KEY=2848	0	100
T. aestivum	athos_D60001-[136]-[81]	DTC_Atau_Jorge_B_consensus-1	TE	DNA-transposon, TIR, CACTA; consensus sequence; KEY=2848	0	100
T. aestivum	athos_D60001-[200]-[64]	DTC_Atau_Jorge_B_consensus-1	TE	DNA-transposon, TIR, CACTA; consensus sequence; KEY=2848	0	100
T. aestivum	athos_D70003-[19]-[80]	DTC_Atau_Jorge_B_consensus-1	TE	DNA-transposon, TIR, CACTA; consensus sequence; KEY=2848	0	100
T. aestivum	athos_D70003-[50]-[74]	DTC_Atau_Jorge_B_consensus-1	TE	DNA-transposon, TIR, CACTA; consensus sequence; KEY=2848	0	100
T. aestivum	belus_A10001-[2]-[173]	DTC_Tmon_Jorge_AF326781-1	TE	DNA-transposon, TIR, CACTA; complete element; KEY=710	0	100
T. aestivum	belus_A10001-[22]-[173]	DTC_Tmon_Jorge_AF326781-1	TE	DNA-transposon, TIR, CACTA; complete element; KEY=710	0	100
T. aestivum	belus_A10001-[23]-[173]	DTC_Tmon_Jorge_AF326781-1	TE	DNA-transposon, TIR, CACTA; complete element; KEY=710	0	100
T. aestivum	belus_A10001-[25]-[173]	DTC_Tmon_Jorge_AF326781-1	TE	DNA-transposon, TIR, CACTA; complete element; KEY=710	0	100
T. aestivum	belus_A10001-[3]-[173]	DTC_Tmon_Jorge_AF326781-1	TE	DNA-transposon, TIR, CACTA; complete element; KEY=710	0	100
T. aestivum	belus_A10001-[33]-[173]	DTC_Tmon_Jorge_AF326781-1	TE	DNA-transposon, TIR, CACTA; complete element; KEY=710	0	100
T. aestivum	belus_A10001-[37]-[173]	TRIAE_CS42_6BL_TGACv1_500555_AA1606400.1	protein coding	uncharactarized protein	0	100
T. aestivum	belus_A10001-[40]-[166]	DTC_Tmon_Jorge_AF326781-1	TE	DNA-transposon, TIR, CACTA; complete element; KEY=710	0	100
T. aestivum	belus_A10001-[43]-[173]	DTC_Tmon_Jorge_AF326781-1	TE	DNA-transposon, TIR, CACTA; complete element; KEY=710	0	100
T. aestivum	belus_A10001-[48]-[173]	DTC_Tmon_Jorge_AF326781-1	TE	DNA-transposon, TIR, CACTA; complete element; KEY=710	0	100
T. aestivum	belus_A10001-[5]-[173]	DTC_Tmon_Jorge_AF326781-1	TE	DNA-transposon, TIR, CACTA; complete element; KEY=710	0	100
T. aestivum	belus_A10001-[50]-[172]	DTC_Tmon_Jorge_AF326781-1	TE	DNA-transposon, TIR, CACTA; complete element; KEY=710	0	100
T. aestivum	belus_A10001-[55]-[173]	DTC_Tmon_Jorge_AF326781-1	TE	DNA-transposon, TIR, CACTA; complete element; KEY=710	0	100
T. aestivum	belus_A10001-[9]-[169]	DTC_Tmon_Jorge_AF326781-1	TE	DNA-transposon, TIR, CACTA; complete element; KEY=710	0	100
T. aestivum	belus_A10002-[0]-[173]	DTC_Tmon_Jorge_AF326781-1	TE	DNA-transposon, TIR, CACTA; complete element; KEY=710	0	100
T. aestivum	belus_A10002-[14]-[173]	TRIAE_CS42_6BL_TGACv1_500555_AA1606400.1	protein coding	uncharactarized protein	0	100
T. aestivum	belus_A10002-[15]-[169]	DTC_Tmon_Jorge_AF326781-1	TE	DNA-transposon, TIR, CACTA; complete element; KEY=710	0	100
T. aestivum	belus_A10002-[16]-[172]	DTC_Tmon_Jorge_AF326781-1	TE	DNA-transposon, TIR, CACTA; complete element; KEY=710	0	100
T. aestivum	belus_A10002-[20]-[173]	DTC_Tmon_Jorge_AF326781-1	TE	DNA-transposon, TIR, CACTA; complete element; KEY=710	0	100
T. aestivum	belus_A10002-[23]-[173]	DTC_Tmon_Jorge_AF326781-1	TE	DNA-transposon, TIR, CACTA; complete element; KEY=710	0	100
T. aestivum	belus_A10002-[25]-[173]	DTC_Tmon_Jorge_AF326781-1	TE	DNA-transposon, TIR, CACTA; complete element; KEY=710	0	100
T. aestivum	belus_A10002-[26]-[173]	DTC_Tmon_Jorge_AF326781-1	TE	DNA-transposon, TIR, CACTA; complete element; KEY=710	0	100
T. aestivum	belus_A10002-[28]-[173]	DTC_Tmon_Jorge_AF326781-1	TE	DNA-transposon, TIR, CACTA; complete element; KEY=710	0	100
T. aestivum	belus_A10002-[6]-[173]	DTC_Tmon_Jorge_AF326781-1	TE	DNA-transposon, TIR, CACTA; complete element; KEY=710	0	100
T. aestivum	belus_A10003-[1]-[173]	DTC_Tmon_Jorge_AF326781-1	TE	DNA-transposon, TIR, CACTA; complete element; KEY=710	0	100
T. aestivum	belus_A10003-[11]-[173]	DTC_Tmon_Jorge_AF326781-1	TE	DNA-transposon, TIR, CACTA; complete element; KEY=710	0	100
T. aestivum	belus_A10003-[14]-[169]	DTC_Tmon_Jorge_AF326781-1	TE	DNA-transposon, TIR, CACTA; complete element; KEY=710	0	100
T. aestivum	belus_A10003-[21]-[173]	DTC_Tmon_Jorge_AF326781-1	TE	DNA-transposon, TIR, CACTA; complete element; KEY=710	0	100
T. aestivum	belus_A10003-[23]-[173]	DTC_Tmon_Jorge_AF326781-1	TE	DNA-transposon, TIR, CACTA; complete element; KEY=710	0	100
T. aestivum	belus_A10003-[28]-[173]	DTC_Tmon_Jorge_AF326781-1	TE	DNA-transposon, TIR, CACTA; complete element; KEY=710	0	100
T. aestivum	belus_A10003-[31]-[173]	DTC_Tmon_Jorge_AF326781-1	TE	DNA-transposon, TIR, CACTA; complete element; KEY=710	0	100
T. aestivum	belus_A10003-[32]-[173]	DTC_Tmon_Jorge_AF326781-1	TE	DNA-transposon, TIR, CACTA; complete element; KEY=710	0	100
T. aestivum	belus_A10003-[4]-[173]	DTC_Tmon_Jorge_AF326781-1	TE	DNA-transposon, TIR, CACTA; complete element; KEY=710	0	100
T. aestivum	belus_A10003-[47]-[173]	DTC_Tmon_Jorge_AF326781-1	TE	DNA-transposon, TIR, CACTA; complete element; KEY=710	0	100
T. aestivum	belus_A10003-[50]-[173]	DTC_Tmon_Jorge_AF326781-1	TE	DNA-transposon, TIR, CACTA; complete element; KEY=710	0	100
T. aestivum	belus_A10003-[56]-[173]	DTC_Tmon_Jorge_AF326781-1	TE	DNA-transposon, TIR, CACTA; complete element; KEY=710	0	100
T. aestivum	belus_A10003-[57]-[173]	DTC_Tmon_Jorge_AF326781-1	TE	DNA-transposon, TIR, CACTA; complete element; KEY=710	0	100
T. aestivum	belus_A10003-[58]-[173]	DTC_Tmon_Jorge_AF326781-1	TE	DNA-transposon, TIR, CACTA; complete element; KEY=710	0	100
T. aestivum	belus_A10003-[59]-[173]	DTC_Tmon_Jorge_AF326781-1	TE	DNA-transposon, TIR, CACTA; complete element; KEY=710	0	100
T. aestivum	belus_A10004-[18]-[173]	DTC_Tmon_Jorge_AF326781-1	TE	DNA-transposon, TIR, CACTA; complete element; KEY=710	0	100
T. aestivum	belus_A10004-[2]-[173]	DTC_Tmon_Jorge_AF326781-1	TE	DNA-transposon, TIR, CACTA; complete element; KEY=710	0	100
T. aestivum	belus_A10004-[21]-[170]	DTC_Tmon_Jorge_AF326781-1	TE	DNA-transposon, TIR, CACTA; complete element; KEY=710	0	100
T. aestivum	belus_A10004-[22]-[173]	DTC_Tmon_Jorge_AF326781-1	TE	DNA-transposon, TIR, CACTA; complete element; KEY=710	0	100
T. aestivum	belus_A10004-[23]-[173]	DTC_Tmon_Jorge_AF326781-1	TE	DNA-transposon, TIR, CACTA; complete element; KEY=710	0	100
T. aestivum	belus_A10004-[24]-[173]	DTC_Tmon_Jorge_AF326781-1	TE	DNA-transposon, TIR, CACTA; complete element; KEY=710	0	100
T. aestivum	belus_A10004-[25]-[173]	DTC_Tmon_Jorge_AF326781-1	TE	DNA-transposon, TIR, CACTA; complete element; KEY=710	0	100
T. aestivum	belus_A10004-[28]-[173]	DTC_Tmon_Jorge_AF326781-1	TE	DNA-transposon, TIR, CACTA; complete element; KEY=710	0	100
T. aestivum	belus_A10004-[29]-[173]	DTC_Tmon_Jorge_AF326781-1	TE	DNA-transposon, TIR, CACTA; complete element; KEY=710	0	100
T. aestivum	belus_A10004-[32]-[173]	DTC_Tmon_Jorge_AF326781-1	TE	DNA-transposon, TIR, CACTA; complete element; KEY=710	0	100
T. aestivum	belus_A10004-[33]-[173]	DTC_Tmon_Jorge_AF326781-1	TE	DNA-transposon, TIR, CACTA; complete element; KEY=710	0	100
T. aestivum	belus_A10004-[35]-[173]	DTC_Tmon_Jorge_AF326781-1	TE	DNA-transposon, TIR, CACTA; complete element; KEY=710	0	100
T. aestivum	belus_A10004-[5]-[173]	DTC_Tmon_Jorge_AF326781-1	TE	DNA-transposon, TIR, CACTA; complete element; KEY=710	0	100
T. aestivum	belus_A10004-[59]-[172]	DTC_Tmon_Jorge_AF326781-1	TE	DNA-transposon, TIR, CACTA; complete element; KEY=710	0	100
T. aestivum	belus_A10004-[65]-[169]	DTC_Tmon_Jorge_AF326781-1	TE	DNA-transposon, TIR, CACTA; complete element; KEY=710	0	100
T. aestivum	belus_A10004-[7]-[173]	DTC_Tmon_Jorge_AF326781-1	TE	DNA-transposon, TIR, CACTA; complete element; KEY=710	0	100
T. aestivum	belus_A10004-[72]-[173]	DTC_Tmon_Jorge_AF326781-1	TE	DNA-transposon, TIR, CACTA; complete element; KEY=710	0	100
T. aestivum	belus_A10005-[1]-[173]	DTC_Tmon_Jorge_AF326781-1	TE	DNA-transposon, TIR, CACTA; complete element; KEY=710	0	100
T. aestivum	belus_A10005-[13]-[173]	DTC_Tmon_Jorge_AF326781-1	TE	DNA-transposon, TIR, CACTA; complete element; KEY=710	0	100
T. aestivum	belus_A10005-[14]-[173]	DTC_Tmon_Jorge_AF326781-1	TE	DNA-transposon, TIR, CACTA; complete element; KEY=710	0	100
T. aestivum	belus_A10005-[16]-[168]	DTC_Tmon_Jorge_AF326781-1	TE	DNA-transposon, TIR, CACTA; complete element; KEY=710	0	100
T. aestivum	belus_A10005-[19]-[173]	DTC_Tmon_Jorge_AF326781-1	TE	DNA-transposon, TIR, CACTA; complete element; KEY=710	0	100
T. aestivum	belus_A10005-[22]-[173]	DTC_Tmon_Jorge_AF326781-1	TE	DNA-transposon, TIR, CACTA; complete element; KEY=710	0	100
T. aestivum	belus_A10005-[23]-[173]	DTC_Tmon_Jorge_AF326781-1	TE	DNA-transposon, TIR, CACTA; complete element; KEY=710	0	100
T. aestivum	belus_A10005-[26]-[173]	DTC_Tmon_Jorge_AF326781-1	TE	DNA-transposon, TIR, CACTA; complete element; KEY=710	0	100
T. aestivum	belus_A10005-[3]-[173]	DTC_Tmon_Jorge_AF326781-1	TE	DNA-transposon, TIR, CACTA; complete element; KEY=710	0	100
T. aestivum	belus_A10005-[32]-[159]	DTC_Tmon_Jorge_AF326781-1	TE	DNA-transposon, TIR, CACTA; complete element; KEY=710	0	100
T. aestivum	belus_A10005-[7]-[173]	DTC_Tmon_Jorge_AF326781-1	TE	DNA-transposon, TIR, CACTA; complete element; KEY=710	0	100
T. aestivum	belus_A20001-[11]-[173]	DTC_Tmon_Jorge_AF326781-1	TE	DNA-transposon, TIR, CACTA; complete element; KEY=710	0	100
T. aestivum	belus_A20001-[12]-[173]	DTC_Tmon_Jorge_AF326781-1	TE	DNA-transposon, TIR, CACTA; complete element; KEY=710	0	100
T. aestivum	belus_A20001-[13]-[169]	DTC_Tmon_Jorge_AF326781-1	TE	DNA-transposon, TIR, CACTA; complete element; KEY=710	0	100
T. aestivum	belus_A20001-[14]-[173]	DTC_Tmon_Jorge_AF326781-1	TE	DNA-transposon, TIR, CACTA; complete element; KEY=710	0	100
T. aestivum	belus_A20001-[15]-[173]	DTC_Tmon_Jorge_AF326781-1	TE	DNA-transposon, TIR, CACTA; complete element; KEY=710	0	100
T. aestivum	belus_A20001-[17]-[173]	DTC_Tmon_Jorge_AF326781-1	TE	DNA-transposon, TIR, CACTA; complete element; KEY=710	0	100
T. aestivum	belus_A20001-[18]-[173]	DTC_Tmon_Jorge_AF326781-1	TE	DNA-transposon, TIR, CACTA; complete element; KEY=710	0	100
T. aestivum	belus_A20001-[19]-[173]	DTC_Tmon_Jorge_AF326781-1	TE	DNA-transposon, TIR, CACTA; complete element; KEY=710	0	100
T. aestivum	belus_A20001-[2]-[173]	DTC_Tmon_Jorge_AF326781-1	TE	DNA-transposon, TIR, CACTA; complete element; KEY=710	0	100
T. aestivum	belus_A20001-[21]-[173]	DTC_Tmon_Jorge_AF326781-1	TE	DNA-transposon, TIR, CACTA; complete element; KEY=710	0	100
T. aestivum	belus_A20001-[22]-[169]	DTC_Tmon_Jorge_AF326781-1	TE	DNA-transposon, TIR, CACTA; complete element; KEY=710	0	100
T. aestivum	belus_A20001-[30]-[173]	DTC_Tmon_Jorge_AF326781-1	TE	DNA-transposon, TIR, CACTA; complete element; KEY=710	0	100
T. aestivum	belus_A20001-[32]-[162]	DTC_Tmon_Jorge_AF326781-1	TE	DNA-transposon, TIR, CACTA; complete element; KEY=710	0	100
T. aestivum	belus_A20001-[4]-[173]	DTC_Tmon_Jorge_AF326781-1	TE	DNA-transposon, TIR, CACTA; complete element; KEY=710	0	100
T. aestivum	belus_A20001-[8]-[173]	DTC_Tmon_Jorge_AF326781-1	TE	DNA-transposon, TIR, CACTA; complete element; KEY=710	0	100
T. aestivum	belus_A20002-[1]-[173]	DTC_Tmon_Jorge_AF326781-1	TE	DNA-transposon, TIR, CACTA; complete element; KEY=710	0	100
T. aestivum	belus_A20002-[11]-[173]	DTC_Tmon_Jorge_AF326781-1	TE	DNA-transposon, TIR, CACTA; complete element; KEY=710	0	100
T. aestivum	belus_A20002-[13]-[173]	DTC_Tmon_Jorge_AF326781-1	TE	DNA-transposon, TIR, CACTA; complete element; KEY=710	0	100
T. aestivum	belus_A20002-[14]-[173]	DTC_Tmon_Jorge_AF326781-1	TE	DNA-transposon, TIR, CACTA; complete element; KEY=710	0	100
T. aestivum	belus_A20002-[15]-[173]	DTC_Tmon_Jorge_AF326781-1	TE	DNA-transposon, TIR, CACTA; complete element; KEY=710	0	100
T. aestivum	belus_A20002-[19]-[173]	TRIAE_CS42_6BL_TGACv1_500555_AA1606400.1	protein coding	uncharactarized protein	0	100
T. aestivum	belus_A20002-[2]-[173]	DTC_Tmon_Jorge_AF326781-1	TE	DNA-transposon, TIR, CACTA; complete element; KEY=710	0	100
T. aestivum	belus_A20002-[20]-[173]	DTC_Tmon_Jorge_AF326781-1	TE	DNA-transposon, TIR, CACTA; complete element; KEY=710	0	100
T. aestivum	belus_A20002-[30]-[173]	TRIAE_CS42_6BL_TGACv1_500555_AA1606400.1	protein coding	uncharactarized protein	0	100
T. aestivum	belus_A20002-[38]-[173]	TRIAE_CS42_6BL_TGACv1_500555_AA1606400.1	protein coding	uncharactarized protein	0	100
T. aestivum	belus_A20002-[42]-[172]	DTC_Tmon_Jorge_AF326781-1	TE	DNA-transposon, TIR, CACTA; complete element; KEY=710	0	100
T. aestivum	belus_A20002-[43]-[173]	DTC_Tmon_Jorge_AF326781-1	TE	DNA-transposon, TIR, CACTA; complete element; KEY=710	0	100
T. aestivum	belus_A20002-[48]-[173]	DTC_Tmon_Jorge_AF326781-1	TE	DNA-transposon, TIR, CACTA; complete element; KEY=710	0	100
T. aestivum	belus_A20002-[7]-[173]	DTC_Tmon_Jorge_AF326781-1	TE	DNA-transposon, TIR, CACTA; complete element; KEY=710	0	100
T. aestivum	belus_A20003-[18]-[168]	DTC_Tmon_Jorge_AF326781-1	TE	DNA-transposon, TIR, CACTA; complete element; KEY=710	0	100
T. aestivum	belus_A20003-[2]-[173]	DTC_Tmon_Jorge_AF326781-1	TE	DNA-transposon, TIR, CACTA; complete element; KEY=710	0	100
T. aestivum	belus_A20003-[22]-[173]	DTC_Tmon_Jorge_AF326781-1	TE	DNA-transposon, TIR, CACTA; complete element; KEY=710	0	100
T. aestivum	belus_A20003-[25]-[173]	DTC_Tmon_Jorge_AF326781-1	TE	DNA-transposon, TIR, CACTA; complete element; KEY=710	0	100
T. aestivum	belus_A20003-[31]-[173]	DTC_Tmon_Jorge_AF326781-1	TE	DNA-transposon, TIR, CACTA; complete element; KEY=710	0	100
T. aestivum	belus_A20003-[41]-[173]	DTC_Tmon_Jorge_AF326781-1	TE	DNA-transposon, TIR, CACTA; complete element; KEY=710	0	100
T. aestivum	belus_A20003-[9]-[173]	DTC_Tmon_Jorge_AF326781-1	TE	DNA-transposon, TIR, CACTA; complete element; KEY=710	0	100
T. aestivum	belus_A20004-[18]-[173]	DTC_Tmon_Jorge_AF326781-1	TE	DNA-transposon, TIR, CACTA; complete element; KEY=710	0	100
T. aestivum	belus_A20004-[19]-[173]	DTC_Tmon_Jorge_AF326781-1	TE	DNA-transposon, TIR, CACTA; complete element; KEY=710	0	100
T. aestivum	belus_A20004-[22]-[172]	TRIAE_CS42_6BL_TGACv1_500555_AA1606400.1	protein coding	uncharactarized protein	0	100
T. aestivum	belus_A20004-[35]-[171]	DTC_Tmon_Jorge_AF326781-1	TE	DNA-transposon, TIR, CACTA; complete element; KEY=710	0	100
T. aestivum	belus_A20004-[40]-[173]	DTC_Tmon_Jorge_AF326781-1	TE	DNA-transposon, TIR, CACTA; complete element; KEY=710	0	100
T. aestivum	belus_A20004-[43]-[173]	DTC_Tmon_Jorge_AF326781-1	TE	DNA-transposon, TIR, CACTA; complete element; KEY=710	0	100
T. aestivum	belus_A20004-[48]-[173]	DTC_Tmon_Jorge_AF326781-1	TE	DNA-transposon, TIR, CACTA; complete element; KEY=710	0	100
T. aestivum	belus_A20004-[52]-[173]	TRIAE_CS42_6BL_TGACv1_500555_AA1606400.1	protein coding	uncharactarized protein	0	100
T. aestivum	belus_A20004-[7]-[171]	DTC_Tmon_Jorge_AF326781-1	TE	DNA-transposon, TIR, CACTA; complete element; KEY=710	0	100
T. aestivum	belus_A20004-[8]-[173]	DTC_Tmon_Jorge_AF326781-1	TE	DNA-transposon, TIR, CACTA; complete element; KEY=710	0	100
T. aestivum	belus_A20005-[1]-[173]	DTC_Tmon_Jorge_AF326781-1	TE	DNA-transposon, TIR, CACTA; complete element; KEY=710	0	100
T. aestivum	belus_A20005-[13]-[173]	DTC_Tmon_Jorge_AF326781-1	TE	DNA-transposon, TIR, CACTA; complete element; KEY=710	0	100
T. aestivum	belus_A20005-[19]-[173]	DTC_Tmon_Jorge_AF326781-1	TE	DNA-transposon, TIR, CACTA; complete element; KEY=710	0	100
T. aestivum	belus_A20005-[2]-[173]	DTC_Tmon_Jorge_AF326781-1	TE	DNA-transposon, TIR, CACTA; complete element; KEY=710	0	100
T. aestivum	belus_A20005-[23]-[173]	DTC_Tmon_Jorge_AF326781-1	TE	DNA-transposon, TIR, CACTA; complete element; KEY=710	0	100
T. aestivum	belus_A20005-[24]-[173]	TRIAE_CS42_6BL_TGACv1_500555_AA1606400.1	protein coding	uncharactarized protein	0	100
T. aestivum	belus_A20005-[26]-[173]	DTC_Tmon_Jorge_AF326781-1	TE	DNA-transposon, TIR, CACTA; complete element; KEY=710	0	100
T. aestivum	belus_A20005-[34]-[173]	DTC_Tmon_Jorge_AF326781-1	TE	DNA-transposon, TIR, CACTA; complete element; KEY=710	0	100
T. aestivum	belus_A20005-[40]-[173]	DTC_Tmon_Jorge_AF326781-1	TE	DNA-transposon, TIR, CACTA; complete element; KEY=710	0	100
T. aestivum	belus_A20005-[42]-[173]	DTC_Tmon_Jorge_AF326781-1	TE	DNA-transposon, TIR, CACTA; complete element; KEY=710	0	100
T. aestivum	belus_A20005-[43]-[173]	DTC_Tmon_Jorge_AF326781-1	TE	DNA-transposon, TIR, CACTA; complete element; KEY=710	0	100
T. aestivum	belus_A20005-[48]-[173]	DTC_Tmon_Jorge_AF326781-1	TE	DNA-transposon, TIR, CACTA; complete element; KEY=710	0	100
T. aestivum	eos_A40006-[4]-[342]	DTC_Atau_Jorge_B_consensus-1	TE	DNA-transposon, TIR, CACTA; consensus sequence; KEY=2848	0	100
T. aestivum	eos_A60004-[39]-[343]	DTC_Atau_Jorge_B_consensus-1	TE	DNA-transposon, TIR, CACTA; consensus sequence; KEY=2848	0	100
T. aestivum	eos_B10001-[2]-[344]	DTC_Atau_Jorge_B_consensus-1	TE	DNA-transposon, TIR, CACTA; consensus sequence; KEY=2848	0	100
T. aestivum	eos_B10001-[5]-[343]	DTC_Atau_Jorge_B_consensus-1	TE	DNA-transposon, TIR, CACTA; consensus sequence; KEY=2848	0	100
T. aestivum	eos_B10002-[2]-[344]	DTC_Atau_Jorge_B_consensus-1	TE	DNA-transposon, TIR, CACTA; consensus sequence; KEY=2848	0	100
T. aestivum	eos_B10002-[4]-[344]	DTC_Atau_Jorge_B_consensus-1	TE	DNA-transposon, TIR, CACTA; consensus sequence; KEY=2848	0	100
T. aestivum	eos_B10004-[1]-[344]	DTC_Atau_Jorge_B_consensus-1	TE	DNA-transposon, TIR, CACTA; consensus sequence; KEY=2848	0	100
T. aestivum	eos_B10004-[6]-[344]	DTC_Atau_Jorge_B_consensus-1	TE	DNA-transposon, TIR, CACTA; consensus sequence; KEY=2848	0	100
T. aestivum	eos_B10005-[2]-[344]	DTC_Atau_Jorge_B_consensus-1	TE	DNA-transposon, TIR, CACTA; consensus sequence; KEY=2848	0	100
T. aestivum	eos_B10005-[3]-[344]	DTC_Atau_Jorge_B_consensus-1	TE	DNA-transposon, TIR, CACTA; consensus sequence; KEY=2848	0	100
T. aestivum	eos_B20001-[9]-[345]	DTC_Atau_Jorge_B_consensus-1	TE	DNA-transposon, TIR, CACTA; consensus sequence; KEY=2848	0	100
T. aestivum	eos_B20002-[3]-[344]	DTC_Atau_Jorge_B_consensus-1	TE	DNA-transposon, TIR, CACTA; consensus sequence; KEY=2848	0	100
T. aestivum	eos_B20003-[2]-[343]	DTC_Atau_Jorge_B_consensus-1	TE	DNA-transposon, TIR, CACTA; consensus sequence; KEY=2848	0	100
T. aestivum	eos_B20003-[4]-[341]	DTC_Atau_Jorge_B_consensus-1	TE	DNA-transposon, TIR, CACTA; consensus sequence; KEY=2848	0	100
T. aestivum	eos_B20004-[10]-[342]	DTC_Atau_Jorge_B_consensus-1	TE	DNA-transposon, TIR, CACTA; consensus sequence; KEY=2848	0	100
T. aestivum	eos_B20004-[7]-[343]	DTC_Atau_Jorge_B_consensus-1	TE	DNA-transposon, TIR, CACTA; consensus sequence; KEY=2848	0	100
T. aestivum	eos_B20004-[9]-[343]	DTC_Atau_Jorge_B_consensus-1	TE	DNA-transposon, TIR, CACTA; consensus sequence; KEY=2848	0	100
T. aestivum	eos_B20005-[2]-[344]	DTC_Atau_Jorge_B_consensus-1	TE	DNA-transposon, TIR, CACTA; consensus sequence; KEY=2848	0	100
T. aestivum	eos_B20005-[4]-[344]	DTC_Atau_Jorge_B_consensus-1	TE	DNA-transposon, TIR, CACTA; consensus sequence; KEY=2848	0	100
T. aestivum	eos_B20005-[5]-[343]	DTC_Atau_Jorge_B_consensus-1	TE	DNA-transposon, TIR, CACTA; consensus sequence; KEY=2848	0	100
T. aestivum	eos_B20005-[6]-[341]	DTC_Atau_Jorge_B_consensus-1	TE	DNA-transposon, TIR, CACTA; consensus sequence; KEY=2848	0	100
T. aestivum	eos_B20005-[7]-[344]	DTC_Atau_Jorge_B_consensus-1	TE	DNA-transposon, TIR, CACTA; consensus sequence; KEY=2848	0	100
T. aestivum	eos_B20006-[3]-[342]	DTC_Atau_Jorge_B_consensus-1	TE	DNA-transposon, TIR, CACTA; consensus sequence; KEY=2848	0	100
T. aestivum	eos_B20006-[7]-[340]	DTC_Atau_Jorge_B_consensus-1	TE	DNA-transposon, TIR, CACTA; consensus sequence; KEY=2848	0	100
T. aestivum	eos_B30001-[1]-[344]	DTC_Atau_Jorge_B_consensus-1	TE	DNA-transposon, TIR, CACTA; consensus sequence; KEY=2848	0	100
T. aestivum	eos_B30003-[3]-[339]	DTC_Atau_Jorge_B_consensus-1	TE	DNA-transposon, TIR, CACTA; consensus sequence; KEY=2848	0	100
T. aestivum	eos_B30003-[4]-[343]	DTC_Atau_Jorge_B_consensus-1	TE	DNA-transposon, TIR, CACTA; consensus sequence; KEY=2848	0	100
T. aestivum	eos_B30003-[5]-[343]	DTC_Atau_Jorge_B_consensus-1	TE	DNA-transposon, TIR, CACTA; consensus sequence; KEY=2848	0	100
T. aestivum	eos_B30003-[6]-[343]	DTC_Atau_Jorge_B_consensus-1	TE	DNA-transposon, TIR, CACTA; consensus sequence; KEY=2848	0	100
T. aestivum	eos_B30006-[2]-[341]	DTC_Atau_Jorge_B_consensus-1	TE	DNA-transposon, TIR, CACTA; consensus sequence; KEY=2848	0	100
T. aestivum	eos_B30007-[2]-[338]	DTC_Atau_Jorge_B_consensus-1	TE	DNA-transposon, TIR, CACTA; consensus sequence; KEY=2848	0	100
T. aestivum	eos_B30007-[5]-[344]	DTC_Atau_Jorge_B_consensus-1	TE	DNA-transposon, TIR, CACTA; consensus sequence; KEY=2848	0	100
T. aestivum	eos_B40001-[1]-[339]	DTC_Atau_Jorge_B_consensus-1	TE	DNA-transposon, TIR, CACTA; consensus sequence; KEY=2848	0	100
T. aestivum	eos_B40001-[8]-[344]	DTC_Atau_Jorge_B_consensus-1	TE	DNA-transposon, TIR, CACTA; consensus sequence; KEY=2848	0	100
T. aestivum	eos_B40001-[9]-[346]	DTC_Atau_Jorge_B_consensus-1	TE	DNA-transposon, TIR, CACTA; consensus sequence; KEY=2848	0	100
T. aestivum	eos_B40003-[4]-[343]	DTC_Atau_Jorge_B_consensus-1	TE	DNA-transposon, TIR, CACTA; consensus sequence; KEY=2848	0	100
T. aestivum	eos_B40003-[6]-[343]	DTC_Atau_Jorge_B_consensus-1	TE	DNA-transposon, TIR, CACTA; consensus sequence; KEY=2848	0	100
T. aestivum	eos_B40004-[5]-[344]	DTC_Atau_Jorge_B_consensus-1	TE	DNA-transposon, TIR, CACTA; consensus sequence; KEY=2848	0	100
T. aestivum	eos_B40005-[10]-[343]	DTC_Atau_Jorge_B_consensus-1	TE	DNA-transposon, TIR, CACTA; consensus sequence; KEY=2848	0	100
T. aestivum	eos_B40005-[3]-[343]	DTC_Atau_Jorge_B_consensus-1	TE	DNA-transposon, TIR, CACTA; consensus sequence; KEY=2848	0	100
T. aestivum	eos_B40005-[6]-[337]	DTC_Atau_Jorge_B_consensus-1	TE	DNA-transposon, TIR, CACTA; consensus sequence; KEY=2848	0	100
T. aestivum	eos_B50001-[3]-[344]	DTC_Atau_Jorge_B_consensus-1	TE	DNA-transposon, TIR, CACTA; consensus sequence; KEY=2848	0	100
T. aestivum	eos_B50001-[6]-[344]	DTC_Atau_Jorge_B_consensus-1	TE	DNA-transposon, TIR, CACTA; consensus sequence; KEY=2848	0	100
T. aestivum	eos_B50002-[1]-[339]	DTC_Atau_Jorge_B_consensus-1	TE	DNA-transposon, TIR, CACTA; consensus sequence; KEY=2848	0	100
T. aestivum	eos_B50002-[2]-[343]	DTC_Atau_Jorge_B_consensus-1	TE	DNA-transposon, TIR, CACTA; consensus sequence; KEY=2848	0	100
T. aestivum	eos_B50003-[6]-[344]	DTC_Atau_Jorge_B_consensus-1	TE	DNA-transposon, TIR, CACTA; consensus sequence; KEY=2848	0	100
T. aestivum	eos_B50004-[6]-[344]	DTC_Atau_Jorge_B_consensus-1	TE	DNA-transposon, TIR, CACTA; consensus sequence; KEY=2848	0	100
T. aestivum	eos_B50005-[10]-[345]	DTC_Atau_Jorge_B_consensus-1	TE	DNA-transposon, TIR, CACTA; consensus sequence; KEY=2848	0	100
T. aestivum	eos_B50005-[14]-[345]	DTC_Atau_Jorge_B_consensus-1	TE	DNA-transposon, TIR, CACTA; consensus sequence; KEY=2848	0	100
T. aestivum	eos_B50005-[3]-[344]	DTC_Atau_Jorge_B_consensus-1	TE	DNA-transposon, TIR, CACTA; consensus sequence; KEY=2848	0	100
T. aestivum	eos_B60001-[0]-[344]	DTC_Atau_Jorge_B_consensus-1	TE	DNA-transposon, TIR, CACTA; consensus sequence; KEY=2848	0	100
T. aestivum	eos_B60001-[1]-[344]	DTC_Atau_Jorge_B_consensus-1	TE	DNA-transposon, TIR, CACTA; consensus sequence; KEY=2848	0	100
T. aestivum	eos_B60002-[5]-[344]	DTC_Atau_Jorge_B_consensus-1	TE	DNA-transposon, TIR, CACTA; consensus sequence; KEY=2848	0	100
T. aestivum	eos_B60003-[2]-[344]	DTC_Atau_Jorge_B_consensus-1	TE	DNA-transposon, TIR, CACTA; consensus sequence; KEY=2848	0	100
T. aestivum	eos_B60003-[3]-[344]	DTC_Atau_Jorge_B_consensus-1	TE	DNA-transposon, TIR, CACTA; consensus sequence; KEY=2848	0	100
T. aestivum	eos_B60004-[3]-[344]	DTC_Atau_Jorge_B_consensus-1	TE	DNA-transposon, TIR, CACTA; consensus sequence; KEY=2848	0	100
T. aestivum	eos_B60005-[6]-[344]	DTC_Atau_Jorge_B_consensus-1	TE	DNA-transposon, TIR, CACTA; consensus sequence; KEY=2848	0	100
T. aestivum	eos_B60006-[0]-[344]	DTC_Atau_Jorge_B_consensus-1	TE	DNA-transposon, TIR, CACTA; consensus sequence; KEY=2848	0	100
T. aestivum	eos_B60006-[1]-[344]	DTC_Atau_Jorge_B_consensus-1	TE	DNA-transposon, TIR, CACTA; consensus sequence; KEY=2848	0	100
T. aestivum	eos_B60006-[3]-[345]	DTC_Atau_Jorge_B_consensus-1	TE	DNA-transposon, TIR, CACTA; consensus sequence; KEY=2848	0	100
T. aestivum	eos_B70002-[1]-[343]	DTC_Atau_Jorge_B_consensus-1	TE	DNA-transposon, TIR, CACTA; consensus sequence; KEY=2848	0	100
T. aestivum	eos_B70002-[2]-[341]	DTC_Atau_Jorge_B_consensus-1	TE	DNA-transposon, TIR, CACTA; consensus sequence; KEY=2848	0	100
T. aestivum	eos_B70002-[3]-[344]	DTC_Atau_Jorge_B_consensus-1	TE	DNA-transposon, TIR, CACTA; consensus sequence; KEY=2848	0	100
T. aestivum	eos_B70002-[4]-[343]	DTC_Atau_Jorge_B_consensus-1	TE	DNA-transposon, TIR, CACTA; consensus sequence; KEY=2848	0	100
T. aestivum	eos_B70002-[9]-[348]	DTC_Atau_Jorge_B_consensus-1	TE	DNA-transposon, TIR, CACTA; consensus sequence; KEY=2848	0	100
T. aestivum	eos_B70004-[0]-[344]	DTC_Atau_Jorge_B_consensus-1	TE	DNA-transposon, TIR, CACTA; consensus sequence; KEY=2848	0	100
T. aestivum	eos_B70004-[5]-[346]	DTC_Atau_Jorge_B_consensus-1	TE	DNA-transposon, TIR, CACTA; consensus sequence; KEY=2848	0	100
T. aestivum	eos_B70005-[10]-[344]	DTC_Atau_Jorge_B_consensus-1	TE	DNA-transposon, TIR, CACTA; consensus sequence; KEY=2848	0	100
T. aestivum	eos_B70005-[4]-[344]	DTC_Atau_Jorge_B_consensus-1	TE	DNA-transposon, TIR, CACTA; consensus sequence; KEY=2848	0	100
T. aestivum	eos_B70005-[5]-[344]	DTC_Atau_Jorge_B_consensus-1	TE	DNA-transposon, TIR, CACTA; consensus sequence; KEY=2848	0	100
T. aestivum	eos_B70005-[6]-[341]	DTC_Atau_Jorge_B_consensus-1	TE	DNA-transposon, TIR, CACTA; consensus sequence; KEY=2848	0	100
T. aestivum	eos_B70005-[9]-[339]	DTC_Atau_Jorge_B_consensus-1	TE	DNA-transposon, TIR, CACTA; consensus sequence; KEY=2848	0	100
T. aestivum	eos_B70006-[4]-[343]	DTC_Atau_Jorge_B_consensus-1	TE	DNA-transposon, TIR, CACTA; consensus sequence; KEY=2848	0	100
T. aestivum	eos_D10002-[25]-[343]	DTC_Atau_Jorge_B_consensus-1	TE	DNA-transposon, TIR, CACTA; consensus sequence; KEY=2848	0	100
T. aestivum	eos_D30001-[25]-[344]	DTC_Atau_Jorge_B_consensus-1	TE	DNA-transposon, TIR, CACTA; consensus sequence; KEY=2848	0	100
T. aestivum	eos_D60004-[29]-[343]	DTC_Atau_Jorge_B_consensus-1	TE	DNA-transposon, TIR, CACTA; consensus sequence; KEY=2848	0	100
T. aestivum	gerald_A30002-[10]-[327]	DTC_Atau_Jorge_B_consensus-1	TE	DNA-transposon, TIR, CACTA; consensus sequence; KEY=2848	0	100
T. aestivum	gerald_A50003-[1]-[330]	DTC_Atau_Jorge_B_consensus-1	TE	DNA-transposon, TIR, CACTA; consensus sequence; KEY=2848	0	100
T. aestivum	gerald_B60001-[6]-[329]	DTC_Atau_Jorge_B_consensus-1	TE	DNA-transposon, TIR, CACTA; consensus sequence; KEY=2848	0	100
T. aestivum	gerald_B60006-[4]-[332]	DTC_Atau_Jorge_B_consensus-1	TE	DNA-transposon, TIR, CACTA; consensus sequence; KEY=2848	0	100
T. aestivum	gerald_D30002-[4]-[327]	DTC_Atau_Jorge_B_consensus-1	TE	DNA-transposon, TIR, CACTA; consensus sequence; KEY=2848	0	100
T. aestivum	gerald_D50003-[8]-[327]	DTC_Atau_Jorge_B_consensus-1	TE	DNA-transposon, TIR, CACTA; consensus sequence; KEY=2848	0	100
T. aestivum	hades_B60003-[0]-[92]	DTC_Atau_Jorge_B_consensus-1	TE	DNA-transposon, TIR, CACTA; consensus sequence; KEY=2848	0	100
T. aestivum	icarus_A30003-[18]-[103]	DTC_Atau_Jorge_B_consensus-1	TE	DNA-transposon, TIR, CACTA; consensus sequence; KEY=2848	0	100
T. aestivum	icarus_B40002-[41]-[112]	DTC_Atau_Jorge_B_consensus-1	TE	DNA-transposon, TIR, CACTA; consensus sequence; KEY=2848	0	100
T. aestivum	icarus_D10003-[31]-[103]	DTC_Atau_Jorge_B_consensus-1	TE	DNA-transposon, TIR, CACTA; consensus sequence; KEY=2848	0	100
T. aestivum	icarus_E10001-[35]-[103]	DTC_Atau_Jorge_B_consensus-1	TE	DNA-transposon, TIR, CACTA; consensus sequence; KEY=2848	0	100
T. aestivum	minos_A60001-[3]-[237]	DTC_Atau_Jorge_B_consensus-1	TE	DNA-transposon, TIR, CACTA; consensus sequence; KEY=2848	0	100
T. aestivum	pan_A20002-[25]-[120]	DTC_Atau_Jorge_B_consensus-1	TE	DNA-transposon, TIR, CACTA; consensus sequence; KEY=2848	0	100
T. aestivum	pan_A20002-[48]-[122]	DTC_Atau_Jorge_B_consensus-1	TE	DNA-transposon, TIR, CACTA; consensus sequence; KEY=2848	0	100
T. aestivum	stolos_A20004-[1]-[250]	DTC_Atau_Jorge_B_consensus-1	TE	DNA-transposon, TIR, CACTA; consensus sequence; KEY=2848	0	100
T. aestivum	thalos_A10004-[79]-[159]	DTC_Atau_Jorge_B_consensus-1	TE	DNA-transposon, TIR, CACTA; consensus sequence; KEY=2848	0	100
T. aestivum	thalos_A30001-[143]-[161]	DTC_Atau_Jorge_B_consensus-1	TE	DNA-transposon, TIR, CACTA; consensus sequence; KEY=2848	0	100
T. aestivum	thalos_A40005-[98]-[162]	DTC_Atau_Jorge_B_consensus-1	TE	DNA-transposon, TIR, CACTA; consensus sequence; KEY=2848	0	100
T. aestivum	thalos_B10003-[221]-[147]	DTC_Atau_Jorge_B_consensus-1	TE	DNA-transposon, TIR, CACTA; consensus sequence; KEY=2848	0	100
T. aestivum	thalos_B20004-[365]-[140]	DTC_Atau_Jorge_B_consensus-1	TE	DNA-transposon, TIR, CACTA; consensus sequence; KEY=2848	0	100
T. aestivum	thalos_B20005-[265]-[147]	DTC_Atau_Jorge_B_consensus-1	TE	DNA-transposon, TIR, CACTA; consensus sequence; KEY=2848	0	100
T. aestivum	thalos_B20006-[459]-[138]	DTC_Atau_Jorge_B_consensus-1	TE	DNA-transposon, TIR, CACTA; consensus sequence; KEY=2848	0	100
T. aestivum	thalos_B30003-[206]-[155]	DTC_Atau_Jorge_B_consensus-1	TE	DNA-transposon, TIR, CACTA; consensus sequence; KEY=2848	0	100
T. aestivum	thalos_B30004-[240]-[158]	DTC_Atau_Jorge_B_consensus-1	TE	DNA-transposon, TIR, CACTA; consensus sequence; KEY=2848	0	100
T. aestivum	thalos_B30006-[267]-[147]	DTC_Atau_Jorge_B_consensus-1	TE	DNA-transposon, TIR, CACTA; consensus sequence; KEY=2848	0	100
T. aestivum	thalos_B30006-[268]-[159]	DTC_Atau_Jorge_B_consensus-1	TE	DNA-transposon, TIR, CACTA; consensus sequence; KEY=2848	0	100
T. aestivum	thalos_B40002-[175]-[148]	DTC_Atau_Jorge_B_consensus-1	TE	DNA-transposon, TIR, CACTA; consensus sequence; KEY=2848	0	100
T. aestivum	thalos_B40003-[312]-[155]	DTC_Atau_Jorge_B_consensus-1	TE	DNA-transposon, TIR, CACTA; consensus sequence; KEY=2848	0	100
T. aestivum	thalos_B40005-[241]-[160]	DTC_Atau_Jorge_B_consensus-1	TE	DNA-transposon, TIR, CACTA; consensus sequence; KEY=2848	0	100
T. aestivum	thalos_B50003-[216]-[167]	DTC_Atau_Jorge_B_consensus-1	TE	DNA-transposon, TIR, CACTA; consensus sequence; KEY=2848	0	100
T. aestivum	thalos_B50003-[274]-[147]	DTC_Atau_Jorge_B_consensus-1	TE	DNA-transposon, TIR, CACTA; consensus sequence; KEY=2848	0	100
T. aestivum	thalos_B50004-[125]-[151]	DTC_Atau_Jorge_B_consensus-1	TE	DNA-transposon, TIR, CACTA; consensus sequence; KEY=2848	0	100
T. aestivum	thalos_B50004-[202]-[162]	DTC_Atau_Jorge_B_consensus-1	TE	DNA-transposon, TIR, CACTA; consensus sequence; KEY=2848	0	100
T. aestivum	thalos_B50004-[225]-[155]	DTC_Atau_Jorge_B_consensus-1	TE	DNA-transposon, TIR, CACTA; consensus sequence; KEY=2848	0	100
T. aestivum	thalos_B50004-[254]-[167]	DTC_Atau_Jorge_B_consensus-1	TE	DNA-transposon, TIR, CACTA; consensus sequence; KEY=2848	0	100
T. aestivum	thalos_B50004-[277]-[147]	DTC_Atau_Jorge_B_consensus-1	TE	DNA-transposon, TIR, CACTA; consensus sequence; KEY=2848	0	100
T. aestivum	thalos_B50004-[315]-[147]	DTC_Atau_Jorge_B_consensus-1	TE	DNA-transposon, TIR, CACTA; consensus sequence; KEY=2848	0	100
T. aestivum	thalos_B50006-[314]-[149]	DTC_Atau_Jorge_B_consensus-1	TE	DNA-transposon, TIR, CACTA; consensus sequence; KEY=2848	0	100
T. aestivum	thalos_B60001-[16]-[161]	DTC_Atau_Jorge_B_consensus-1	TE	DNA-transposon, TIR, CACTA; consensus sequence; KEY=2848	0	100
T. aestivum	thalos_B60002-[265]-[152]	DTC_Atau_Jorge_B_consensus-1	TE	DNA-transposon, TIR, CACTA; consensus sequence; KEY=2848	0	100
T. aestivum	thalos_B60006-[220]-[156]	DTC_Atau_Jorge_B_consensus-1	TE	DNA-transposon, TIR, CACTA; consensus sequence; KEY=2848	0	100
T. aestivum	thalos_B60006-[95]-[161]	DTC_Atau_Jorge_B_consensus-1	TE	DNA-transposon, TIR, CACTA; consensus sequence; KEY=2848	0	100
T. aestivum	thalos_B70001-[235]-[156]	DTC_Atau_Jorge_B_consensus-1	TE	DNA-transposon, TIR, CACTA; consensus sequence; KEY=2848	0	100
T. aestivum	thalos_B70001-[255]-[153]	DTC_Atau_Jorge_B_consensus-1	TE	DNA-transposon, TIR, CACTA; consensus sequence; KEY=2848	0	100
T. aestivum	thalos_B70002-[255]-[135]	DTC_Atau_Jorge_B_consensus-1	TE	DNA-transposon, TIR, CACTA; consensus sequence; KEY=2848	0	100
T. aestivum	thalos_B70005-[331]-[147]	DTC_Atau_Jorge_B_consensus-1	TE	DNA-transposon, TIR, CACTA; consensus sequence; KEY=2848	0	100
T. aestivum	thalos_D30004-[94]-[161]	DTC_Atau_Jorge_B_consensus-1	TE	DNA-transposon, TIR, CACTA; consensus sequence; KEY=2848	0	100
T. aestivum	thalos_D40001-[287]-[155]	DTC_Atau_Jorge_B_consensus-1	TE	DNA-transposon, TIR, CACTA; consensus sequence; KEY=2848	0	100
T. aestivum	thalos_D40002-[150]-[161]	DTC_Atau_Jorge_B_consensus-1	TE	DNA-transposon, TIR, CACTA; consensus sequence; KEY=2848	0	100
T. aestivum	thalos_D50003-[453]-[146]	DTC_Atau_Jorge_B_consensus-1	TE	DNA-transposon, TIR, CACTA; consensus sequence; KEY=2848	0	100
T. aestivum	xados_B40002-[13]-[110]	DTC_Atau_Jorge_B_consensus-1	TE	DNA-transposon, TIR, CACTA; consensus sequence; KEY=2848	0	100
T. aestivum	xados_B40002-[9]-[110]	DTC_Atau_Jorge_B_consensus-1	TE	DNA-transposon, TIR, CACTA; consensus sequence; KEY=2848	0	100
T. aestivum	xados_B70003-[17]-[109]	DTC_Atau_Jorge_B_consensus-1	TE	DNA-transposon, TIR, CACTA; consensus sequence; KEY=2848	0	100
T. aestivum	xenon_A40004-[3]-[291]	DTC_Atau_Jorge_B_consensus-1	TE	DNA-transposon, TIR, CACTA; consensus sequence; KEY=2848	0	100
T. aestivum	xenon_B20001-[4]-[295]	DTC_Atau_Jorge_B_consensus-1	TE	DNA-transposon, TIR, CACTA; consensus sequence; KEY=2848	0	100
T. aestivum	xenon_B20001-[5]-[289]	DTC_Atau_Jorge_B_consensus-1	TE	DNA-transposon, TIR, CACTA; consensus sequence; KEY=2848	0	100
T. aestivum	xenon_D30001-[2]-[295]	DTC_Atau_Jorge_B_consensus-1	TE	DNA-transposon, TIR, CACTA; consensus sequence; KEY=2848	0	100
T. aestivum	xenon_D60003-[0]-[305]	DTC_Atau_Jorge_B_consensus-1	TE	DNA-transposon, TIR, CACTA; consensus sequence; KEY=2848	0	100
T. aestivum	xenon_D70003-[0]-[305]	DTC_Atau_Jorge_B_consensus-1	TE	DNA-transposon, TIR, CACTA; consensus sequence; KEY=2848	0	100
T. aestivum	belus_A20005-[54]-[169]	DTC_Tmon_Jorge_AF326781-1	TE	DNA-transposon, TIR, CACTA; complete element; KEY=710	0	100
T. aestivum	belus_A20005-[7]-[173]	DTC_Tmon_Jorge_AF326781-1	TE	DNA-transposon, TIR, CACTA; complete element; KEY=710	0	100
T. aestivum	belus_A20006-[10]-[173]	DTC_Tmon_Jorge_AF326781-1	TE	DNA-transposon, TIR, CACTA; complete element; KEY=710	0	100
T. aestivum	belus_A20006-[11]-[173]	DTC_Tmon_Jorge_AF326781-1	TE	DNA-transposon, TIR, CACTA; complete element; KEY=710	0	100
T. aestivum	belus_A20006-[17]-[173]	DTC_Tmon_Jorge_AF326781-1	TE	DNA-transposon, TIR, CACTA; complete element; KEY=710	0	100
T. aestivum	belus_A20006-[2]-[173]	DTC_Tmon_Jorge_AF326781-1	TE	DNA-transposon, TIR, CACTA; complete element; KEY=710	0	100
T. aestivum	belus_A20006-[21]-[173]	TRIAE_CS42_6BL_TGACv1_500555_AA1606400.1	protein coding	uncharactarized protein	0	100
T. aestivum	belus_A20006-[25]-[173]	DTC_Tmon_Jorge_AF326781-1	TE	DNA-transposon, TIR, CACTA; complete element; KEY=710	0	100
T. aestivum	belus_A20006-[29]-[173]	TRIAE_CS42_6BL_TGACv1_500555_AA1606400.1	protein coding	uncharactarized protein	0	100
T. aestivum	belus_A30001-[0]-[173]	DTC_Tmon_Jorge_AF326781-1	TE	DNA-transposon, TIR, CACTA; complete element; KEY=710	0	100
T. aestivum	belus_A30001-[12]-[169]	DTC_Tmon_Jorge_AF326781-1	TE	DNA-transposon, TIR, CACTA; complete element; KEY=710	0	100
T. aestivum	belus_A30001-[19]-[173]	DTC_Tmon_Jorge_AF326781-1	TE	DNA-transposon, TIR, CACTA; complete element; KEY=710	0	100
T. aestivum	belus_A30001-[2]-[169]	DTC_Tmon_Jorge_AF326781-1	TE	DNA-transposon, TIR, CACTA; complete element; KEY=710	0	100
T. aestivum	belus_A30001-[20]-[173]	DTC_Tmon_Jorge_AF326781-1	TE	DNA-transposon, TIR, CACTA; complete element; KEY=710	0	100
T. aestivum	belus_A30001-[23]-[172]	DTC_Tmon_Jorge_AF326781-1	TE	DNA-transposon, TIR, CACTA; complete element; KEY=710	0	100
T. aestivum	belus_A30001-[25]-[173]	DTC_Tmon_Jorge_AF326781-1	TE	DNA-transposon, TIR, CACTA; complete element; KEY=710	0	100
T. aestivum	belus_A30001-[26]-[173]	TRIAE_CS42_6BL_TGACv1_500555_AA1606400.1	protein coding	uncharactarized protein	0	100
T. aestivum	belus_A30001-[3]-[173]	DTC_Tmon_Jorge_AF326781-1	TE	DNA-transposon, TIR, CACTA; complete element; KEY=710	0	100
T. aestivum	belus_A30001-[30]-[173]	DTC_Tmon_Jorge_AF326781-1	TE	DNA-transposon, TIR, CACTA; complete element; KEY=710	0	100
T. aestivum	belus_A30001-[33]-[173]	DTC_Tmon_Jorge_AF326781-1	TE	DNA-transposon, TIR, CACTA; complete element; KEY=710	0	100
T. aestivum	belus_A30001-[35]-[173]	DTC_Tmon_Jorge_AF326781-1	TE	DNA-transposon, TIR, CACTA; complete element; KEY=710	0	100
T. aestivum	belus_A30001-[4]-[173]	DTC_Tmon_Jorge_AF326781-1	TE	DNA-transposon, TIR, CACTA; complete element; KEY=710	0	100
T. aestivum	belus_A30001-[6]-[173]	DTC_Tmon_Jorge_AF326781-1	TE	DNA-transposon, TIR, CACTA; complete element; KEY=710	0	100
T. aestivum	belus_A30001-[9]-[173]	DTC_Tmon_Jorge_AF326781-1	TE	DNA-transposon, TIR, CACTA; complete element; KEY=710	0	100
T. aestivum	belus_A30002-[1]-[173]	DTC_Tmon_Jorge_AF326781-1	TE	DNA-transposon, TIR, CACTA; complete element; KEY=710	0	100
T. aestivum	belus_A30002-[11]-[173]	DTC_Tmon_Jorge_AF326781-1	TE	DNA-transposon, TIR, CACTA; complete element; KEY=710	0	100
T. aestivum	belus_A30002-[17]-[172]	DTC_Tmon_Jorge_AF326781-1	TE	DNA-transposon, TIR, CACTA; complete element; KEY=710	0	100
T. aestivum	belus_A30002-[19]-[173]	DTC_Tmon_Jorge_AF326781-1	TE	DNA-transposon, TIR, CACTA; complete element; KEY=710	0	100
T. aestivum	belus_A30002-[2]-[173]	DTC_Tmon_Jorge_AF326781-1	TE	DNA-transposon, TIR, CACTA; complete element; KEY=710	0	100
T. aestivum	belus_A30002-[22]-[173]	DTC_Tmon_Jorge_AF326781-1	TE	DNA-transposon, TIR, CACTA; complete element; KEY=710	0	100
T. aestivum	belus_A30002-[29]-[173]	TRIAE_CS42_6BL_TGACv1_500555_AA1606400.1	protein coding	uncharactarized protein	0	100
T. aestivum	belus_A30002-[4]-[173]	DTC_Tmon_Jorge_AF326781-1	TE	DNA-transposon, TIR, CACTA; complete element; KEY=710	0	100
T. aestivum	belus_A30002-[47]-[173]	DTC_Tmon_Jorge_AF326781-1	TE	DNA-transposon, TIR, CACTA; complete element; KEY=710	0	100
T. aestivum	belus_A30002-[50]-[173]	DTC_Tmon_Jorge_AF326781-1	TE	DNA-transposon, TIR, CACTA; complete element; KEY=710	0	100
T. aestivum	belus_A30002-[63]-[173]	DTC_Tmon_Jorge_AF326781-1	TE	DNA-transposon, TIR, CACTA; complete element; KEY=710	0	100
T. aestivum	belus_A30002-[69]-[167]	DTC_Tmon_Jorge_AF326781-1	TE	DNA-transposon, TIR, CACTA; complete element; KEY=710	0	100
T. aestivum	belus_A30003-[1]-[173]	DTC_Tmon_Jorge_AF326781-1	TE	DNA-transposon, TIR, CACTA; complete element; KEY=710	0	100
T. aestivum	belus_A30003-[10]-[173]	DTC_Tmon_Jorge_AF326781-1	TE	DNA-transposon, TIR, CACTA; complete element; KEY=710	0	100
T. aestivum	belus_A30003-[33]-[173]	DTC_Tmon_Jorge_AF326781-1	TE	DNA-transposon, TIR, CACTA; complete element; KEY=710	0	100
T. aestivum	belus_A30003-[39]-[174]	DTC_Tmon_Jorge_AF326781-1	TE	DNA-transposon, TIR, CACTA; complete element; KEY=710	0	100
T. aestivum	belus_A30003-[6]-[173]	DTC_Tmon_Jorge_AF326781-1	TE	DNA-transposon, TIR, CACTA; complete element; KEY=710	0	100
T. aestivum	belus_A30003-[9]-[169]	DTC_Tmon_Jorge_AF326781-1	TE	DNA-transposon, TIR, CACTA; complete element; KEY=710	0	100
T. aestivum	belus_A30004-[1]-[169]	DTC_Tmon_Jorge_AF326781-1	TE	DNA-transposon, TIR, CACTA; complete element; KEY=710	0	100
T. aestivum	belus_A30004-[12]-[171]	DTC_Tmon_Jorge_AF326781-1	TE	DNA-transposon, TIR, CACTA; complete element; KEY=710	0	100
T. aestivum	belus_A30004-[18]-[173]	DTC_Tmon_Jorge_AF326781-1	TE	DNA-transposon, TIR, CACTA; complete element; KEY=710	0	100
T. aestivum	belus_A30004-[21]-[173]	DTC_Tmon_Jorge_AF326781-1	TE	DNA-transposon, TIR, CACTA; complete element; KEY=710	0	100
T. aestivum	belus_A30004-[25]-[173]	DTC_Tmon_Jorge_AF326781-1	TE	DNA-transposon, TIR, CACTA; complete element; KEY=710	0	100
T. aestivum	belus_A30004-[26]-[173]	DTC_Tmon_Jorge_AF326781-1	TE	DNA-transposon, TIR, CACTA; complete element; KEY=710	0	100
T. aestivum	belus_A30004-[27]-[173]	DTC_Tmon_Jorge_AF326781-1	TE	DNA-transposon, TIR, CACTA; complete element; KEY=710	0	100
T. aestivum	belus_A30004-[28]-[173]	DTC_Tmon_Jorge_AF326781-1	TE	DNA-transposon, TIR, CACTA; complete element; KEY=710	0	100
T. aestivum	belus_A30004-[3]-[173]	DTC_Tmon_Jorge_AF326781-1	TE	DNA-transposon, TIR, CACTA; complete element; KEY=710	0	100
T. aestivum	belus_A30004-[31]-[173]	DTC_Tmon_Jorge_AF326781-1	TE	DNA-transposon, TIR, CACTA; complete element; KEY=710	0	100
T. aestivum	belus_A30004-[36]-[173]	DTC_Tmon_Jorge_AF326781-1	TE	DNA-transposon, TIR, CACTA; complete element; KEY=710	0	100
T. aestivum	belus_A30004-[38]-[173]	DTC_Tmon_Jorge_AF326781-1	TE	DNA-transposon, TIR, CACTA; complete element; KEY=710	0	100
T. aestivum	belus_A30004-[4]-[173]	DTC_Tmon_Jorge_AF326781-1	TE	DNA-transposon, TIR, CACTA; complete element; KEY=710	0	100
T. aestivum	belus_A30004-[47]-[164]	TRIAE_CS42_6BL_TGACv1_500555_AA1606400.1	protein coding	uncharactarized protein	0	100
T. aestivum	belus_A30004-[49]-[173]	DTC_Tmon_Jorge_AF326781-1	TE	DNA-transposon, TIR, CACTA; complete element; KEY=710	0	100
T. aestivum	belus_A30004-[59]-[173]	DTC_Tmon_Jorge_AF326781-1	TE	DNA-transposon, TIR, CACTA; complete element; KEY=710	0	100
T. aestivum	belus_A30004-[8]-[173]	DTC_Tmon_Jorge_AF326781-1	TE	DNA-transposon, TIR, CACTA; complete element; KEY=710	0	100
T. aestivum	belus_A30005-[0]-[173]	DTC_Tmon_Jorge_AF326781-1	TE	DNA-transposon, TIR, CACTA; complete element; KEY=710	0	100
T. aestivum	belus_A30005-[10]-[172]	DTC_Tmon_Jorge_AF326781-1	TE	DNA-transposon, TIR, CACTA; complete element; KEY=710	0	100
T. aestivum	belus_A30005-[15]-[173]	DTC_Tmon_Jorge_AF326781-1	TE	DNA-transposon, TIR, CACTA; complete element; KEY=710	0	100
T. aestivum	belus_A30005-[16]-[173]	DTC_Tmon_Jorge_AF326781-1	TE	DNA-transposon, TIR, CACTA; complete element; KEY=710	0	100
T. aestivum	belus_A30005-[18]-[173]	DTC_Tmon_Jorge_AF326781-1	TE	DNA-transposon, TIR, CACTA; complete element; KEY=710	0	100
T. aestivum	belus_A30005-[22]-[173]	DTC_Tmon_Jorge_AF326781-1	TE	DNA-transposon, TIR, CACTA; complete element; KEY=710	0	100
T. aestivum	belus_A30005-[26]-[173]	DTC_Tmon_Jorge_AF326781-1	TE	DNA-transposon, TIR, CACTA; complete element; KEY=710	0	100
T. aestivum	belus_A30005-[3]-[173]	DTC_Tmon_Jorge_AF326781-1	TE	DNA-transposon, TIR, CACTA; complete element; KEY=710	0	100
T. aestivum	belus_A30005-[31]-[158]	DTC_Tmon_Jorge_AF326781-1	TE	DNA-transposon, TIR, CACTA; complete element; KEY=710	0	100
T. aestivum	belus_A30005-[33]-[173]	DTC_Tmon_Jorge_AF326781-1	TE	DNA-transposon, TIR, CACTA; complete element; KEY=710	0	100
T. aestivum	belus_A30005-[34]-[173]	DTC_Tmon_Jorge_AF326781-1	TE	DNA-transposon, TIR, CACTA; complete element; KEY=710	0	100
T. aestivum	belus_A30005-[39]-[173]	DTC_Tmon_Jorge_AF326781-1	TE	DNA-transposon, TIR, CACTA; complete element; KEY=710	0	100
T. aestivum	belus_A30005-[40]-[173]	DTC_Tmon_Jorge_AF326781-1	TE	DNA-transposon, TIR, CACTA; complete element; KEY=710	0	100
T. aestivum	belus_A30005-[45]-[173]	DTC_Tmon_Jorge_AF326781-1	TE	DNA-transposon, TIR, CACTA; complete element; KEY=710	0	100
T. aestivum	belus_A30005-[49]-[173]	TRIAE_CS42_6BL_TGACv1_500555_AA1606400.1	protein coding	uncharactarized protein	0	100
T. aestivum	belus_A30005-[51]-[173]	DTC_Tmon_Jorge_AF326781-1	TE	DNA-transposon, TIR, CACTA; complete element; KEY=710	0	100
T. aestivum	belus_A30005-[57]-[159]	DTC_Tmon_Jorge_AF326781-1	TE	DNA-transposon, TIR, CACTA; complete element; KEY=710	0	100
T. aestivum	belus_A30005-[6]-[173]	DTC_Tmon_Jorge_AF326781-1	TE	DNA-transposon, TIR, CACTA; complete element; KEY=710	0	100
T. aestivum	belus_A30005-[9]-[168]	DTC_Tmon_Jorge_AF326781-1	TE	DNA-transposon, TIR, CACTA; complete element; KEY=710	0	100
T. aestivum	belus_A30006-[0]-[173]	DTC_Tmon_Jorge_AF326781-1	TE	DNA-transposon, TIR, CACTA; complete element; KEY=710	0	100
T. aestivum	belus_A30006-[15]-[173]	DTC_Tmon_Jorge_AF326781-1	TE	DNA-transposon, TIR, CACTA; complete element; KEY=710	0	100
T. aestivum	belus_A30006-[18]-[169]	DTC_Tmon_Jorge_AF326781-1	TE	DNA-transposon, TIR, CACTA; complete element; KEY=710	0	100
T. aestivum	belus_A30006-[2]-[173]	DTC_Tmon_Jorge_AF326781-1	TE	DNA-transposon, TIR, CACTA; complete element; KEY=710	0	100
T. aestivum	belus_A30006-[21]-[171]	DTC_Atau_Jorge_B_consensus-1	TE	DNA-transposon, TIR, CACTA; consensus sequence; KEY=2848	0	100
T. aestivum	belus_A30006-[24]-[173]	DTC_Tmon_Jorge_AF326781-1	TE	DNA-transposon, TIR, CACTA; complete element; KEY=710	0	100
T. aestivum	belus_A30006-[25]-[173]	DTC_Tmon_Jorge_AF326781-1	TE	DNA-transposon, TIR, CACTA; complete element; KEY=710	0	100
T. aestivum	belus_A30006-[27]-[167]	DTC_Tmon_Jorge_AF326781-1	TE	DNA-transposon, TIR, CACTA; complete element; KEY=710	0	100
T. aestivum	belus_A30006-[30]-[173]	DTC_Tmon_Jorge_AF326781-1	TE	DNA-transposon, TIR, CACTA; complete element; KEY=710	0	100
T. aestivum	belus_A30006-[31]-[173]	DTC_Tmon_Jorge_AF326781-1	TE	DNA-transposon, TIR, CACTA; complete element; KEY=710	0	100
T. aestivum	belus_A30006-[4]-[173]	DTC_Tmon_Jorge_AF326781-1	TE	DNA-transposon, TIR, CACTA; complete element; KEY=710	0	100
T. aestivum	belus_A30006-[42]-[173]	DTC_Tmon_Jorge_AF326781-1	TE	DNA-transposon, TIR, CACTA; complete element; KEY=710	0	100
T. aestivum	belus_A30006-[9]-[169]	DTC_Tmon_Jorge_AF326781-1	TE	DNA-transposon, TIR, CACTA; complete element; KEY=710	0	100
T. aestivum	belus_A40001-[1]-[173]	DTC_Tmon_Jorge_AF326781-1	TE	DNA-transposon, TIR, CACTA; complete element; KEY=710	0	100
T. aestivum	belus_A40001-[10]-[173]	DTC_Tmon_Jorge_AF326781-1	TE	DNA-transposon, TIR, CACTA; complete element; KEY=710	0	100
T. aestivum	belus_A40001-[16]-[173]	DTC_Tmon_Jorge_AF326781-1	TE	DNA-transposon, TIR, CACTA; complete element; KEY=710	0	100
T. aestivum	belus_A40001-[17]-[173]	DTC_Tmon_Jorge_AF326781-1	TE	DNA-transposon, TIR, CACTA; complete element; KEY=710	0	100
T. aestivum	belus_A40001-[18]-[173]	DTC_Tmon_Jorge_AF326781-1	TE	DNA-transposon, TIR, CACTA; complete element; KEY=710	0	100
T. aestivum	belus_A40001-[23]-[173]	DTC_Tmon_Jorge_AF326781-1	TE	DNA-transposon, TIR, CACTA; complete element; KEY=710	0	100
T. aestivum	belus_A40001-[26]-[173]	DTC_Tmon_Jorge_AF326781-1	TE	DNA-transposon, TIR, CACTA; complete element; KEY=710	0	100
T. aestivum	belus_A40001-[28]-[173]	DTC_Tmon_Jorge_AF326781-1	TE	DNA-transposon, TIR, CACTA; complete element; KEY=710	0	100
T. aestivum	belus_A40001-[29]-[173]	DTC_Tmon_Jorge_AF326781-1	TE	DNA-transposon, TIR, CACTA; complete element; KEY=710	0	100
T. aestivum	belus_A40001-[3]-[173]	DTC_Tmon_Jorge_AF326781-1	TE	DNA-transposon, TIR, CACTA; complete element; KEY=710	0	100
T. aestivum	belus_A40001-[33]-[173]	DTC_Tmon_Jorge_AF326781-1	TE	DNA-transposon, TIR, CACTA; complete element; KEY=710	0	100
T. aestivum	belus_A40001-[39]-[169]	DTC_Tmon_Jorge_AF326781-1	TE	DNA-transposon, TIR, CACTA; complete element; KEY=710	0	100
T. aestivum	belus_A40001-[4]-[173]	DTC_Tmon_Jorge_AF326781-1	TE	DNA-transposon, TIR, CACTA; complete element; KEY=710	0	100
T. aestivum	belus_A40001-[8]-[173]	DTC_Tmon_Jorge_AF326781-1	TE	DNA-transposon, TIR, CACTA; complete element; KEY=710	0	100
T. aestivum	belus_A40002-[33]-[173]	DTC_Tmon_Jorge_AF326781-1	TE	DNA-transposon, TIR, CACTA; complete element; KEY=710	0	100
T. aestivum	belus_A40002-[34]-[173]	DTC_Tmon_Jorge_AF326781-1	TE	DNA-transposon, TIR, CACTA; complete element; KEY=710	0	100
T. aestivum	belus_A40002-[36]-[172]	DTC_Tmon_Jorge_AF326781-1	TE	DNA-transposon, TIR, CACTA; complete element; KEY=710	0	100
T. aestivum	belus_A40002-[45]-[173]	DTC_Tmon_Jorge_AF326781-1	TE	DNA-transposon, TIR, CACTA; complete element; KEY=710	0	100
T. aestivum	belus_A40002-[5]-[172]	DTC_Tmon_Jorge_AF326781-1	TE	DNA-transposon, TIR, CACTA; complete element; KEY=710	0	100
T. aestivum	belus_A40002-[6]-[173]	DTC_Tmon_Jorge_AF326781-1	TE	DNA-transposon, TIR, CACTA; complete element; KEY=710	0	100
T. aestivum	belus_A40002-[9]-[173]	DTC_Tmon_Jorge_AF326781-1	TE	DNA-transposon, TIR, CACTA; complete element; KEY=710	0	100
T. aestivum	belus_A40003-[1]-[173]	DTC_Tmon_Jorge_AF326781-1	TE	DNA-transposon, TIR, CACTA; complete element; KEY=710	0	100
T. aestivum	belus_A40003-[10]-[171]	TRIAE_CS42_6BL_TGACv1_500555_AA1606400.1	protein coding	uncharactarized protein	0	100
T. aestivum	belus_A40003-[15]-[173]	DTC_Tmon_Jorge_AF326781-1	TE	DNA-transposon, TIR, CACTA; complete element; KEY=710	0	100
T. aestivum	belus_A40003-[18]-[173]	DTC_Tmon_Jorge_AF326781-1	TE	DNA-transposon, TIR, CACTA; complete element; KEY=710	0	100
T. aestivum	belus_A40003-[22]-[173]	DTC_Tmon_Jorge_AF326781-1	TE	DNA-transposon, TIR, CACTA; complete element; KEY=710	0	100
T. aestivum	belus_A40003-[3]-[173]	DTC_Tmon_Jorge_AF326781-1	TE	DNA-transposon, TIR, CACTA; complete element; KEY=710	0	100
T. aestivum	belus_A40003-[4]-[173]	DTC_Tmon_Jorge_AF326781-1	TE	DNA-transposon, TIR, CACTA; complete element; KEY=710	0	100
T. aestivum	belus_A40003-[6]-[173]	DTC_Tmon_Jorge_AF326781-1	TE	DNA-transposon, TIR, CACTA; complete element; KEY=710	0	100
T. aestivum	belus_A40004-[10]-[173]	DTC_Tmon_Jorge_AF326781-1	TE	DNA-transposon, TIR, CACTA; complete element; KEY=710	0	100
T. aestivum	belus_A40004-[21]-[173]	DTC_Tmon_Jorge_AF326781-1	TE	DNA-transposon, TIR, CACTA; complete element; KEY=710	0	100
T. aestivum	belus_A40004-[26]-[173]	DTC_Tmon_Jorge_AF326781-1	TE	DNA-transposon, TIR, CACTA; complete element; KEY=710	0	100
T. aestivum	belus_A40004-[30]-[173]	DTC_Tmon_Jorge_AF326781-1	TE	DNA-transposon, TIR, CACTA; complete element; KEY=710	0	100
T. aestivum	belus_A40004-[7]-[172]	DTC_Tmon_Jorge_AF326781-1	TE	DNA-transposon, TIR, CACTA; complete element; KEY=710	0	100
T. aestivum	belus_A40004-[8]-[173]	DTC_Tmon_Jorge_AF326781-1	TE	DNA-transposon, TIR, CACTA; complete element; KEY=710	0	100
T. aestivum	belus_A40005-[11]-[173]	DTC_Tmon_Jorge_AF326781-1	TE	DNA-transposon, TIR, CACTA; complete element; KEY=710	0	100
T. aestivum	belus_A40005-[12]-[173]	DTC_Tmon_Jorge_AF326781-1	TE	DNA-transposon, TIR, CACTA; complete element; KEY=710	0	100
T. aestivum	belus_A40005-[13]-[173]	DTC_Tmon_Jorge_AF326781-1	TE	DNA-transposon, TIR, CACTA; complete element; KEY=710	0	100
T. aestivum	belus_A40005-[15]-[173]	DTC_Tmon_Jorge_AF326781-1	TE	DNA-transposon, TIR, CACTA; complete element; KEY=710	0	100
T. aestivum	belus_A40005-[16]-[173]	DTC_Tmon_Jorge_AF326781-1	TE	DNA-transposon, TIR, CACTA; complete element; KEY=710	0	100
T. aestivum	belus_A40005-[17]-[173]	DTC_Tmon_Jorge_AF326781-1	TE	DNA-transposon, TIR, CACTA; complete element; KEY=710	0	100
T. aestivum	belus_A40005-[2]-[173]	DTC_Tmon_Jorge_AF326781-1	TE	DNA-transposon, TIR, CACTA; complete element; KEY=710	0	100
T. aestivum	belus_A40005-[20]-[173]	DTC_Tmon_Jorge_AF326781-1	TE	DNA-transposon, TIR, CACTA; complete element; KEY=710	0	100
T. aestivum	belus_A40005-[36]-[173]	DTC_Tmon_Jorge_AF326781-1	TE	DNA-transposon, TIR, CACTA; complete element; KEY=710	0	100
T. aestivum	belus_A40005-[38]-[173]	DTC_Tmon_Jorge_AF326781-1	TE	DNA-transposon, TIR, CACTA; complete element; KEY=710	0	100
T. aestivum	belus_A40005-[41]-[173]	DTC_Tmon_Jorge_AF326781-1	TE	DNA-transposon, TIR, CACTA; complete element; KEY=710	0	100
T. aestivum	belus_A40005-[42]-[172]	DTC_Tmon_Jorge_AF326781-1	TE	DNA-transposon, TIR, CACTA; complete element; KEY=710	0	100
T. aestivum	belus_A40005-[43]-[173]	DTC_Tmon_Jorge_AF326781-1	TE	DNA-transposon, TIR, CACTA; complete element; KEY=710	0	100
T. aestivum	belus_A40005-[5]-[173]	DTC_Tmon_Jorge_AF326781-1	TE	DNA-transposon, TIR, CACTA; complete element; KEY=710	0	100
T. aestivum	belus_A40006-[11]-[173]	TRIAE_CS42_6BL_TGACv1_500555_AA1606400.1	protein coding	uncharactarized protein	0	100
T. aestivum	belus_A40006-[12]-[173]	DTC_Tmon_Jorge_AF326781-1	TE	DNA-transposon, TIR, CACTA; complete element; KEY=710	0	100
T. aestivum	belus_A40006-[15]-[173]	DTC_Tmon_Jorge_AF326781-1	TE	DNA-transposon, TIR, CACTA; complete element; KEY=710	0	100
T. aestivum	belus_A50001-[0]-[173]	DTC_Tmon_Jorge_AF326781-1	TE	DNA-transposon, TIR, CACTA; complete element; KEY=710	0	100
T. aestivum	belus_A50001-[12]-[169]	DTC_Tmon_Jorge_AF326781-1	TE	DNA-transposon, TIR, CACTA; complete element; KEY=710	0	100
T. aestivum	belus_A50001-[13]-[169]	DTC_Tmon_Jorge_AF326781-1	TE	DNA-transposon, TIR, CACTA; complete element; KEY=710	0	100
T. aestivum	belus_A50001-[2]-[173]	DTC_Tmon_Jorge_AF326781-1	TE	DNA-transposon, TIR, CACTA; complete element; KEY=710	0	100
T. aestivum	belus_A50001-[20]-[173]	DTC_Tmon_Jorge_AF326781-1	TE	DNA-transposon, TIR, CACTA; complete element; KEY=710	0	100
T. aestivum	belus_A50001-[21]-[173]	DTC_Tmon_Jorge_AF326781-1	TE	DNA-transposon, TIR, CACTA; complete element; KEY=710	0	100
T. aestivum	belus_A50001-[23]-[169]	DTC_Tmon_Jorge_AF326781-1	TE	DNA-transposon, TIR, CACTA; complete element; KEY=710	0	100
T. aestivum	belus_A50001-[25]-[173]	DTC_Tmon_Jorge_AF326781-1	TE	DNA-transposon, TIR, CACTA; complete element; KEY=710	0	100
T. aestivum	belus_A50001-[29]-[173]	DTC_Tmon_Jorge_AF326781-1	TE	DNA-transposon, TIR, CACTA; complete element; KEY=710	0	100
T. aestivum	belus_A50001-[33]-[173]	DTC_Tmon_Jorge_AF326781-1	TE	DNA-transposon, TIR, CACTA; complete element; KEY=710	0	100
T. aestivum	belus_A50001-[37]-[173]	DTC_Tmon_Jorge_AF326781-1	TE	DNA-transposon, TIR, CACTA; complete element; KEY=710	0	100
T. aestivum	belus_A50001-[38]-[173]	DTC_Tmon_Jorge_AF326781-1	TE	DNA-transposon, TIR, CACTA; complete element; KEY=710	0	100
T. aestivum	belus_A50001-[4]-[173]	DTC_Tmon_Jorge_AF326781-1	TE	DNA-transposon, TIR, CACTA; complete element; KEY=710	0	100
T. aestivum	argus_B10004-[5]-[328]	DTC_Atau_Jorge_C_3D-312	TE	DNA-transposon, TIR, CACTA; complete element; KEY=2849	0	100
T. aestivum	argus_B70001-[2]-[327]	DTC_Atau_Jorge_C_3D-312	TE	DNA-transposon, TIR, CACTA; complete element; KEY=2849	0	100
T. aestivum	argus_B70003-[1]-[327]	DTC_Atau_Jorge_C_3D-312	TE	DNA-transposon, TIR, CACTA; complete element; KEY=2849	0	100
T. aestivum	athos_B50002-[26]-[81]	DTC_Atau_Jorge_C_3D-312	TE	DNA-transposon, TIR, CACTA; complete element; KEY=2849	0	100
T. aestivum	athos_B50002-[63]-[81]	DTC_Atau_Jorge_C_3D-312	TE	DNA-transposon, TIR, CACTA; complete element; KEY=2849	0	100
T. aestivum	athos_B60003-[11]-[81]	DTC_Atau_Jorge_C_3D-312	TE	DNA-transposon, TIR, CACTA; complete element; KEY=2849	0	100
T. aestivum	athos_B60003-[26]-[81]	DTC_Atau_Jorge_C_3D-312	TE	DNA-transposon, TIR, CACTA; complete element; KEY=2849	0	100
T. aestivum	athos_D30002-[20]-[81]	DTC_Atau_Jorge_C_3D-312	TE	DNA-transposon, TIR, CACTA; complete element; KEY=2849	0	100
T. aestivum	athos_D30002-[8]-[81]	DTC_Atau_Jorge_C_3D-312	TE	DNA-transposon, TIR, CACTA; complete element; KEY=2849	0	100
T. aestivum	athos_D70003-[32]-[81]	DTC_Atau_Jorge_C_3D-312	TE	DNA-transposon, TIR, CACTA; complete element; KEY=2849	0	100
T. aestivum	athos_D70003-[4]-[81]	DTC_Atau_Jorge_C_3D-312	TE	DNA-transposon, TIR, CACTA; complete element; KEY=2849	0	100
T. aestivum	coeus_A30004-[0]-[273]	DTC_Atau_Jorge_C_3D-312	TE	DNA-transposon, TIR, CACTA; complete element; KEY=2849	0	100
T. aestivum	gerald_A30002-[12]-[318]	DTC_Atau_Jorge_C_3D-312	TE	DNA-transposon, TIR, CACTA; complete element; KEY=2849	0	100
T. aestivum	gerald_B40003-[3]-[324]	DTC_Atau_Jorge_C_3D-312	TE	DNA-transposon, TIR, CACTA; complete element; KEY=2849	0	100
T. aestivum	hades_B10003-[29]-[89]	DTC_Atau_Jorge_C_3D-312	TE	DNA-transposon, TIR, CACTA; complete element; KEY=2849	0	100
T. aestivum	hades_B20001-[18]-[93]	DTC_Atau_Jorge_C_3D-312	TE	DNA-transposon, TIR, CACTA; complete element; KEY=2849	0	100
T. aestivum	hades_B20003-[29]-[87]	DTC_Atau_Jorge_C_3D-312	TE	DNA-transposon, TIR, CACTA; complete element; KEY=2849	0	100
T. aestivum	hades_B20004-[7]-[93]	DTC_Atau_Jorge_C_3D-312	TE	DNA-transposon, TIR, CACTA; complete element; KEY=2849	0	100
T. aestivum	icarus_A10002-[12]-[103]	DTC_Atau_Jorge_C_3D-312	TE	DNA-transposon, TIR, CACTA; complete element; KEY=2849	0	100
T. aestivum	icarus_A20005-[18]-[103]	DTC_Atau_Jorge_C_3D-312	TE	DNA-transposon, TIR, CACTA; complete element; KEY=2849	0	100
T. aestivum	icarus_A20005-[40]-[100]	DTC_Atau_Jorge_C_3D-312	TE	DNA-transposon, TIR, CACTA; complete element; KEY=2849	0	100
T. aestivum	icarus_A40001-[1]-[103]	DTC_Atau_Jorge_C_3D-312	TE	DNA-transposon, TIR, CACTA; complete element; KEY=2849	0	100
T. aestivum	icarus_A40001-[35]-[92]	DTC_Atau_Jorge_C_3D-312	TE	DNA-transposon, TIR, CACTA; complete element; KEY=2849	0	100
T. aestivum	icarus_A40006-[16]-[103]	DTC_Atau_Jorge_C_3D-312	TE	DNA-transposon, TIR, CACTA; complete element; KEY=2849	0	100
T. aestivum	icarus_A40006-[39]-[99]	DTC_Atau_Jorge_C_3D-312	TE	DNA-transposon, TIR, CACTA; complete element; KEY=2849	0	100
T. aestivum	icarus_A40006-[8]-[113]	DTC_Atau_Jorge_C_3D-312	TE	DNA-transposon, TIR, CACTA; complete element; KEY=2849	0	100
T. aestivum	icarus_A40006-[81]-[103]	DTC_Atau_Jorge_C_3D-312	TE	DNA-transposon, TIR, CACTA; complete element; KEY=2849	0	100
T. aestivum	icarus_A50004-[8]-[103]	DTC_Atau_Jorge_C_3D-312	TE	DNA-transposon, TIR, CACTA; complete element; KEY=2849	0	100
T. aestivum	icarus_B10001-[101]-[103]	DTC_Atau_Jorge_C_3D-312	TE	DNA-transposon, TIR, CACTA; complete element; KEY=2849	0	100
T. aestivum	icarus_B10001-[102]-[103]	DTC_Atau_Jorge_C_3D-312	TE	DNA-transposon, TIR, CACTA; complete element; KEY=2849	0	100
T. aestivum	icarus_B10001-[109]-[103]	DTC_Atau_Jorge_C_3D-312	TE	DNA-transposon, TIR, CACTA; complete element; KEY=2849	0	100
T. aestivum	icarus_B10001-[17]-[99]	DTC_Atau_Jorge_C_3D-312	TE	DNA-transposon, TIR, CACTA; complete element; KEY=2849	0	100
T. aestivum	icarus_B10001-[20]-[113]	DTC_Atau_Jorge_C_3D-312	TE	DNA-transposon, TIR, CACTA; complete element; KEY=2849	0	100
T. aestivum	icarus_B10001-[31]-[103]	DTC_Atau_Jorge_C_3D-312	TE	DNA-transposon, TIR, CACTA; complete element; KEY=2849	0	100
T. aestivum	icarus_B10001-[5]-[103]	DTC_Atau_Jorge_C_3D-312	TE	DNA-transposon, TIR, CACTA; complete element; KEY=2849	0	100
T. aestivum	icarus_B10001-[9]-[113]	DTC_Atau_Jorge_C_3D-312	TE	DNA-transposon, TIR, CACTA; complete element; KEY=2849	0	100
T. aestivum	icarus_B10001-[98]-[103]	DTC_Atau_Jorge_C_3D-312	TE	DNA-transposon, TIR, CACTA; complete element; KEY=2849	0	100
T. aestivum	icarus_B10002-[1]-[113]	DTC_Atau_Jorge_C_3D-312	TE	DNA-transposon, TIR, CACTA; complete element; KEY=2849	0	100
T. aestivum	icarus_B10002-[11]-[103]	DTC_Atau_Jorge_C_3D-312	TE	DNA-transposon, TIR, CACTA; complete element; KEY=2849	0	100
T. aestivum	icarus_B10002-[13]-[103]	DTC_Atau_Jorge_C_3D-312	TE	DNA-transposon, TIR, CACTA; complete element; KEY=2849	0	100
T. aestivum	icarus_B10002-[15]-[103]	DTC_Atau_Jorge_C_3D-312	TE	DNA-transposon, TIR, CACTA; complete element; KEY=2849	0	100
T. aestivum	icarus_B10002-[17]-[103]	DTC_Atau_Jorge_C_3D-312	TE	DNA-transposon, TIR, CACTA; complete element; KEY=2849	0	100
T. aestivum	icarus_B10002-[18]-[103]	DTC_Atau_Jorge_C_3D-312	TE	DNA-transposon, TIR, CACTA; complete element; KEY=2849	0	100
T. aestivum	icarus_B10002-[19]-[103]	DTC_Atau_Jorge_C_3D-312	TE	DNA-transposon, TIR, CACTA; complete element; KEY=2849	0	100
T. aestivum	icarus_B10002-[2]-[103]	DTC_Atau_Jorge_C_3D-312	TE	DNA-transposon, TIR, CACTA; complete element; KEY=2849	0	100
T. aestivum	icarus_B10002-[21]-[103]	DTC_Atau_Jorge_C_3D-312	TE	DNA-transposon, TIR, CACTA; complete element; KEY=2849	0	100
T. aestivum	icarus_B10002-[26]-[103]	DTC_Atau_Jorge_C_3D-312	TE	DNA-transposon, TIR, CACTA; complete element; KEY=2849	0	100
T. aestivum	icarus_B10002-[3]-[103]	DTC_Atau_Jorge_C_3D-312	TE	DNA-transposon, TIR, CACTA; complete element; KEY=2849	0	100
T. aestivum	icarus_B10002-[31]-[112]	DTC_Atau_Jorge_C_3D-312	TE	DNA-transposon, TIR, CACTA; complete element; KEY=2849	0	100
T. aestivum	icarus_B10002-[4]-[103]	DTC_Atau_Jorge_C_3D-312	TE	DNA-transposon, TIR, CACTA; complete element; KEY=2849	0	100
T. aestivum	icarus_B10002-[45]-[113]	DTC_Atau_Jorge_C_3D-312	TE	DNA-transposon, TIR, CACTA; complete element; KEY=2849	0	100
T. aestivum	icarus_B10002-[46]-[103]	DTC_Atau_Jorge_C_3D-312	TE	DNA-transposon, TIR, CACTA; complete element; KEY=2849	0	100
T. aestivum	icarus_B10002-[48]-[103]	DTC_Atau_Jorge_C_3D-312	TE	DNA-transposon, TIR, CACTA; complete element; KEY=2849	0	100
T. aestivum	icarus_B10002-[49]-[103]	DTC_Atau_Jorge_C_3D-312	TE	DNA-transposon, TIR, CACTA; complete element; KEY=2849	0	100
T. aestivum	icarus_B10002-[5]-[103]	DTC_Atau_Jorge_C_3D-312	TE	DNA-transposon, TIR, CACTA; complete element; KEY=2849	0	100
T. aestivum	icarus_B10002-[50]-[103]	DTC_Atau_Jorge_C_3D-312	TE	DNA-transposon, TIR, CACTA; complete element; KEY=2849	0	100
T. aestivum	icarus_B10002-[55]-[103]	DTC_Atau_Jorge_C_3D-312	TE	DNA-transposon, TIR, CACTA; complete element; KEY=2849	0	100
T. aestivum	icarus_B10002-[57]-[103]	DTC_Atau_Jorge_C_3D-312	TE	DNA-transposon, TIR, CACTA; complete element; KEY=2849	0	100
T. aestivum	icarus_B10002-[60]-[103]	DTC_Atau_Jorge_C_3D-312	TE	DNA-transposon, TIR, CACTA; complete element; KEY=2849	0	100
T. aestivum	icarus_B10002-[61]-[103]	DTC_Atau_Jorge_C_3D-312	TE	DNA-transposon, TIR, CACTA; complete element; KEY=2849	0	100
T. aestivum	icarus_B10002-[8]-[113]	DTC_Atau_Jorge_C_3D-312	TE	DNA-transposon, TIR, CACTA; complete element; KEY=2849	0	100
T. aestivum	icarus_B10003-[17]-[103]	DTC_Atau_Jorge_C_3D-312	TE	DNA-transposon, TIR, CACTA; complete element; KEY=2849	0	100
T. aestivum	icarus_B10003-[22]-[113]	DTC_Atau_Jorge_C_3D-312	TE	DNA-transposon, TIR, CACTA; complete element; KEY=2849	0	100
T. aestivum	icarus_B10003-[23]-[99]	DTC_Atau_Jorge_C_3D-312	TE	DNA-transposon, TIR, CACTA; complete element; KEY=2849	0	100
T. aestivum	icarus_B10003-[36]-[102]	DTC_Atau_Jorge_C_3D-312	TE	DNA-transposon, TIR, CACTA; complete element; KEY=2849	0	100
T. aestivum	icarus_B10003-[41]-[103]	DTC_Atau_Jorge_C_3D-312	TE	DNA-transposon, TIR, CACTA; complete element; KEY=2849	0	100
T. aestivum	icarus_B10003-[81]-[103]	DTC_Atau_Jorge_C_3D-312	TE	DNA-transposon, TIR, CACTA; complete element; KEY=2849	0	100
T. aestivum	icarus_B10003-[9]-[103]	DTC_Atau_Jorge_C_3D-312	TE	DNA-transposon, TIR, CACTA; complete element; KEY=2849	0	100
T. aestivum	icarus_B10004-[24]-[103]	DTC_Atau_Jorge_C_3D-312	TE	DNA-transposon, TIR, CACTA; complete element; KEY=2849	0	100
T. aestivum	icarus_B10004-[27]-[103]	DTC_Atau_Jorge_C_3D-312	TE	DNA-transposon, TIR, CACTA; complete element; KEY=2849	0	100
T. aestivum	icarus_B10004-[44]-[112]	DTC_Atau_Jorge_C_3D-312	TE	DNA-transposon, TIR, CACTA; complete element; KEY=2849	0	100
T. aestivum	icarus_B10004-[7]-[113]	DTC_Atau_Jorge_C_3D-312	TE	DNA-transposon, TIR, CACTA; complete element; KEY=2849	0	100
T. aestivum	icarus_B10004-[95]-[103]	DTC_Atau_Jorge_C_3D-312	TE	DNA-transposon, TIR, CACTA; complete element; KEY=2849	0	100
T. aestivum	icarus_B10004-[97]-[103]	DTC_Atau_Jorge_C_3D-312	TE	DNA-transposon, TIR, CACTA; complete element; KEY=2849	0	100
T. aestivum	icarus_B10005-[22]-[113]	DTC_Atau_Jorge_C_3D-312	TE	DNA-transposon, TIR, CACTA; complete element; KEY=2849	0	100
T. aestivum	icarus_B10005-[4]-[103]	DTC_Atau_Jorge_C_3D-312	TE	DNA-transposon, TIR, CACTA; complete element; KEY=2849	0	100
T. aestivum	icarus_B10005-[41]-[113]	DTC_Atau_Jorge_C_3D-312	TE	DNA-transposon, TIR, CACTA; complete element; KEY=2849	0	100
T. aestivum	icarus_B10005-[97]-[103]	DTC_Atau_Jorge_C_3D-312	TE	DNA-transposon, TIR, CACTA; complete element; KEY=2849	0	100
T. aestivum	icarus_B20001-[10]-[103]	DTC_Atau_Jorge_C_3D-312	TE	DNA-transposon, TIR, CACTA; complete element; KEY=2849	0	100
T. aestivum	icarus_B20001-[101]-[103]	DTC_Atau_Jorge_C_3D-312	TE	DNA-transposon, TIR, CACTA; complete element; KEY=2849	0	100
T. aestivum	icarus_B20001-[23]-[103]	DTC_Atau_Jorge_C_3D-312	TE	DNA-transposon, TIR, CACTA; complete element; KEY=2849	0	100
T. aestivum	icarus_B20001-[25]-[103]	DTC_Atau_Jorge_C_3D-312	TE	DNA-transposon, TIR, CACTA; complete element; KEY=2849	0	100
T. aestivum	icarus_B20001-[26]-[103]	DTC_Atau_Jorge_C_3D-312	TE	DNA-transposon, TIR, CACTA; complete element; KEY=2849	0	100
T. aestivum	icarus_B20001-[28]-[103]	DTC_Atau_Jorge_C_3D-312	TE	DNA-transposon, TIR, CACTA; complete element; KEY=2849	0	100
T. aestivum	icarus_B20001-[29]-[103]	DTC_Atau_Jorge_C_3D-312	TE	DNA-transposon, TIR, CACTA; complete element; KEY=2849	0	100
T. aestivum	icarus_B20001-[3]-[103]	DTC_Atau_Jorge_C_3D-312	TE	DNA-transposon, TIR, CACTA; complete element; KEY=2849	0	100
T. aestivum	icarus_B20001-[37]-[99]	DTC_Atau_Jorge_C_3D-312	TE	DNA-transposon, TIR, CACTA; complete element; KEY=2849	0	100
T. aestivum	icarus_B20001-[92]-[103]	DTC_Atau_Jorge_C_3D-312	TE	DNA-transposon, TIR, CACTA; complete element; KEY=2849	0	100
T. aestivum	icarus_B20002-[10]-[101]	DTC_Atau_Jorge_C_3D-312	TE	DNA-transposon, TIR, CACTA; complete element; KEY=2849	0	100
T. aestivum	icarus_B20002-[13]-[103]	DTC_Atau_Jorge_C_3D-312	TE	DNA-transposon, TIR, CACTA; complete element; KEY=2849	0	100
T. aestivum	icarus_B20002-[15]-[103]	DTC_Atau_Jorge_C_3D-312	TE	DNA-transposon, TIR, CACTA; complete element; KEY=2849	0	100
T. aestivum	icarus_B20002-[19]-[103]	DTC_Atau_Jorge_C_3D-312	TE	DNA-transposon, TIR, CACTA; complete element; KEY=2849	0	100
T. aestivum	icarus_B20002-[24]-[103]	DTC_Atau_Jorge_C_3D-312	TE	DNA-transposon, TIR, CACTA; complete element; KEY=2849	0	100
T. aestivum	icarus_B20002-[26]-[103]	DTC_Atau_Jorge_C_3D-312	TE	DNA-transposon, TIR, CACTA; complete element; KEY=2849	0	100
T. aestivum	icarus_B20002-[30]-[103]	DTC_Atau_Jorge_C_3D-312	TE	DNA-transposon, TIR, CACTA; complete element; KEY=2849	0	100
T. aestivum	icarus_B20002-[37]-[103]	DTC_Atau_Jorge_C_3D-312	TE	DNA-transposon, TIR, CACTA; complete element; KEY=2849	0	100
T. aestivum	icarus_B20002-[58]-[113]	DTC_Atau_Jorge_C_3D-312	TE	DNA-transposon, TIR, CACTA; complete element; KEY=2849	0	100
T. aestivum	icarus_B20002-[86]-[103]	DTC_Atau_Jorge_C_3D-312	TE	DNA-transposon, TIR, CACTA; complete element; KEY=2849	0	100
T. aestivum	icarus_B20002-[9]-[103]	DTC_Atau_Jorge_C_3D-312	TE	DNA-transposon, TIR, CACTA; complete element; KEY=2849	0	100
T. aestivum	icarus_B20002-[93]-[103]	DTC_Atau_Jorge_C_3D-312	TE	DNA-transposon, TIR, CACTA; complete element; KEY=2849	0	100
T. aestivum	icarus_B20003-[10]-[103]	DTC_Atau_Jorge_C_3D-312	TE	DNA-transposon, TIR, CACTA; complete element; KEY=2849	0	100
T. aestivum	icarus_B20003-[18]-[103]	DTC_Atau_Jorge_C_3D-312	TE	DNA-transposon, TIR, CACTA; complete element; KEY=2849	0	100
T. aestivum	icarus_B20003-[27]-[103]	DTC_Atau_Jorge_C_3D-312	TE	DNA-transposon, TIR, CACTA; complete element; KEY=2849	0	100
T. aestivum	icarus_B20003-[29]-[103]	DTC_Atau_Jorge_C_3D-312	TE	DNA-transposon, TIR, CACTA; complete element; KEY=2849	0	100
T. aestivum	icarus_B20003-[5]-[103]	DTC_Atau_Jorge_C_3D-312	TE	DNA-transposon, TIR, CACTA; complete element; KEY=2849	0	100
T. aestivum	icarus_B20003-[53]-[103]	DTC_Atau_Jorge_C_3D-312	TE	DNA-transposon, TIR, CACTA; complete element; KEY=2849	0	100
T. aestivum	icarus_B20004-[11]-[103]	DTC_Atau_Jorge_C_3D-312	TE	DNA-transposon, TIR, CACTA; complete element; KEY=2849	0	100
T. aestivum	icarus_B20004-[15]-[103]	DTC_Atau_Jorge_C_3D-312	TE	DNA-transposon, TIR, CACTA; complete element; KEY=2849	0	100
T. aestivum	icarus_B20004-[19]-[103]	DTC_Atau_Jorge_C_3D-312	TE	DNA-transposon, TIR, CACTA; complete element; KEY=2849	0	100
T. aestivum	icarus_B20004-[2]-[103]	DTC_Atau_Jorge_C_3D-312	TE	DNA-transposon, TIR, CACTA; complete element; KEY=2849	0	100
T. aestivum	icarus_B20004-[22]-[113]	DTC_Atau_Jorge_C_3D-312	TE	DNA-transposon, TIR, CACTA; complete element; KEY=2849	0	100
T. aestivum	icarus_B20004-[23]-[103]	DTC_Atau_Jorge_C_3D-312	TE	DNA-transposon, TIR, CACTA; complete element; KEY=2849	0	100
T. aestivum	icarus_B20004-[31]-[103]	DTC_Atau_Jorge_C_3D-312	TE	DNA-transposon, TIR, CACTA; complete element; KEY=2849	0	100
T. aestivum	icarus_B20004-[38]-[103]	DTC_Atau_Jorge_C_3D-312	TE	DNA-transposon, TIR, CACTA; complete element; KEY=2849	0	100
T. aestivum	icarus_B20004-[49]-[113]	DTC_Atau_Jorge_C_3D-312	TE	DNA-transposon, TIR, CACTA; complete element; KEY=2849	0	100
T. aestivum	icarus_B20004-[51]-[103]	DTC_Atau_Jorge_C_3D-312	TE	DNA-transposon, TIR, CACTA; complete element; KEY=2849	0	100
T. aestivum	icarus_B20004-[76]-[103]	DTC_Atau_Jorge_C_3D-312	TE	DNA-transposon, TIR, CACTA; complete element; KEY=2849	0	100
T. aestivum	icarus_B20004-[84]-[103]	DTC_Atau_Jorge_C_3D-312	TE	DNA-transposon, TIR, CACTA; complete element; KEY=2849	0	100
T. aestivum	icarus_B20004-[85]-[103]	DTC_Atau_Jorge_C_3D-312	TE	DNA-transposon, TIR, CACTA; complete element; KEY=2849	0	100
T. aestivum	icarus_B20004-[90]-[103]	DTC_Atau_Jorge_C_3D-312	TE	DNA-transposon, TIR, CACTA; complete element; KEY=2849	0	100
T. aestivum	icarus_B20004-[96]-[103]	DTC_Atau_Jorge_C_3D-312	TE	DNA-transposon, TIR, CACTA; complete element; KEY=2849	0	100
T. aestivum	icarus_B20005-[1]-[113]	DTC_Atau_Jorge_C_3D-312	TE	DNA-transposon, TIR, CACTA; complete element; KEY=2849	0	100
T. aestivum	icarus_B20005-[85]-[103]	DTC_Atau_Jorge_C_3D-312	TE	DNA-transposon, TIR, CACTA; complete element; KEY=2849	0	100
T. aestivum	icarus_B20006-[14]-[113]	DTC_Atau_Jorge_C_3D-312	TE	DNA-transposon, TIR, CACTA; complete element; KEY=2849	0	100
T. aestivum	icarus_B20006-[37]-[113]	DTC_Atau_Jorge_C_3D-312	TE	DNA-transposon, TIR, CACTA; complete element; KEY=2849	0	100
T. aestivum	icarus_B20006-[92]-[113]	DTC_Atau_Jorge_C_3D-312	TE	DNA-transposon, TIR, CACTA; complete element; KEY=2849	0	100
T. aestivum	icarus_B30001-[14]-[103]	DTC_Atau_Jorge_C_3D-312	TE	DNA-transposon, TIR, CACTA; complete element; KEY=2849	0	100
T. aestivum	icarus_B30002-[0]-[108]	DTC_Atau_Jorge_C_3D-312	TE	DNA-transposon, TIR, CACTA; complete element; KEY=2849	0	100
T. aestivum	icarus_B30002-[19]-[103]	DTC_Atau_Jorge_C_3D-312	TE	DNA-transposon, TIR, CACTA; complete element; KEY=2849	0	100
T. aestivum	icarus_B30002-[22]-[113]	DTC_Atau_Jorge_C_3D-312	TE	DNA-transposon, TIR, CACTA; complete element; KEY=2849	0	100
T. aestivum	icarus_B30002-[23]-[103]	DTC_Atau_Jorge_C_3D-312	TE	DNA-transposon, TIR, CACTA; complete element; KEY=2849	0	100
T. aestivum	icarus_B30002-[4]-[103]	DTC_Atau_Jorge_C_3D-312	TE	DNA-transposon, TIR, CACTA; complete element; KEY=2849	0	100
T. aestivum	icarus_B30002-[40]-[103]	DTC_Atau_Jorge_C_3D-312	TE	DNA-transposon, TIR, CACTA; complete element; KEY=2849	0	100
T. aestivum	icarus_B30002-[41]-[103]	DTC_Atau_Jorge_C_3D-312	TE	DNA-transposon, TIR, CACTA; complete element; KEY=2849	0	100
T. aestivum	icarus_B30002-[43]-[103]	DTC_Atau_Jorge_C_3D-312	TE	DNA-transposon, TIR, CACTA; complete element; KEY=2849	0	100
T. aestivum	icarus_B30002-[69]-[103]	DTC_Atau_Jorge_C_3D-312	TE	DNA-transposon, TIR, CACTA; complete element; KEY=2849	0	100
T. aestivum	icarus_B30002-[75]-[103]	DTC_Atau_Jorge_C_3D-312	TE	DNA-transposon, TIR, CACTA; complete element; KEY=2849	0	100
T. aestivum	icarus_B30002-[85]-[103]	DTC_Atau_Jorge_C_3D-312	TE	DNA-transposon, TIR, CACTA; complete element; KEY=2849	0	100
T. aestivum	icarus_B30003-[0]-[108]	DTC_Atau_Jorge_C_3D-312	TE	DNA-transposon, TIR, CACTA; complete element; KEY=2849	0	100
T. aestivum	icarus_B30003-[11]-[103]	DTC_Atau_Jorge_C_3D-312	TE	DNA-transposon, TIR, CACTA; complete element; KEY=2849	0	100
T. aestivum	icarus_B30003-[13]-[98]	DTC_Atau_Jorge_C_3D-312	TE	DNA-transposon, TIR, CACTA; complete element; KEY=2849	0	100
T. aestivum	icarus_B30003-[15]-[113]	DTC_Atau_Jorge_C_3D-312	TE	DNA-transposon, TIR, CACTA; complete element; KEY=2849	0	100
T. aestivum	icarus_B30003-[22]-[113]	DTC_Atau_Jorge_C_3D-312	TE	DNA-transposon, TIR, CACTA; complete element; KEY=2849	0	100
T. aestivum	icarus_B30003-[28]-[113]	DTC_Atau_Jorge_C_3D-312	TE	DNA-transposon, TIR, CACTA; complete element; KEY=2849	0	100
T. aestivum	icarus_B30003-[35]-[103]	DTC_Atau_Jorge_C_3D-312	TE	DNA-transposon, TIR, CACTA; complete element; KEY=2849	0	100
T. aestivum	icarus_B30003-[37]-[113]	DTC_Atau_Jorge_C_3D-312	TE	DNA-transposon, TIR, CACTA; complete element; KEY=2849	0	100
T. aestivum	icarus_B30003-[9]-[102]	DTC_Atau_Jorge_C_3D-312	TE	DNA-transposon, TIR, CACTA; complete element; KEY=2849	0	100
T. aestivum	icarus_B30004-[14]-[103]	DTC_Atau_Jorge_C_3D-312	TE	DNA-transposon, TIR, CACTA; complete element; KEY=2849	0	100
T. aestivum	icarus_B30004-[15]-[103]	DTC_Atau_Jorge_C_3D-312	TE	DNA-transposon, TIR, CACTA; complete element; KEY=2849	0	100
T. aestivum	icarus_B30004-[18]-[111]	DTC_Atau_Jorge_C_3D-312	TE	DNA-transposon, TIR, CACTA; complete element; KEY=2849	0	100
T. aestivum	icarus_B30004-[24]-[103]	DTC_Atau_Jorge_C_3D-312	TE	DNA-transposon, TIR, CACTA; complete element; KEY=2849	0	100
T. aestivum	icarus_B30004-[3]-[103]	DTC_Atau_Jorge_C_3D-312	TE	DNA-transposon, TIR, CACTA; complete element; KEY=2849	0	100
T. aestivum	icarus_B30004-[4]-[103]	DTC_Atau_Jorge_C_3D-312	TE	DNA-transposon, TIR, CACTA; complete element; KEY=2849	0	100
T. aestivum	icarus_B30004-[62]-[103]	DTC_Atau_Jorge_C_3D-312	TE	DNA-transposon, TIR, CACTA; complete element; KEY=2849	0	100
T. aestivum	icarus_B30004-[63]-[103]	DTC_Atau_Jorge_C_3D-312	TE	DNA-transposon, TIR, CACTA; complete element; KEY=2849	0	100
T. aestivum	icarus_B30004-[9]-[102]	DTC_Atau_Jorge_C_3D-312	TE	DNA-transposon, TIR, CACTA; complete element; KEY=2849	0	100
T. aestivum	icarus_B30005-[15]-[113]	DTC_Atau_Jorge_C_3D-312	TE	DNA-transposon, TIR, CACTA; complete element; KEY=2849	0	100
T. aestivum	icarus_B30005-[17]-[103]	DTC_Atau_Jorge_C_3D-312	TE	DNA-transposon, TIR, CACTA; complete element; KEY=2849	0	100
T. aestivum	icarus_B30005-[3]-[113]	DTC_Atau_Jorge_C_3D-312	TE	DNA-transposon, TIR, CACTA; complete element; KEY=2849	0	100
T. aestivum	icarus_B30005-[7]-[103]	DTC_Atau_Jorge_C_3D-312	TE	DNA-transposon, TIR, CACTA; complete element; KEY=2849	0	100
T. aestivum	icarus_B30005-[70]-[103]	DTC_Atau_Jorge_C_3D-312	TE	DNA-transposon, TIR, CACTA; complete element; KEY=2849	0	100
T. aestivum	icarus_B30005-[76]-[103]	DTC_Atau_Jorge_C_3D-312	TE	DNA-transposon, TIR, CACTA; complete element; KEY=2849	0	100
T. aestivum	icarus_B30005-[78]-[103]	DTC_Atau_Jorge_C_3D-312	TE	DNA-transposon, TIR, CACTA; complete element; KEY=2849	0	100
T. aestivum	icarus_B30006-[4]-[103]	DTC_Atau_Jorge_C_3D-312	TE	DNA-transposon, TIR, CACTA; complete element; KEY=2849	0	100
T. aestivum	icarus_B30006-[77]-[103]	DTC_Atau_Jorge_C_3D-312	TE	DNA-transposon, TIR, CACTA; complete element; KEY=2849	0	100
T. aestivum	icarus_B30007-[3]-[103]	DTC_Atau_Jorge_C_3D-312	TE	DNA-transposon, TIR, CACTA; complete element; KEY=2849	0	100
T. aestivum	icarus_B30007-[74]-[103]	DTC_Atau_Jorge_C_3D-312	TE	DNA-transposon, TIR, CACTA; complete element; KEY=2849	0	100
T. aestivum	icarus_B40001-[12]-[110]	DTC_Atau_Jorge_C_3D-312	TE	DNA-transposon, TIR, CACTA; complete element; KEY=2849	0	100
T. aestivum	icarus_B40001-[25]-[103]	DTC_Atau_Jorge_C_3D-312	TE	DNA-transposon, TIR, CACTA; complete element; KEY=2849	0	100
T. aestivum	icarus_B40001-[39]-[113]	DTC_Atau_Jorge_C_3D-312	TE	DNA-transposon, TIR, CACTA; complete element; KEY=2849	0	100
T. aestivum	icarus_B40002-[23]-[101]	DTC_Atau_Jorge_C_3D-312	TE	DNA-transposon, TIR, CACTA; complete element; KEY=2849	0	100
T. aestivum	icarus_B40002-[25]-[113]	DTC_Atau_Jorge_C_3D-312	TE	DNA-transposon, TIR, CACTA; complete element; KEY=2849	0	100
T. aestivum	icarus_B40002-[28]-[103]	DTC_Atau_Jorge_C_3D-312	TE	DNA-transposon, TIR, CACTA; complete element; KEY=2849	0	100
T. aestivum	icarus_B40002-[33]-[113]	DTC_Atau_Jorge_C_3D-312	TE	DNA-transposon, TIR, CACTA; complete element; KEY=2849	0	100
T. aestivum	icarus_B40002-[5]-[103]	DTC_Atau_Jorge_C_3D-312	TE	DNA-transposon, TIR, CACTA; complete element; KEY=2849	0	100
T. aestivum	icarus_B40003-[0]-[108]	DTC_Atau_Jorge_C_3D-312	TE	DNA-transposon, TIR, CACTA; complete element; KEY=2849	0	100
T. aestivum	icarus_B40003-[19]-[113]	DTC_Atau_Jorge_C_3D-312	TE	DNA-transposon, TIR, CACTA; complete element; KEY=2849	0	100
T. aestivum	icarus_B40003-[2]-[103]	DTC_Atau_Jorge_C_3D-312	TE	DNA-transposon, TIR, CACTA; complete element; KEY=2849	0	100
T. aestivum	icarus_B40003-[32]-[104]	DTC_Atau_Jorge_C_3D-312	TE	DNA-transposon, TIR, CACTA; complete element; KEY=2849	0	100
T. aestivum	icarus_B40003-[37]-[113]	DTC_Atau_Jorge_C_3D-312	TE	DNA-transposon, TIR, CACTA; complete element; KEY=2849	0	100
T. aestivum	icarus_B40003-[4]-[103]	DTC_Atau_Jorge_C_3D-312	TE	DNA-transposon, TIR, CACTA; complete element; KEY=2849	0	100
T. aestivum	icarus_B40003-[48]-[103]	DTC_Atau_Jorge_C_3D-312	TE	DNA-transposon, TIR, CACTA; complete element; KEY=2849	0	100
T. aestivum	icarus_B40003-[50]-[103]	DTC_Atau_Jorge_C_3D-312	TE	DNA-transposon, TIR, CACTA; complete element; KEY=2849	0	100
T. aestivum	icarus_B40003-[51]-[103]	DTC_Atau_Jorge_C_3D-312	TE	DNA-transposon, TIR, CACTA; complete element; KEY=2849	0	100
T. aestivum	icarus_B40003-[55]-[103]	DTC_Atau_Jorge_C_3D-312	TE	DNA-transposon, TIR, CACTA; complete element; KEY=2849	0	100
T. aestivum	icarus_B40003-[59]-[103]	DTC_Atau_Jorge_C_3D-312	TE	DNA-transposon, TIR, CACTA; complete element; KEY=2849	0	100
T. aestivum	icarus_B40003-[6]-[103]	DTC_Atau_Jorge_C_3D-312	TE	DNA-transposon, TIR, CACTA; complete element; KEY=2849	0	100
T. aestivum	icarus_B40003-[8]-[103]	DTC_Atau_Jorge_C_3D-312	TE	DNA-transposon, TIR, CACTA; complete element; KEY=2849	0	100
T. aestivum	icarus_B40004-[12]-[103]	DTC_Atau_Jorge_C_3D-312	TE	DNA-transposon, TIR, CACTA; complete element; KEY=2849	0	100
T. aestivum	icarus_B40004-[15]-[99]	DTC_Atau_Jorge_C_3D-312	TE	DNA-transposon, TIR, CACTA; complete element; KEY=2849	0	100
T. aestivum	icarus_B40004-[16]-[103]	DTC_Atau_Jorge_C_3D-312	TE	DNA-transposon, TIR, CACTA; complete element; KEY=2849	0	100
T. aestivum	icarus_B40004-[17]-[103]	DTC_Atau_Jorge_C_3D-312	TE	DNA-transposon, TIR, CACTA; complete element; KEY=2849	0	100
T. aestivum	icarus_B40004-[19]-[113]	DTC_Atau_Jorge_C_3D-312	TE	DNA-transposon, TIR, CACTA; complete element; KEY=2849	0	100
T. aestivum	icarus_B40004-[24]-[103]	DTC_Atau_Jorge_C_3D-312	TE	DNA-transposon, TIR, CACTA; complete element; KEY=2849	0	100
T. aestivum	icarus_B40004-[25]-[99]	DTC_Atau_Jorge_C_3D-312	TE	DNA-transposon, TIR, CACTA; complete element; KEY=2849	0	100
T. aestivum	icarus_B40004-[33]-[113]	DTC_Atau_Jorge_C_3D-312	TE	DNA-transposon, TIR, CACTA; complete element; KEY=2849	0	100
T. aestivum	icarus_B40004-[39]-[103]	DTC_Atau_Jorge_C_3D-312	TE	DNA-transposon, TIR, CACTA; complete element; KEY=2849	0	100
T. aestivum	icarus_B40004-[52]-[103]	DTC_Atau_Jorge_C_3D-312	TE	DNA-transposon, TIR, CACTA; complete element; KEY=2849	0	100
T. aestivum	icarus_B40004-[66]-[103]	DTC_Atau_Jorge_C_3D-312	TE	DNA-transposon, TIR, CACTA; complete element; KEY=2849	0	100
T. aestivum	icarus_B40004-[7]-[113]	DTC_Atau_Jorge_C_3D-312	TE	DNA-transposon, TIR, CACTA; complete element; KEY=2849	0	100
T. aestivum	icarus_B40004-[80]-[99]	DTC_Atau_Jorge_C_3D-312	TE	DNA-transposon, TIR, CACTA; complete element; KEY=2849	0	100
T. aestivum	icarus_B40005-[100]-[103]	DTC_Atau_Jorge_C_3D-312	TE	DNA-transposon, TIR, CACTA; complete element; KEY=2849	0	100
T. aestivum	icarus_B40005-[22]-[103]	DTC_Atau_Jorge_C_3D-312	TE	DNA-transposon, TIR, CACTA; complete element; KEY=2849	0	100
T. aestivum	icarus_B40005-[23]-[103]	DTC_Atau_Jorge_C_3D-312	TE	DNA-transposon, TIR, CACTA; complete element; KEY=2849	0	100
T. aestivum	icarus_B50001-[12]-[103]	DTC_Atau_Jorge_C_3D-312	TE	DNA-transposon, TIR, CACTA; complete element; KEY=2849	0	100
T. aestivum	icarus_B50001-[29]-[103]	DTC_Atau_Jorge_C_3D-312	TE	DNA-transposon, TIR, CACTA; complete element; KEY=2849	0	100
T. aestivum	icarus_B50001-[6]-[103]	DTC_Atau_Jorge_C_3D-312	TE	DNA-transposon, TIR, CACTA; complete element; KEY=2849	0	100
T. aestivum	icarus_B50001-[78]-[103]	DTC_Atau_Jorge_C_3D-312	TE	DNA-transposon, TIR, CACTA; complete element; KEY=2849	0	100
T. aestivum	icarus_B50002-[17]-[103]	DTC_Atau_Jorge_C_3D-312	TE	DNA-transposon, TIR, CACTA; complete element; KEY=2849	0	100
T. aestivum	icarus_B50002-[19]-[102]	DTC_Atau_Jorge_C_3D-312	TE	DNA-transposon, TIR, CACTA; complete element; KEY=2849	0	100
T. aestivum	icarus_B50002-[23]-[103]	DTC_Atau_Jorge_C_3D-312	TE	DNA-transposon, TIR, CACTA; complete element; KEY=2849	0	100
T. aestivum	icarus_B50002-[24]-[103]	DTC_Atau_Jorge_C_3D-312	TE	DNA-transposon, TIR, CACTA; complete element; KEY=2849	0	100
T. aestivum	icarus_B50002-[29]-[97]	DTC_Atau_Jorge_C_3D-312	TE	DNA-transposon, TIR, CACTA; complete element; KEY=2849	0	100
T. aestivum	icarus_B50002-[3]-[102]	DTC_Atau_Jorge_C_3D-312	TE	DNA-transposon, TIR, CACTA; complete element; KEY=2849	0	100
T. aestivum	icarus_B50002-[5]-[103]	DTC_Atau_Jorge_C_3D-312	TE	DNA-transposon, TIR, CACTA; complete element; KEY=2849	0	100
T. aestivum	icarus_B50002-[54]-[99]	DTC_Atau_Jorge_C_3D-312	TE	DNA-transposon, TIR, CACTA; complete element; KEY=2849	0	100
T. aestivum	icarus_B50002-[6]-[103]	DTC_Atau_Jorge_C_3D-312	TE	DNA-transposon, TIR, CACTA; complete element; KEY=2849	0	100
T. aestivum	icarus_B50003-[19]-[113]	DTC_Atau_Jorge_C_3D-312	TE	DNA-transposon, TIR, CACTA; complete element; KEY=2849	0	100
T. aestivum	icarus_B50003-[22]-[103]	DTC_Atau_Jorge_C_3D-312	TE	DNA-transposon, TIR, CACTA; complete element; KEY=2849	0	100
T. aestivum	icarus_B50003-[24]-[103]	DTC_Atau_Jorge_C_3D-312	TE	DNA-transposon, TIR, CACTA; complete element; KEY=2849	0	100
T. aestivum	icarus_B50003-[28]-[113]	DTC_Atau_Jorge_C_3D-312	TE	DNA-transposon, TIR, CACTA; complete element; KEY=2849	0	100
T. aestivum	icarus_B50003-[32]-[113]	DTC_Atau_Jorge_C_3D-312	TE	DNA-transposon, TIR, CACTA; complete element; KEY=2849	0	100
T. aestivum	icarus_B50003-[35]-[103]	DTC_Atau_Jorge_C_3D-312	TE	DNA-transposon, TIR, CACTA; complete element; KEY=2849	0	100
T. aestivum	icarus_B50003-[4]-[103]	DTC_Atau_Jorge_C_3D-312	TE	DNA-transposon, TIR, CACTA; complete element; KEY=2849	0	100
T. aestivum	icarus_B50003-[64]-[103]	DTC_Atau_Jorge_C_3D-312	TE	DNA-transposon, TIR, CACTA; complete element; KEY=2849	0	100
T. aestivum	icarus_B50003-[69]-[103]	DTC_Atau_Jorge_C_3D-312	TE	DNA-transposon, TIR, CACTA; complete element; KEY=2849	0	100
T. aestivum	icarus_B50004-[10]-[103]	DTC_Atau_Jorge_C_3D-312	TE	DNA-transposon, TIR, CACTA; complete element; KEY=2849	0	100
T. aestivum	icarus_B50004-[28]-[113]	DTC_Atau_Jorge_C_3D-312	TE	DNA-transposon, TIR, CACTA; complete element; KEY=2849	0	100
T. aestivum	icarus_B50004-[31]-[103]	DTC_Atau_Jorge_C_3D-312	TE	DNA-transposon, TIR, CACTA; complete element; KEY=2849	0	100
T. aestivum	icarus_B50004-[85]-[103]	DTC_Atau_Jorge_C_3D-312	TE	DNA-transposon, TIR, CACTA; complete element; KEY=2849	0	100
T. aestivum	icarus_B50005-[24]-[113]	DTC_Atau_Jorge_C_3D-312	TE	DNA-transposon, TIR, CACTA; complete element; KEY=2849	0	100
T. aestivum	icarus_B50006-[11]-[100]	DTC_Atau_Jorge_C_3D-312	TE	DNA-transposon, TIR, CACTA; complete element; KEY=2849	0	100
T. aestivum	icarus_B50006-[16]-[103]	DTC_Atau_Jorge_C_3D-312	TE	DNA-transposon, TIR, CACTA; complete element; KEY=2849	0	100
T. aestivum	icarus_B50006-[38]-[113]	DTC_Atau_Jorge_C_3D-312	TE	DNA-transposon, TIR, CACTA; complete element; KEY=2849	0	100
T. aestivum	icarus_B50006-[5]-[113]	DTC_Atau_Jorge_C_3D-312	TE	DNA-transposon, TIR, CACTA; complete element; KEY=2849	0	100
T. aestivum	icarus_B50006-[7]-[103]	DTC_Atau_Jorge_C_3D-312	TE	DNA-transposon, TIR, CACTA; complete element; KEY=2849	0	100
T. aestivum	icarus_B50006-[82]-[103]	DTC_Atau_Jorge_C_3D-312	TE	DNA-transposon, TIR, CACTA; complete element; KEY=2849	0	100
T. aestivum	icarus_B50006-[86]-[103]	DTC_Atau_Jorge_C_3D-312	TE	DNA-transposon, TIR, CACTA; complete element; KEY=2849	0	100
T. aestivum	icarus_B50006-[91]-[103]	DTC_Atau_Jorge_C_3D-312	TE	DNA-transposon, TIR, CACTA; complete element; KEY=2849	0	100
T. aestivum	icarus_B60001-[20]-[103]	DTC_Atau_Jorge_C_3D-312	TE	DNA-transposon, TIR, CACTA; complete element; KEY=2849	0	100
T. aestivum	icarus_B60002-[10]-[113]	DTC_Atau_Jorge_C_3D-312	TE	DNA-transposon, TIR, CACTA; complete element; KEY=2849	0	100
T. aestivum	icarus_B60002-[15]-[103]	DTC_Atau_Jorge_C_3D-312	TE	DNA-transposon, TIR, CACTA; complete element; KEY=2849	0	100
T. aestivum	icarus_B60002-[29]-[103]	DTC_Atau_Jorge_C_3D-312	TE	DNA-transposon, TIR, CACTA; complete element; KEY=2849	0	100
T. aestivum	icarus_B60002-[31]-[103]	DTC_Atau_Jorge_C_3D-312	TE	DNA-transposon, TIR, CACTA; complete element; KEY=2849	0	100
T. aestivum	icarus_B60002-[77]-[103]	DTC_Atau_Jorge_C_3D-312	TE	DNA-transposon, TIR, CACTA; complete element; KEY=2849	0	100
T. aestivum	icarus_B60003-[2]-[103]	DTC_Atau_Jorge_C_3D-312	TE	DNA-transposon, TIR, CACTA; complete element; KEY=2849	0	100
T. aestivum	icarus_B60003-[23]-[103]	DTC_Atau_Jorge_C_3D-312	TE	DNA-transposon, TIR, CACTA; complete element; KEY=2849	0	100
T. aestivum	icarus_B60003-[43]-[103]	DTC_Atau_Jorge_C_3D-312	TE	DNA-transposon, TIR, CACTA; complete element; KEY=2849	0	100
T. aestivum	icarus_B60003-[49]-[103]	DTC_Atau_Jorge_C_3D-312	TE	DNA-transposon, TIR, CACTA; complete element; KEY=2849	0	100
T. aestivum	icarus_B60003-[7]-[103]	DTC_Atau_Jorge_C_3D-312	TE	DNA-transposon, TIR, CACTA; complete element; KEY=2849	0	100
T. aestivum	icarus_B60004-[1]-[103]	DTC_Atau_Jorge_C_3D-312	TE	DNA-transposon, TIR, CACTA; complete element; KEY=2849	0	100
T. aestivum	icarus_B60004-[13]-[113]	DTC_Atau_Jorge_C_3D-312	TE	DNA-transposon, TIR, CACTA; complete element; KEY=2849	0	100
T. aestivum	icarus_B60004-[16]-[99]	DTC_Atau_Jorge_C_3D-312	TE	DNA-transposon, TIR, CACTA; complete element; KEY=2849	0	100
T. aestivum	icarus_B60004-[18]-[103]	DTC_Atau_Jorge_C_3D-312	TE	DNA-transposon, TIR, CACTA; complete element; KEY=2849	0	100
T. aestivum	icarus_B60004-[25]-[113]	DTC_Atau_Jorge_C_3D-312	TE	DNA-transposon, TIR, CACTA; complete element; KEY=2849	0	100
T. aestivum	icarus_B60004-[28]-[103]	DTC_Atau_Jorge_C_3D-312	TE	DNA-transposon, TIR, CACTA; complete element; KEY=2849	0	100
T. aestivum	icarus_B60004-[29]-[89]	DTC_Atau_Jorge_C_3D-312	TE	DNA-transposon, TIR, CACTA; complete element; KEY=2849	0	100
T. aestivum	icarus_B60004-[3]-[113]	DTC_Atau_Jorge_C_3D-312	TE	DNA-transposon, TIR, CACTA; complete element; KEY=2849	0	100
T. aestivum	icarus_B60004-[50]-[103]	DTC_Atau_Jorge_C_3D-312	TE	DNA-transposon, TIR, CACTA; complete element; KEY=2849	0	100
T. aestivum	icarus_B60004-[51]-[103]	DTC_Atau_Jorge_C_3D-312	TE	DNA-transposon, TIR, CACTA; complete element; KEY=2849	0	100
T. aestivum	icarus_B60004-[55]-[103]	DTC_Atau_Jorge_C_3D-312	TE	DNA-transposon, TIR, CACTA; complete element; KEY=2849	0	100
T. aestivum	icarus_B60004-[59]-[99]	DTC_Atau_Jorge_C_3D-312	TE	DNA-transposon, TIR, CACTA; complete element; KEY=2849	0	100
T. aestivum	icarus_B60004-[6]-[103]	DTC_Atau_Jorge_C_3D-312	TE	DNA-transposon, TIR, CACTA; complete element; KEY=2849	0	100
T. aestivum	icarus_B60005-[29]-[103]	DTC_Atau_Jorge_C_3D-312	TE	DNA-transposon, TIR, CACTA; complete element; KEY=2849	0	100
T. aestivum	icarus_B60005-[31]-[103]	DTC_Atau_Jorge_C_3D-312	TE	DNA-transposon, TIR, CACTA; complete element; KEY=2849	0	100
T. aestivum	icarus_B60005-[39]-[103]	DTC_Atau_Jorge_C_3D-312	TE	DNA-transposon, TIR, CACTA; complete element; KEY=2849	0	100
T. aestivum	icarus_B60005-[6]-[103]	DTC_Atau_Jorge_C_3D-312	TE	DNA-transposon, TIR, CACTA; complete element; KEY=2849	0	100
T. aestivum	icarus_B60005-[68]-[103]	DTC_Atau_Jorge_C_3D-312	TE	DNA-transposon, TIR, CACTA; complete element; KEY=2849	0	100
T. aestivum	icarus_B60006-[17]-[103]	DTC_Atau_Jorge_C_3D-312	TE	DNA-transposon, TIR, CACTA; complete element; KEY=2849	0	100
T. aestivum	icarus_B60006-[4]-[103]	DTC_Atau_Jorge_C_3D-312	TE	DNA-transposon, TIR, CACTA; complete element; KEY=2849	0	100
T. aestivum	icarus_B60006-[80]-[103]	DTC_Atau_Jorge_C_3D-312	TE	DNA-transposon, TIR, CACTA; complete element; KEY=2849	0	100
T. aestivum	icarus_B70001-[3]-[103]	DTC_Atau_Jorge_C_3D-312	TE	DNA-transposon, TIR, CACTA; complete element; KEY=2849	0	100
T. aestivum	icarus_B70001-[67]-[103]	DTC_Atau_Jorge_C_3D-312	TE	DNA-transposon, TIR, CACTA; complete element; KEY=2849	0	100
T. aestivum	icarus_B70002-[11]-[103]	DTC_Atau_Jorge_C_3D-312	TE	DNA-transposon, TIR, CACTA; complete element; KEY=2849	0	100
T. aestivum	icarus_B70002-[22]-[103]	DTC_Atau_Jorge_C_3D-312	TE	DNA-transposon, TIR, CACTA; complete element; KEY=2849	0	100
T. aestivum	icarus_B70002-[27]-[103]	DTC_Atau_Jorge_C_3D-312	TE	DNA-transposon, TIR, CACTA; complete element; KEY=2849	0	100
T. aestivum	icarus_B70002-[30]-[113]	DTC_Atau_Jorge_C_3D-312	TE	DNA-transposon, TIR, CACTA; complete element; KEY=2849	0	100
T. aestivum	icarus_B70002-[36]-[103]	DTC_Atau_Jorge_C_3D-312	TE	DNA-transposon, TIR, CACTA; complete element; KEY=2849	0	100
T. aestivum	icarus_B70002-[44]-[103]	DTC_Atau_Jorge_C_3D-312	TE	DNA-transposon, TIR, CACTA; complete element; KEY=2849	0	100
T. aestivum	icarus_B70002-[49]-[103]	DTC_Atau_Jorge_C_3D-312	TE	DNA-transposon, TIR, CACTA; complete element; KEY=2849	0	100
T. aestivum	icarus_B70002-[53]-[100]	DTC_Atau_Jorge_C_3D-312	TE	DNA-transposon, TIR, CACTA; complete element; KEY=2849	0	100
T. aestivum	icarus_B70002-[78]-[103]	DTC_Atau_Jorge_C_3D-312	TE	DNA-transposon, TIR, CACTA; complete element; KEY=2849	0	100
T. aestivum	icarus_B70002-[87]-[103]	DTC_Atau_Jorge_C_3D-312	TE	DNA-transposon, TIR, CACTA; complete element; KEY=2849	0	100
T. aestivum	icarus_B70002-[89]-[103]	DTC_Atau_Jorge_C_3D-312	TE	DNA-transposon, TIR, CACTA; complete element; KEY=2849	0	100
T. aestivum	icarus_B70002-[9]-[103]	DTC_Atau_Jorge_C_3D-312	TE	DNA-transposon, TIR, CACTA; complete element; KEY=2849	0	100
T. aestivum	icarus_B70003-[14]-[103]	DTC_Atau_Jorge_C_3D-312	TE	DNA-transposon, TIR, CACTA; complete element; KEY=2849	0	100
T. aestivum	icarus_B70003-[15]-[103]	DTC_Atau_Jorge_C_3D-312	TE	DNA-transposon, TIR, CACTA; complete element; KEY=2849	0	100
T. aestivum	icarus_B70003-[8]-[103]	DTC_Atau_Jorge_C_3D-312	TE	DNA-transposon, TIR, CACTA; complete element; KEY=2849	0	100
T. aestivum	icarus_B70004-[16]-[113]	DTC_Atau_Jorge_C_3D-312	TE	DNA-transposon, TIR, CACTA; complete element; KEY=2849	0	100
T. aestivum	icarus_B70004-[17]-[103]	DTC_Atau_Jorge_C_3D-312	TE	DNA-transposon, TIR, CACTA; complete element; KEY=2849	0	100
T. aestivum	icarus_B70004-[26]-[108]	DTC_Atau_Jorge_C_3D-312	TE	DNA-transposon, TIR, CACTA; complete element; KEY=2849	0	100
T. aestivum	icarus_B70004-[3]-[103]	DTC_Atau_Jorge_C_3D-312	TE	DNA-transposon, TIR, CACTA; complete element; KEY=2849	0	100
T. aestivum	icarus_B70004-[62]-[103]	DTC_Atau_Jorge_C_3D-312	TE	DNA-transposon, TIR, CACTA; complete element; KEY=2849	0	100
T. aestivum	icarus_B70004-[68]-[103]	DTC_Atau_Jorge_C_3D-312	TE	DNA-transposon, TIR, CACTA; complete element; KEY=2849	0	100
T. aestivum	icarus_B70004-[9]-[103]	DTC_Atau_Jorge_C_3D-312	TE	DNA-transposon, TIR, CACTA; complete element; KEY=2849	0	100
T. aestivum	icarus_B70005-[24]-[103]	DTC_Atau_Jorge_C_3D-312	TE	DNA-transposon, TIR, CACTA; complete element; KEY=2849	0	100
T. aestivum	icarus_B70005-[45]-[103]	DTC_Atau_Jorge_C_3D-312	TE	DNA-transposon, TIR, CACTA; complete element; KEY=2849	0	100
T. aestivum	icarus_B70006-[112]-[103]	DTC_Atau_Jorge_C_3D-312	TE	DNA-transposon, TIR, CACTA; complete element; KEY=2849	0	100
T. aestivum	icarus_B70006-[12]-[103]	DTC_Atau_Jorge_C_3D-312	TE	DNA-transposon, TIR, CACTA; complete element; KEY=2849	0	100
T. aestivum	icarus_B70006-[122]-[103]	DTC_Atau_Jorge_C_3D-312	TE	DNA-transposon, TIR, CACTA; complete element; KEY=2849	0	100
T. aestivum	icarus_B70006-[13]-[103]	DTC_Atau_Jorge_C_3D-312	TE	DNA-transposon, TIR, CACTA; complete element; KEY=2849	0	100
T. aestivum	icarus_B70006-[130]-[102]	DTC_Atau_Jorge_C_3D-312	TE	DNA-transposon, TIR, CACTA; complete element; KEY=2849	0	100
T. aestivum	icarus_B70006-[24]-[103]	DTC_Atau_Jorge_C_3D-312	TE	DNA-transposon, TIR, CACTA; complete element; KEY=2849	0	100
T. aestivum	icarus_B70006-[28]-[113]	DTC_Atau_Jorge_C_3D-312	TE	DNA-transposon, TIR, CACTA; complete element; KEY=2849	0	100
T. aestivum	icarus_B70006-[5]-[113]	DTC_Atau_Jorge_C_3D-312	TE	DNA-transposon, TIR, CACTA; complete element; KEY=2849	0	100
T. aestivum	icarus_B70006-[53]-[112]	DTC_Atau_Jorge_C_3D-312	TE	DNA-transposon, TIR, CACTA; complete element; KEY=2849	0	100
T. aestivum	icarus_D20005-[63]-[103]	DTC_Atau_Jorge_C_3D-312	TE	DNA-transposon, TIR, CACTA; complete element; KEY=2849	0	100
T. aestivum	icarus_D30002-[25]-[92]	DTC_Atau_Jorge_C_3D-312	TE	DNA-transposon, TIR, CACTA; complete element; KEY=2849	0	100
T. aestivum	icarus_D40001-[53]-[112]	DTC_Atau_Jorge_C_3D-312	TE	DNA-transposon, TIR, CACTA; complete element; KEY=2849	0	100
T. aestivum	icarus_D50003-[62]-[103]	DTC_Atau_Jorge_C_3D-312	TE	DNA-transposon, TIR, CACTA; complete element; KEY=2849	0	100
T. aestivum	icarus_D70005-[64]-[103]	DTC_Atau_Jorge_C_3D-312	TE	DNA-transposon, TIR, CACTA; complete element; KEY=2849	0	100
T. aestivum	kerberos_B10004-[2]-[275]	DTC_Atau_Jorge_C_3D-312	TE	DNA-transposon, TIR, CACTA; complete element; KEY=2849	0	100
T. aestivum	kerberos_B40003-[16]-[273]	DTC_Atau_Jorge_C_3D-312	TE	DNA-transposon, TIR, CACTA; complete element; KEY=2849	0	100
T. aestivum	kerberos_B70001-[21]-[278]	DTC_Atau_Jorge_C_3D-312	TE	DNA-transposon, TIR, CACTA; complete element; KEY=2849	0	100
T. aestivum	kerberos_D10001-[1]-[275]	DTC_Atau_Jorge_C_3D-312	TE	DNA-transposon, TIR, CACTA; complete element; KEY=2849	0	100
T. aestivum	kerberos_D10001-[11]-[275]	DTC_Atau_Jorge_C_3D-312	TE	DNA-transposon, TIR, CACTA; complete element; KEY=2849	0	100
T. aestivum	kerberos_D10001-[13]-[275]	DTC_Atau_Jorge_C_3D-312	TE	DNA-transposon, TIR, CACTA; complete element; KEY=2849	0	100
T. aestivum	kerberos_D10001-[15]-[275]	DTC_Atau_Jorge_C_3D-312	TE	DNA-transposon, TIR, CACTA; complete element; KEY=2849	0	100
T. aestivum	kerberos_D10001-[18]-[275]	DTC_Atau_Jorge_C_3D-312	TE	DNA-transposon, TIR, CACTA; complete element; KEY=2849	0	100
T. aestivum	kerberos_D10001-[21]-[273]	DTC_Atau_Jorge_C_3D-312	TE	DNA-transposon, TIR, CACTA; complete element; KEY=2849	0	100
T. aestivum	kerberos_D10001-[22]-[275]	DTC_Atau_Jorge_C_3D-312	TE	DNA-transposon, TIR, CACTA; complete element; KEY=2849	0	100
T. aestivum	kerberos_D10001-[26]-[275]	DTC_Atau_Jorge_C_3D-312	TE	DNA-transposon, TIR, CACTA; complete element; KEY=2849	0	100
T. aestivum	kerberos_D10001-[3]-[275]	DTC_Atau_Jorge_C_3D-312	TE	DNA-transposon, TIR, CACTA; complete element; KEY=2849	0	100
T. aestivum	kerberos_D10001-[7]-[275]	DTC_Atau_Jorge_C_3D-312	TE	DNA-transposon, TIR, CACTA; complete element; KEY=2849	0	100
T. aestivum	kerberos_D10002-[3]-[275]	DTC_Atau_Jorge_C_3D-312	TE	DNA-transposon, TIR, CACTA; complete element; KEY=2849	0	100
T. aestivum	kerberos_D10002-[6]-[275]	DTC_Atau_Jorge_C_3D-312	TE	DNA-transposon, TIR, CACTA; complete element; KEY=2849	0	100
T. aestivum	kerberos_D10003-[2]-[275]	DTC_Atau_Jorge_C_3D-312	TE	DNA-transposon, TIR, CACTA; complete element; KEY=2849	0	100
T. aestivum	kerberos_D10003-[5]-[275]	DTC_Atau_Jorge_C_3D-312	TE	DNA-transposon, TIR, CACTA; complete element; KEY=2849	0	100
T. aestivum	kerberos_D10003-[7]-[275]	DTC_Atau_Jorge_C_3D-312	TE	DNA-transposon, TIR, CACTA; complete element; KEY=2849	0	100
T. aestivum	kerberos_D10004-[15]-[275]	DTC_Atau_Jorge_C_3D-312	TE	DNA-transposon, TIR, CACTA; complete element; KEY=2849	0	100
T. aestivum	kerberos_D10004-[19]-[275]	DTC_Atau_Jorge_C_3D-312	TE	DNA-transposon, TIR, CACTA; complete element; KEY=2849	0	100
T. aestivum	kerberos_D10004-[20]-[275]	DTC_Atau_Jorge_C_3D-312	TE	DNA-transposon, TIR, CACTA; complete element; KEY=2849	0	100
T. aestivum	kerberos_D10004-[21]-[274]	DTC_Atau_Jorge_C_3D-312	TE	DNA-transposon, TIR, CACTA; complete element; KEY=2849	0	100
T. aestivum	kerberos_D10004-[22]-[272]	DTC_Atau_Jorge_C_3D-312	TE	DNA-transposon, TIR, CACTA; complete element; KEY=2849	0	100
T. aestivum	kerberos_D10004-[28]-[274]	DTC_Atau_Jorge_C_3D-312	TE	DNA-transposon, TIR, CACTA; complete element; KEY=2849	0	100
T. aestivum	kerberos_D10004-[3]-[275]	DTC_Atau_Jorge_C_3D-312	TE	DNA-transposon, TIR, CACTA; complete element; KEY=2849	0	100
T. aestivum	kerberos_D10004-[7]-[275]	DTC_Atau_Jorge_C_3D-312	TE	DNA-transposon, TIR, CACTA; complete element; KEY=2849	0	100
T. aestivum	kerberos_D20001-[11]-[275]	DTC_Atau_Jorge_C_3D-312	TE	DNA-transposon, TIR, CACTA; complete element; KEY=2849	0	100
T. aestivum	kerberos_D20001-[15]-[275]	DTC_Atau_Jorge_C_3D-312	TE	DNA-transposon, TIR, CACTA; complete element; KEY=2849	0	100
T. aestivum	kerberos_D20001-[16]-[275]	DTC_Atau_Jorge_C_3D-312	TE	DNA-transposon, TIR, CACTA; complete element; KEY=2849	0	100
T. aestivum	kerberos_D20001-[23]-[275]	DTC_Atau_Jorge_C_3D-312	TE	DNA-transposon, TIR, CACTA; complete element; KEY=2849	0	100
T. aestivum	kerberos_D20001-[24]-[275]	DTC_Atau_Jorge_C_3D-312	TE	DNA-transposon, TIR, CACTA; complete element; KEY=2849	0	100
T. aestivum	kerberos_D20001-[28]-[278]	DTC_Atau_Jorge_C_3D-312	TE	DNA-transposon, TIR, CACTA; complete element; KEY=2849	0	100
T. aestivum	kerberos_D20001-[6]-[275]	DTC_Atau_Jorge_C_3D-312	TE	DNA-transposon, TIR, CACTA; complete element; KEY=2849	0	100
T. aestivum	kerberos_D20002-[16]-[269]	DTC_Atau_Jorge_C_3D-312	TE	DNA-transposon, TIR, CACTA; complete element; KEY=2849	0	100
T. aestivum	kerberos_D20003-[1]-[275]	DTC_Atau_Jorge_C_3D-312	TE	DNA-transposon, TIR, CACTA; complete element; KEY=2849	0	100
T. aestivum	kerberos_D20003-[11]-[275]	DTC_Atau_Jorge_C_3D-312	TE	DNA-transposon, TIR, CACTA; complete element; KEY=2849	0	100
T. aestivum	kerberos_D20003-[15]-[273]	DTC_Atau_Jorge_C_3D-312	TE	DNA-transposon, TIR, CACTA; complete element; KEY=2849	0	100
T. aestivum	kerberos_D20003-[17]-[274]	DTC_Atau_Jorge_C_3D-312	TE	DNA-transposon, TIR, CACTA; complete element; KEY=2849	0	100
T. aestivum	kerberos_D20003-[5]-[275]	DTC_Atau_Jorge_C_3D-312	TE	DNA-transposon, TIR, CACTA; complete element; KEY=2849	0	100
T. aestivum	kerberos_D20003-[7]-[275]	DTC_Atau_Jorge_C_3D-312	TE	DNA-transposon, TIR, CACTA; complete element; KEY=2849	0	100
T. aestivum	kerberos_D20003-[8]-[275]	DTC_Atau_Jorge_C_3D-312	TE	DNA-transposon, TIR, CACTA; complete element; KEY=2849	0	100
T. aestivum	kerberos_D20004-[13]-[276]	DTC_Atau_Jorge_C_3D-312	TE	DNA-transposon, TIR, CACTA; complete element; KEY=2849	0	100
T. aestivum	kerberos_D20004-[15]-[272]	DTC_Atau_Jorge_C_3D-312	TE	DNA-transposon, TIR, CACTA; complete element; KEY=2849	0	100
T. aestivum	kerberos_D20004-[16]-[275]	DTC_Atau_Jorge_C_3D-312	TE	DNA-transposon, TIR, CACTA; complete element; KEY=2849	0	100
T. aestivum	kerberos_D20004-[7]-[273]	DTC_Atau_Jorge_C_3D-312	TE	DNA-transposon, TIR, CACTA; complete element; KEY=2849	0	100
T. aestivum	kerberos_D20005-[11]-[275]	DTC_Atau_Jorge_C_3D-312	TE	DNA-transposon, TIR, CACTA; complete element; KEY=2849	0	100
T. aestivum	kerberos_D20005-[12]-[275]	DTC_Atau_Jorge_C_3D-312	TE	DNA-transposon, TIR, CACTA; complete element; KEY=2849	0	100
T. aestivum	kerberos_D20005-[15]-[275]	DTC_Atau_Jorge_C_3D-312	TE	DNA-transposon, TIR, CACTA; complete element; KEY=2849	0	100
T. aestivum	kerberos_D20005-[19]-[275]	DTC_Atau_Jorge_C_3D-312	TE	DNA-transposon, TIR, CACTA; complete element; KEY=2849	0	100
T. aestivum	kerberos_D20005-[20]-[275]	DTC_Atau_Jorge_C_3D-312	TE	DNA-transposon, TIR, CACTA; complete element; KEY=2849	0	100
T. aestivum	kerberos_D20005-[27]-[269]	DTC_Atau_Jorge_C_3D-312	TE	DNA-transposon, TIR, CACTA; complete element; KEY=2849	0	100
T. aestivum	kerberos_D20005-[28]-[275]	DTC_Atau_Jorge_C_3D-312	TE	DNA-transposon, TIR, CACTA; complete element; KEY=2849	0	100
T. aestivum	kerberos_D20005-[3]-[275]	DTC_Atau_Jorge_C_3D-312	TE	DNA-transposon, TIR, CACTA; complete element; KEY=2849	0	100
T. aestivum	kerberos_D20005-[8]-[275]	DTC_Atau_Jorge_C_3D-312	TE	DNA-transposon, TIR, CACTA; complete element; KEY=2849	0	100
T. aestivum	kerberos_D30001-[1]-[275]	DTC_Atau_Jorge_C_3D-312	TE	DNA-transposon, TIR, CACTA; complete element; KEY=2849	0	100
T. aestivum	kerberos_D30001-[13]-[275]	DTC_Atau_Jorge_C_3D-312	TE	DNA-transposon, TIR, CACTA; complete element; KEY=2849	0	100
T. aestivum	kerberos_D30001-[14]-[275]	DTC_Atau_Jorge_C_3D-312	TE	DNA-transposon, TIR, CACTA; complete element; KEY=2849	0	100
T. aestivum	kerberos_D30001-[6]-[275]	DTC_Atau_Jorge_C_3D-312	TE	DNA-transposon, TIR, CACTA; complete element; KEY=2849	0	100
T. aestivum	kerberos_D30001-[8]-[275]	DTC_Atau_Jorge_C_3D-312	TE	DNA-transposon, TIR, CACTA; complete element; KEY=2849	0	100
T. aestivum	kerberos_D30002-[0]-[285]	DTC_Atau_Jorge_C_3D-312	TE	DNA-transposon, TIR, CACTA; complete element; KEY=2849	0	100
T. aestivum	kerberos_D30002-[5]-[275]	DTC_Atau_Jorge_C_3D-312	TE	DNA-transposon, TIR, CACTA; complete element; KEY=2849	0	100
T. aestivum	kerberos_D30002-[7]-[275]	DTC_Atau_Jorge_C_3D-312	TE	DNA-transposon, TIR, CACTA; complete element; KEY=2849	0	100
T. aestivum	kerberos_D30003-[11]-[275]	DTC_Atau_Jorge_C_3D-312	TE	DNA-transposon, TIR, CACTA; complete element; KEY=2849	0	100
T. aestivum	kerberos_D30003-[16]-[275]	DTC_Atau_Jorge_C_3D-312	TE	DNA-transposon, TIR, CACTA; complete element; KEY=2849	0	100
T. aestivum	kerberos_D30003-[18]-[277]	DTC_Atau_Jorge_C_3D-312	TE	DNA-transposon, TIR, CACTA; complete element; KEY=2849	0	100
T. aestivum	kerberos_D30003-[19]-[275]	DTC_Atau_Jorge_C_3D-312	TE	DNA-transposon, TIR, CACTA; complete element; KEY=2849	0	100
T. aestivum	kerberos_D30003-[24]-[273]	DTC_Atau_Jorge_C_3D-312	TE	DNA-transposon, TIR, CACTA; complete element; KEY=2849	0	100
T. aestivum	kerberos_D30003-[25]-[275]	DTC_Atau_Jorge_C_3D-312	TE	DNA-transposon, TIR, CACTA; complete element; KEY=2849	0	100
T. aestivum	kerberos_D30003-[26]-[275]	DTC_Atau_Jorge_C_3D-312	TE	DNA-transposon, TIR, CACTA; complete element; KEY=2849	0	100
T. aestivum	kerberos_D30003-[7]-[273]	DTC_Atau_Jorge_C_3D-312	TE	DNA-transposon, TIR, CACTA; complete element; KEY=2849	0	100
T. aestivum	kerberos_D30004-[12]-[274]	DTC_Atau_Jorge_C_3D-312	TE	DNA-transposon, TIR, CACTA; complete element; KEY=2849	0	100
T. aestivum	kerberos_D30004-[17]-[276]	DTC_Atau_Jorge_C_3D-312	TE	DNA-transposon, TIR, CACTA; complete element; KEY=2849	0	100
T. aestivum	kerberos_D30004-[18]-[275]	DTC_Atau_Jorge_C_3D-312	TE	DNA-transposon, TIR, CACTA; complete element; KEY=2849	0	100
T. aestivum	kerberos_D30004-[19]-[275]	DTC_Atau_Jorge_C_3D-312	TE	DNA-transposon, TIR, CACTA; complete element; KEY=2849	0	100
T. aestivum	kerberos_D30004-[21]-[274]	DTC_Atau_Jorge_C_3D-312	TE	DNA-transposon, TIR, CACTA; complete element; KEY=2849	0	100
T. aestivum	kerberos_D30004-[25]-[275]	DTC_Atau_Jorge_C_3D-312	TE	DNA-transposon, TIR, CACTA; complete element; KEY=2849	0	100
T. aestivum	kerberos_D30004-[4]-[275]	DTC_Atau_Jorge_C_3D-312	TE	DNA-transposon, TIR, CACTA; complete element; KEY=2849	0	100
T. aestivum	kerberos_D30005-[11]-[275]	DTC_Atau_Jorge_C_3D-312	TE	DNA-transposon, TIR, CACTA; complete element; KEY=2849	0	100
T. aestivum	kerberos_D30005-[20]-[275]	DTC_Atau_Jorge_C_3D-312	TE	DNA-transposon, TIR, CACTA; complete element; KEY=2849	0	100
T. aestivum	kerberos_D30005-[6]-[275]	DTC_Atau_Jorge_C_3D-312	TE	DNA-transposon, TIR, CACTA; complete element; KEY=2849	0	100
T. aestivum	kerberos_D40001-[15]-[273]	DTC_Atau_Jorge_C_3D-312	TE	DNA-transposon, TIR, CACTA; complete element; KEY=2849	0	100
T. aestivum	kerberos_D40001-[16]-[275]	DTC_Atau_Jorge_C_3D-312	TE	DNA-transposon, TIR, CACTA; complete element; KEY=2849	0	100
T. aestivum	kerberos_D40001-[7]-[275]	DTC_Atau_Jorge_C_3D-312	TE	DNA-transposon, TIR, CACTA; complete element; KEY=2849	0	100
T. aestivum	kerberos_D40002-[0]-[285]	DTC_Atau_Jorge_C_3D-312	TE	DNA-transposon, TIR, CACTA; complete element; KEY=2849	0	100
T. aestivum	kerberos_D40002-[11]-[275]	DTC_Atau_Jorge_C_3D-312	TE	DNA-transposon, TIR, CACTA; complete element; KEY=2849	0	100
T. aestivum	kerberos_D40002-[18]-[272]	DTC_Atau_Jorge_C_3D-312	TE	DNA-transposon, TIR, CACTA; complete element; KEY=2849	0	100
T. aestivum	kerberos_D40002-[19]-[277]	DTC_Atau_Jorge_C_3D-312	TE	DNA-transposon, TIR, CACTA; complete element; KEY=2849	0	100
T. aestivum	kerberos_D40002-[4]-[275]	DTC_Atau_Jorge_C_3D-312	TE	DNA-transposon, TIR, CACTA; complete element; KEY=2849	0	100
T. aestivum	kerberos_D40003-[11]-[275]	DTC_Atau_Jorge_C_3D-312	TE	DNA-transposon, TIR, CACTA; complete element; KEY=2849	0	100
T. aestivum	kerberos_D40003-[16]-[275]	DTC_Atau_Jorge_C_3D-312	TE	DNA-transposon, TIR, CACTA; complete element; KEY=2849	0	100
T. aestivum	kerberos_D40003-[5]-[275]	DTC_Atau_Jorge_C_3D-312	TE	DNA-transposon, TIR, CACTA; complete element; KEY=2849	0	100
T. aestivum	kerberos_D40004-[12]-[275]	DTC_Atau_Jorge_C_3D-312	TE	DNA-transposon, TIR, CACTA; complete element; KEY=2849	0	100
T. aestivum	kerberos_D40004-[14]-[274]	DTC_Atau_Jorge_C_3D-312	TE	DNA-transposon, TIR, CACTA; complete element; KEY=2849	0	100
T. aestivum	kerberos_D40004-[16]-[275]	DTC_Atau_Jorge_C_3D-312	TE	DNA-transposon, TIR, CACTA; complete element; KEY=2849	0	100
T. aestivum	kerberos_D40004-[4]-[275]	DTC_Atau_Jorge_C_3D-312	TE	DNA-transposon, TIR, CACTA; complete element; KEY=2849	0	100
T. aestivum	kerberos_D40004-[7]-[275]	DTC_Atau_Jorge_C_3D-312	TE	DNA-transposon, TIR, CACTA; complete element; KEY=2849	0	100
T. aestivum	kerberos_D40004-[8]-[275]	DTC_Atau_Jorge_C_3D-312	TE	DNA-transposon, TIR, CACTA; complete element; KEY=2849	0	100
T. aestivum	kerberos_D50001-[12]-[275]	DTC_Atau_Jorge_C_3D-312	TE	DNA-transposon, TIR, CACTA; complete element; KEY=2849	0	100
T. aestivum	kerberos_D50001-[2]-[275]	DTC_Atau_Jorge_C_3D-312	TE	DNA-transposon, TIR, CACTA; complete element; KEY=2849	0	100
T. aestivum	kerberos_D50001-[6]-[275]	DTC_Atau_Jorge_C_3D-312	TE	DNA-transposon, TIR, CACTA; complete element; KEY=2849	0	100
T. aestivum	kerberos_D50002-[1]-[275]	DTC_Atau_Jorge_C_3D-312	TE	DNA-transposon, TIR, CACTA; complete element; KEY=2849	0	100
T. aestivum	kerberos_D50002-[13]-[275]	DTC_Atau_Jorge_C_3D-312	TE	DNA-transposon, TIR, CACTA; complete element; KEY=2849	0	100
T. aestivum	kerberos_D50002-[2]-[275]	DTC_Atau_Jorge_C_3D-312	TE	DNA-transposon, TIR, CACTA; complete element; KEY=2849	0	100
T. aestivum	kerberos_D50003-[1]-[275]	DTC_Atau_Jorge_C_3D-312	TE	DNA-transposon, TIR, CACTA; complete element; KEY=2849	0	100
T. aestivum	kerberos_D50003-[11]-[275]	DTC_Atau_Jorge_C_3D-312	TE	DNA-transposon, TIR, CACTA; complete element; KEY=2849	0	100
T. aestivum	kerberos_D50003-[12]-[275]	DTC_Atau_Jorge_C_3D-312	TE	DNA-transposon, TIR, CACTA; complete element; KEY=2849	0	100
T. aestivum	kerberos_D50003-[15]-[277]	DTC_Atau_Jorge_C_3D-312	TE	DNA-transposon, TIR, CACTA; complete element; KEY=2849	0	100
T. aestivum	kerberos_D50003-[16]-[276]	DTC_Atau_Jorge_C_3D-312	TE	DNA-transposon, TIR, CACTA; complete element; KEY=2849	0	100
T. aestivum	kerberos_D50003-[18]-[270]	DTC_Atau_Jorge_C_3D-312	TE	DNA-transposon, TIR, CACTA; complete element; KEY=2849	0	100
T. aestivum	kerberos_D50003-[7]-[275]	DTC_Atau_Jorge_C_3D-312	TE	DNA-transposon, TIR, CACTA; complete element; KEY=2849	0	100
T. aestivum	kerberos_D50003-[8]-[275]	DTC_Atau_Jorge_C_3D-312	TE	DNA-transposon, TIR, CACTA; complete element; KEY=2849	0	100
T. aestivum	kerberos_D50004-[10]-[275]	DTC_Atau_Jorge_C_3D-312	TE	DNA-transposon, TIR, CACTA; complete element; KEY=2849	0	100
T. aestivum	kerberos_D50004-[20]-[275]	DTC_Atau_Jorge_C_3D-312	TE	DNA-transposon, TIR, CACTA; complete element; KEY=2849	0	100
T. aestivum	kerberos_D50004-[24]-[275]	DTC_Atau_Jorge_C_3D-312	TE	DNA-transposon, TIR, CACTA; complete element; KEY=2849	0	100
T. aestivum	kerberos_D50004-[4]-[275]	DTC_Atau_Jorge_C_3D-312	TE	DNA-transposon, TIR, CACTA; complete element; KEY=2849	0	100
T. aestivum	kerberos_D60001-[0]-[285]	DTC_Atau_Jorge_C_3D-312	TE	DNA-transposon, TIR, CACTA; complete element; KEY=2849	0	100
T. aestivum	kerberos_D60001-[13]-[275]	DTC_Atau_Jorge_C_3D-312	TE	DNA-transposon, TIR, CACTA; complete element; KEY=2849	0	100
T. aestivum	kerberos_D60001-[15]-[275]	DTC_Atau_Jorge_C_3D-312	TE	DNA-transposon, TIR, CACTA; complete element; KEY=2849	0	100
T. aestivum	kerberos_D60001-[17]-[276]	DTC_Atau_Jorge_C_3D-312	TE	DNA-transposon, TIR, CACTA; complete element; KEY=2849	0	100
T. aestivum	kerberos_D60001-[20]-[275]	DTC_Atau_Jorge_C_3D-312	TE	DNA-transposon, TIR, CACTA; complete element; KEY=2849	0	100
T. aestivum	kerberos_D60001-[6]-[273]	DTC_Atau_Jorge_C_3D-312	TE	DNA-transposon, TIR, CACTA; complete element; KEY=2849	0	100
T. aestivum	kerberos_D60002-[0]-[285]	DTC_Atau_Jorge_C_3D-312	TE	DNA-transposon, TIR, CACTA; complete element; KEY=2849	0	100
T. aestivum	kerberos_D60002-[2]-[275]	DTC_Atau_Jorge_C_3D-312	TE	DNA-transposon, TIR, CACTA; complete element; KEY=2849	0	100
T. aestivum	kerberos_D60002-[5]-[275]	DTC_Atau_Jorge_C_3D-312	TE	DNA-transposon, TIR, CACTA; complete element; KEY=2849	0	100
T. aestivum	kerberos_D60002-[8]-[274]	DTC_Atau_Jorge_C_3D-312	TE	DNA-transposon, TIR, CACTA; complete element; KEY=2849	0	100
T. aestivum	kerberos_D60003-[11]-[275]	DTC_Atau_Jorge_C_3D-312	TE	DNA-transposon, TIR, CACTA; complete element; KEY=2849	0	100
T. aestivum	kerberos_D60003-[12]-[275]	DTC_Atau_Jorge_C_3D-312	TE	DNA-transposon, TIR, CACTA; complete element; KEY=2849	0	100
T. aestivum	kerberos_D60003-[13]-[275]	DTC_Atau_Jorge_C_3D-312	TE	DNA-transposon, TIR, CACTA; complete element; KEY=2849	0	100
T. aestivum	kerberos_D60003-[14]-[275]	DTC_Atau_Jorge_C_3D-312	TE	DNA-transposon, TIR, CACTA; complete element; KEY=2849	0	100
T. aestivum	kerberos_D60003-[16]-[275]	DTC_Atau_Jorge_C_3D-312	TE	DNA-transposon, TIR, CACTA; complete element; KEY=2849	0	100
T. aestivum	kerberos_D60003-[19]-[271]	DTC_Atau_Jorge_C_3D-312	TE	DNA-transposon, TIR, CACTA; complete element; KEY=2849	0	100
T. aestivum	kerberos_D60003-[6]-[274]	DTC_Atau_Jorge_C_3D-312	TE	DNA-transposon, TIR, CACTA; complete element; KEY=2849	0	100
T. aestivum	kerberos_D60003-[8]-[275]	DTC_Atau_Jorge_C_3D-312	TE	DNA-transposon, TIR, CACTA; complete element; KEY=2849	0	100
T. aestivum	kerberos_D60003-[9]-[276]	DTC_Atau_Jorge_C_3D-312	TE	DNA-transposon, TIR, CACTA; complete element; KEY=2849	0	100
T. aestivum	kerberos_D60004-[14]-[275]	DTC_Atau_Jorge_C_3D-312	TE	DNA-transposon, TIR, CACTA; complete element; KEY=2849	0	100
T. aestivum	kerberos_D60004-[19]-[275]	DTC_Atau_Jorge_C_3D-312	TE	DNA-transposon, TIR, CACTA; complete element; KEY=2849	0	100
T. aestivum	kerberos_D60004-[21]-[275]	DTC_Atau_Jorge_C_3D-312	TE	DNA-transposon, TIR, CACTA; complete element; KEY=2849	0	100
T. aestivum	kerberos_D60004-[22]-[274]	DTC_Atau_Jorge_C_3D-312	TE	DNA-transposon, TIR, CACTA; complete element; KEY=2849	0	100
T. aestivum	kerberos_D60004-[24]-[275]	DTC_Atau_Jorge_C_3D-312	TE	DNA-transposon, TIR, CACTA; complete element; KEY=2849	0	100
T. aestivum	kerberos_D60004-[25]-[268]	DTC_Atau_Jorge_C_3D-312	TE	DNA-transposon, TIR, CACTA; complete element; KEY=2849	0	100
T. aestivum	kerberos_D60004-[4]-[275]	DTC_Atau_Jorge_C_3D-312	TE	DNA-transposon, TIR, CACTA; complete element; KEY=2849	0	100
T. aestivum	kerberos_D60004-[5]-[275]	DTC_Atau_Jorge_C_3D-312	TE	DNA-transposon, TIR, CACTA; complete element; KEY=2849	0	100
T. aestivum	kerberos_D60004-[7]-[275]	DTC_Atau_Jorge_C_3D-312	TE	DNA-transposon, TIR, CACTA; complete element; KEY=2849	0	100
T. aestivum	kerberos_D70001-[12]-[275]	DTC_Atau_Jorge_C_3D-312	TE	DNA-transposon, TIR, CACTA; complete element; KEY=2849	0	100
T. aestivum	kerberos_D70001-[13]-[275]	DTC_Atau_Jorge_C_3D-312	TE	DNA-transposon, TIR, CACTA; complete element; KEY=2849	0	100
T. aestivum	kerberos_D70001-[14]-[275]	DTC_Atau_Jorge_C_3D-312	TE	DNA-transposon, TIR, CACTA; complete element; KEY=2849	0	100
T. aestivum	kerberos_D70001-[4]-[275]	DTC_Atau_Jorge_C_3D-312	TE	DNA-transposon, TIR, CACTA; complete element; KEY=2849	0	100
T. aestivum	kerberos_D70001-[6]-[275]	DTC_Atau_Jorge_C_3D-312	TE	DNA-transposon, TIR, CACTA; complete element; KEY=2849	0	100
T. aestivum	kerberos_D70001-[7]-[271]	DTC_Atau_Jorge_C_3D-312	TE	DNA-transposon, TIR, CACTA; complete element; KEY=2849	0	100
T. aestivum	kerberos_D70001-[9]-[275]	DTC_Atau_Jorge_C_3D-312	TE	DNA-transposon, TIR, CACTA; complete element; KEY=2849	0	100
T. aestivum	kerberos_D70002-[13]-[275]	DTC_Atau_Jorge_C_3D-312	TE	DNA-transposon, TIR, CACTA; complete element; KEY=2849	0	100
T. aestivum	kerberos_D70002-[14]-[276]	DTC_Atau_Jorge_C_3D-312	TE	DNA-transposon, TIR, CACTA; complete element; KEY=2849	0	100
T. aestivum	kerberos_D70002-[16]-[263]	DTC_Atau_Jorge_C_3D-312	TE	DNA-transposon, TIR, CACTA; complete element; KEY=2849	0	100
T. aestivum	kerberos_D70002-[6]-[275]	DTC_Atau_Jorge_C_3D-312	TE	DNA-transposon, TIR, CACTA; complete element; KEY=2849	0	100
T. aestivum	kerberos_D70003-[6]-[275]	DTC_Atau_Jorge_C_3D-312	TE	DNA-transposon, TIR, CACTA; complete element; KEY=2849	0	100
T. aestivum	kerberos_D70003-[7]-[275]	DTC_Atau_Jorge_C_3D-312	TE	DNA-transposon, TIR, CACTA; complete element; KEY=2849	0	100
T. aestivum	kerberos_D70003-[9]-[275]	DTC_Atau_Jorge_C_3D-312	TE	DNA-transposon, TIR, CACTA; complete element; KEY=2849	0	100
T. aestivum	kerberos_D70004-[10]-[275]	DTC_Atau_Jorge_C_3D-312	TE	DNA-transposon, TIR, CACTA; complete element; KEY=2849	0	100
T. aestivum	kerberos_D70004-[13]-[275]	DTC_Atau_Jorge_C_3D-312	TE	DNA-transposon, TIR, CACTA; complete element; KEY=2849	0	100
T. aestivum	kerberos_D70004-[14]-[275]	DTC_Atau_Jorge_C_3D-312	TE	DNA-transposon, TIR, CACTA; complete element; KEY=2849	0	100
T. aestivum	kerberos_D70004-[16]-[275]	DTC_Atau_Jorge_C_3D-312	TE	DNA-transposon, TIR, CACTA; complete element; KEY=2849	0	100
T. aestivum	kerberos_D70004-[21]-[274]	DTC_Atau_Jorge_C_3D-312	TE	DNA-transposon, TIR, CACTA; complete element; KEY=2849	0	100
T. aestivum	kerberos_D70004-[4]-[275]	DTC_Atau_Jorge_C_3D-312	TE	DNA-transposon, TIR, CACTA; complete element; KEY=2849	0	100
T. aestivum	kerberos_D70004-[5]-[275]	DTC_Atau_Jorge_C_3D-312	TE	DNA-transposon, TIR, CACTA; complete element; KEY=2849	0	100
T. aestivum	kerberos_D70004-[7]-[275]	DTC_Atau_Jorge_C_3D-312	TE	DNA-transposon, TIR, CACTA; complete element; KEY=2849	0	100
T. aestivum	kerberos_D70004-[8]-[275]	DTC_Atau_Jorge_C_3D-312	TE	DNA-transposon, TIR, CACTA; complete element; KEY=2849	0	100
T. aestivum	kerberos_D70005-[11]-[274]	DTC_Atau_Jorge_C_3D-312	TE	DNA-transposon, TIR, CACTA; complete element; KEY=2849	0	100
T. aestivum	kerberos_D70005-[23]-[275]	DTC_Atau_Jorge_C_3D-312	TE	DNA-transposon, TIR, CACTA; complete element; KEY=2849	0	100
T. aestivum	kerberos_D70005-[3]-[275]	DTC_Atau_Jorge_C_3D-312	TE	DNA-transposon, TIR, CACTA; complete element; KEY=2849	0	100
T. aestivum	kerberos_D70005-[9]-[275]	DTC_Atau_Jorge_C_3D-312	TE	DNA-transposon, TIR, CACTA; complete element; KEY=2849	0	100
T. aestivum	kerberos_E10001-[0]-[285]	DTC_Atau_Jorge_C_3D-312	TE	DNA-transposon, TIR, CACTA; complete element; KEY=2849	0	100
T. aestivum	kerberos_E10001-[8]-[275]	DTC_Atau_Jorge_C_3D-312	TE	DNA-transposon, TIR, CACTA; complete element; KEY=2849	0	100
T. aestivum	pan_A30002-[21]-[119]	DTC_Atau_Jorge_C_3D-312	TE	DNA-transposon, TIR, CACTA; complete element; KEY=2849	0	100
T. aestivum	pan_A30002-[9]-[120]	DTC_Atau_Jorge_C_3D-312	TE	DNA-transposon, TIR, CACTA; complete element; KEY=2849	0	100
T. aestivum	pan_A30005-[23]-[123]	DTC_Atau_Jorge_C_3D-312	TE	DNA-transposon, TIR, CACTA; complete element; KEY=2849	0	100
T. aestivum	pan_A30005-[57]-[123]	DTC_Atau_Jorge_C_3D-312	TE	DNA-transposon, TIR, CACTA; complete element; KEY=2849	0	100
T. aestivum	pan_B30003-[144]-[123]	DTC_Atau_Jorge_C_3D-312	TE	DNA-transposon, TIR, CACTA; complete element; KEY=2849	0	100
T. aestivum	pan_B30003-[153]-[123]	DTC_Atau_Jorge_C_3D-312	TE	DNA-transposon, TIR, CACTA; complete element; KEY=2849	0	100
T. aestivum	pan_B70006-[224]-[123]	DTC_Atau_Jorge_C_3D-312	TE	DNA-transposon, TIR, CACTA; complete element; KEY=2849	0	100
T. aestivum	pan_D20003-[113]-[114]	DTC_Atau_Jorge_C_3D-312	TE	DNA-transposon, TIR, CACTA; complete element; KEY=2849	0	100
T. aestivum	pan_D20003-[114]-[123]	DTC_Atau_Jorge_C_3D-312	TE	DNA-transposon, TIR, CACTA; complete element; KEY=2849	0	100
T. aestivum	rhea_A40002-[3]-[543]	DTC_Atau_Jorge_C_3D-312	TE	DNA-transposon, TIR, CACTA; complete element; KEY=2849	0	100
T. aestivum	thalos_A10001-[204]-[153]	DTC_Atau_Jorge_C_3D-312	TE	DNA-transposon, TIR, CACTA; complete element; KEY=2849	0	100
T. aestivum	thalos_A10001-[205]-[155]	DTC_Atau_Jorge_C_3D-312	TE	DNA-transposon, TIR, CACTA; complete element; KEY=2849	0	100
T. aestivum	thalos_A10001-[209]-[152]	DTC_Atau_Jorge_C_3D-312	TE	DNA-transposon, TIR, CACTA; complete element; KEY=2849	0	100
T. aestivum	thalos_A10001-[211]-[152]	DTC_Atau_Jorge_C_3D-312	TE	DNA-transposon, TIR, CACTA; complete element; KEY=2849	0	100
T. aestivum	thalos_A10001-[234]-[155]	DTC_Atau_Jorge_C_3D-312	TE	DNA-transposon, TIR, CACTA; complete element; KEY=2849	0	100
[truncated: 178,020 more rows]
