# Supplementary material for: Genome-wide analyses of miniature inverted-repeat transposable elements reveals new insights into the evolution of the Triticum-Aegilops group
Source: PLoS One. 2018 Oct 24;13(10):e0204972. doi: 10.1371/journal.pone.0204972 (PMC6200218; doi:10.1371/journal.pone.0204972)
Supplement: S4 Table — (XLSX) [file pone.0204972.s005.xlsx]

## Sheet: Sheet1
S4 Table. Charactarization of 100 MITE-containing transcripts in T.aestivum transcriptome.
MITE name	transcript accession (ensemble plants)	cDNA size (bp)	protein size (aa)	evalue	% coverage	exon location	cDNA region	splice variants	Gene product name
Rhea	TRIAE_CS42_2DL_TGACv1_158514_AA0520570.1	1803	334	0	100	ex4	3' UTR	none	uncharacterized protein
Remus	TRIAE_CS42_2BL_TGACv1_132623_AA0438690.1	2519	334	0	95	ex1	3' UTR	none	Peroxidase
Remus	TRIAE_CS42_3DL_TGACv1_250127_AA0862590.1	2761	249	0	90	ex1	3'UTR	none	uncharacterized protein
Remus	TRIAE_CS42_7DS_TGACv1_621902_AA2028960.1	1700	90	0	76	ex1	3' UTR	none	uncharacterized protein
Vacuna	TRIAE_CS42_7BS_TGACv1_593349_AA1950720.2	2274	388	2e-150	99	ex4	CDS+ 3'UTR	yes	uncharacterized protein
Vacuna	TRIAE_CS42_7BS_TGACv1_593349_AA1950720.1	2575	388	2e-150	99	ex4	CDS+ 3'UTR	yes	uncharacterized protein
Eos	TRIAE_CS42_3AL_TGACv1_193980_AA0623990.3	3710	220	2e-148	100	ex4	3' UTR	yes	uncharacterized protein
Argus	TRIAE_CS42_1BL_TGACv1_031592_AA0116680.1	1662	324	3e-140	100	ex1	3' UTR	yes	uncharacterized protein
Eos	TRIAE_CS42_2AS_TGACv1_112718_AA0343960.1	5139	284	2e-137	100	ex3	5' UTR	none	uncharacterized protein
Eos	TRIAE_CS42_5BL_TGACv1_404339_AA1296160.1	1471	97	1e-132	99	ex1	3' UTR	none	uncharacterized protein
Gerald	TRIAE_CS42_7DL_TGACv1_602788_AA1968650.1	1386	239	4e-132	99	ex1	3' UTR	none	uncharacterized protein
Coeus	TRIAE_CS42_1BL_TGACv1_031669_AA0118350.1	1785	103	4e-131	100	ex1	3' UTR	none	Histone H4 variant TH011
Argus	TRIAE_CS42_U_TGACv1_640934_AA2079790.1	2317	507	5e-131	99	ex1	3' UTR	none	uncharacterized protein
Xenon	TRIAE_CS42_5AL_TGACv1_376127_AA1232380.2	1565	158	3e-127	94	ex1	3' UTR	yes	uncharacterized protein
Coeus	TRIAE_CS42_7BL_TGACv1_577645_AA1880100.1	5957	858	3e-126	100	ex2	5' UTR	none	uncharacterized protein
Coeus	TRIAE_CS42_3AL_TGACv1_195555_AA0651110.1	2434	517	1e-125	100	ex9	5'UTR +CDS	none	uncharacterized protein
Coeus	TRIAE_CS42_7AL_TGACv1_557021_AA1775220.1	854	139	1e-124	100	ex1	3' UTR	none	uncharacterized protein
Eos	TRIAE_CS42_3DL_TGACv1_251080_AA0877180.1	1440	143	2e-123	80	ex1	3' UTR	yes	uncharacterized protein
Coeus	TRIAE_CS42_6AL_TGACv1_471242_AA1505270.2	3615	488	8e-121	100	ex1	3' UTR	yes	uncharacterized protein
Orpheus	TRIAE_CS42_3B_TGACv1_220763_AA0718550.1	3999	0	6e-116	100	ex1 + ex2	ncRNA	none	ncRNA
Orpheus	TRIAE_CS42_6BS_TGACv1_514673_AA1663050.1	4342	0	6e-116	100	ex2	ncRNA	none	ncRNA
Orpheus	TRIAE_CS42_5BL_TGACv1_406042_AA1339620.1	968	105	3e-114	100	ex4	3' UTR	none	uncharacterized protein
Gerald	TRIAE_CS42_U_TGACv1_643517_AA2132720.1	887	87	3e-114	95	ex1	3' UTR	none	uncharacterized protein
Orpheus	TRIAE_CS42_3DL_TGACv1_253056_AA0893160.1	1508	304	9e-114	100	ex1	3' UTR	none	uncharacterized protein
Orpheus	TRIAE_CS42_4BL_TGACv1_320283_AA1033940.1	4116	293	3e-113	100	ex5	5' UTR	yes	uncharacterized protein
Orpheus	TRIAE_CS42_7BS_TGACv1_592895_AA1945950.1	3109	300	3e-113	100	ex3	3' UTR	none	uncharacterized protein
Orpheus	TRIAE_CS42_6DS_TGACv1_542557_AA1724260.1	1236	0	4e-112	100	ex1	ncRNA	none	ncRNA
Fortuna	TRIAE_CS42_3B_TGACv1_221278_AA0736020.2	1494	303	3e-109	100	ex1	3' UTR	yes	uncharacterized protein
Orpheus	TRIAE_CS42_3B_TGACv1_221432_AA0740640.1	3243	303	2e-108	100	ex1	5' UTR	none	uncharacterized protein
Orpheus	TRIAE_CS42_1AL_TGACv1_003292_AA0049120.1	2119	343	9e-108	100	ex1	3' UTR	none	uncharacterized protein
Orpheus	TRIAE_CS42_3AL_TGACv1_193874_AA0621410.1	856	117	3e-107	100	ex1	3' UTR	none	uncharacterized protein
Orpheus	TRIAE_CS42_1AL_TGACv1_002619_AA0043720.1	1470	305	4e-106	97	ex3	3' UTR	yes	uncharacterized protein
Kerberos	TRIAE_CS42_5AL_TGACv1_374905_AA1211560.2	2181	527	2e-102	96	ex1	3' UTR	yes	uncharacterized protein
Kerberos	TRIAE_CS42_5AL_TGACv1_374905_AA1211560.1	2083	527	2e-102	96	ex1	3' UTR	yes	uncharacterized protein
Orpheus	TRIAE_CS42_5AL_TGACv1_380684_AA1257530.1	2275	508	3e-101	98	ex1	3' UTR	none	Patatin
Aison	TRIAE_CS42_3DL_TGACv1_250017_AA0860460.1	5128	416	9e-100	100	ex3	3' UTR	none	uncharacterized protein
Victor	TRIAE_CS42_4AL_TGACv1_289144_AA0965910.1	1060	0	2e-96	92	ex5	ncRNA	none	ncRNA
Victor	TRIAE_CS42_7DS_TGACv1_621594_AA2020300.2	2470	567	3e-95	92	ex2	3' UTR	yes	uncharacterized protein
Victor	TRIAE_CS42_7DS_TGACv1_621594_AA2020300.1	2348	567	3e-95	92	ex3	3' UTR	yes	uncharacterized protein
Aison	TRIAE_CS42_1AL_TGACv1_002281_AA0040440.2	3805	933	2e-94	100	ex10	3' UTR	yes	Protein CHUP1, chloroplastic
Aison	TRIAE_CS42_1AL_TGACv1_002281_AA0040440.1	3772	944	2e-94	100	ex10	3' UTR	yes	Protein CHUP1, chloroplastic
Kerberos	TRIAE_CS42_6DS_TGACv1_543898_AA1745100.1	1429	0	3e-94	96	ex1	ncRNA	none	ncRNA
Aison	TRIAE_CS42_3B_TGACv1_225082_AA0804800.1	1363	162	2e-90	100	ex1+2	3' UTR	none	uncharacterized protein
Coeus	TRIAE_CS42_2AS_TGACv1_113199_AA0352960.1	3891	268	2e-90	79	ex1	3' UTR	none	uncharacterized protein
Minos	TRIAE_CS42_6BS_TGACv1_513362_AA1639040.2	5456	1109	9e-88	100	ex2	5' UTR	yes	uncharacterized protein
Minos	TRIAE_CS42_6BS_TGACv1_513362_AA1639040.1	4678	822	9e-88	100	ex2	5' UTR	yes	uncharacterized protein
Minos	TRIAE_CS42_2AL_TGACv1_095370_AA0310090.4	3167	180	9e-88	100	ex1	3' UTR	yes	uncharacterized protein
Orpheus	TRIAE_CS42_1BL_TGACv1_030679_AA0097760.2	1798	318	1e-87	75	ex1	3' UTR	yes	uncharacterized protein
Orpheus	TRIAE_CS42_1BL_TGACv1_030679_AA0097760.1	1386	318	1e-87	75	ex1	3' UTR	yes	uncharacterized protein
Minos	TRIAE_CS42_2AL_TGACv1_094403_AA0297090.6	3303	126	5e-85	100	ex1	3' UTR	yes	uncharacterized protein
Minos	TRIAE_CS42_2AL_TGACv1_094403_AA0297090.4	3639	124	5e-85	100	ex1	3' UTR	yes	uncharacterized protein
Minos	TRIAE_CS42_1AL_TGACv1_000223_AA0006650.1	3986	443	5e-85	100	ex1	CDS+ 3'UTR	none	uncharacterized protein
Minos	TRIAE_CS42_6AL_TGACv1_471309_AA1506770.1	3189	715	5e-85	100	ex20	3' UTR	yes	uncharacterized protein
Minos	TRIAE_CS42_3AS_TGACv1_211427_AA0690060.3	961	142	5e-85	100	ex2	3' UTR	yes	uncharacterized protein
Minos	TRIAE_CS42_3AS_TGACv1_211427_AA0690060.1	1335	149	5e-85	100	ex2	3' UTR	yes	uncharacterized protein
Aison	TRIAE_CS42_7AL_TGACv1_556096_AA1755340.3	5090	1024	1e-84	92	ex1	5' UTR	yes	uncharacterized protein
Aison	TRIAE_CS42_7AL_TGACv1_556096_AA1755340.2	4859	957	1e-84	92	ex1	5' UTR	yes	uncharacterized protein
Aison	TRIAE_CS42_7AL_TGACv1_556096_AA1755340.1	4871	961	1e-84	92	ex1	5' UTR	yes	uncharacterized protein
Aison	TRIAE_CS42_4AL_TGACv1_288901_AA0960940.1	2875	741	1e-84	89	ex7	3' UTR	none	uncharacterized protein
Orpheus	TRIAE_CS42_2DL_TGACv1_160520_AA0551350.1	823	0	2e-84	72	ex2	ncRNA	-	ncRNA
Orpheus	TRIAE_CS42_6AS_TGACv1_487630_AA1571940.2	2376	286	2e-84	72	ex2	3' UTR	yes	uncharacterized protein
Minos	TRIAE_CS42_6AS_TGACv1_488443_AA1575590.1	1969	263	2e-83	100	ex1	3' UTR	none	uncharacterized protein
Kerberos	TRIAE_CS42_4DL_TGACv1_342534_AA1116030.9	3899	888	8e-83	85	ex14	3' UTR	yes	uncharacterized protein
Kerberos	TRIAE_CS42_4DL_TGACv1_342534_AA1116030.8	4235	1000	8e-83	85	ex14	3' UTR	yes	uncharacterized protein
Kerberos	TRIAE_CS42_4DL_TGACv1_342534_AA1116030.7	4933	767	8e-83	85	ex14	3' UTR	yes	uncharacterized protein
Kerberos	TRIAE_CS42_4DL_TGACv1_342534_AA1116030.6	4668	954	8e-83	85	ex14	3' UTR	yes	uncharacterized protein
Kerberos	TRIAE_CS42_4DL_TGACv1_342534_AA1116030.5	4778	954	8e-83	85	ex14	3' UTR	yes	uncharacterized protein
Kerberos	TRIAE_CS42_4DL_TGACv1_342534_AA1116030.4	4131	1002	8e-83	85	ex14	3' UTR	yes	uncharacterized protein
Kerberos	TRIAE_CS42_4DL_TGACv1_342534_AA1116030.3	4779	1002	8e-83	85	ex14	3' UTR	yes	uncharacterized protein
Kerberos	TRIAE_CS42_4DL_TGACv1_342534_AA1116030.2	4241	1002	8e-83	85	ex14	3' UTR	yes	uncharacterized protein
Kerberos	TRIAE_CS42_4DL_TGACv1_342534_AA1116030.1	4169	978	8e-83	85	ex14	3' UTR	yes	uncharacterized protein
Minos	TRIAE_CS42_2DL_TGACv1_158395_AA0517460.1	5961	0	2e-82	100	ex2	ncRNA	none	ncRNA
Stolos	TRIAE_CS42_5BL_TGACv1_404120_AA1284870.4	9870	2361	3e-81	100	ex17	3' UTR	yes	uncharacterized protein
Stolos	TRIAE_CS42_U_TGACv1_644106_AA2137230.2	3647	176	3e-81	100	ex2	3' UTR	yes	uncharacterized protein
Victor	TRIAE_CS42_5AL_TGACv1_376944_AA1242590.2	2571	179	3e-81	86	ex3	3' UTR	yes	NADH dehydrogenase [ubiquinone] 1 alpha subcomplex subunit 12
Victor	TRIAE_CS42_5AL_TGACv1_376944_AA1242590.1	2574	179	3e-81	86	ex3	3' UTR	yes	NADH dehydrogenase [ubiquinone] 1 alpha subcomplex subunit 12
Orpheus	TRIAE_CS42_5AL_TGACv1_377935_AA1250340.2	1622	124	1e-80	68	ex1	3' UTR	yes	uncharacterized protein
Kerberos	TRIAE_CS42_3B_TGACv1_222483_AA0765650.2	3150	581	4e-80	85	ex1	3' UTR	yes	uncharacterized protein
Kerberos	TRIAE_CS42_3B_TGACv1_222483_AA0765650.1	3391	614	4e-80	85	ex1	3' UTR	yes	uncharacterized protein
Belus	TRIAE_CS42_6BS_TGACv1_521339_AA1677990.1	1211	273	9e-80	100	ex1	CDS+ 3'UTR	none	uncharacterized protein
Minos	TRIAE_CS42_1DS_TGACv1_080462_AA0248450.2	2529	604	5e-78	100	ex4	3' UTR	yes	uncharacterized protein
Minos	TRIAE_CS42_1DS_TGACv1_080462_AA0248450.1	2538	604	5e-78	100	ex4	3' UTR	yes	uncharacterized protein
Minos	TRIAE_CS42_7AL_TGACv1_560105_AA1801690.7	4916	358 aa	5e-78	100	ex3	5' UTR	yes	uncharacterized protein
Stolos	TRIAE_CS42_5DL_TGACv1_434414_AA1435450.1	4077	1038	9e-76	100	ex1	3' UTR	none	uncharacterized protein
Orpheus	TRIAE_CS42_5BS_TGACv1_424265_AA1388210.1	3006	474	9e-76	70	ex1	5' UTR	none	uncharacterized protein
Stolos	TRIAE_CS42_4BS_TGACv1_328460_AA1088100.2	1860	485	3e-75	98	ex1	3' UTR	yes	uncharacterized protein
Stolos	TRIAE_CS42_4BS_TGACv1_328460_AA1088100.1	1768	450	3e-75	98	ex1	3' UTR	yes	uncharacterized protein
Kerberos	TRIAE_CS42_2BS_TGACv1_146147_AA0456780.1	1047	0	3e-75	74	ex1	ncRNA	none	ncRNA
Spring	TRIAE_CS42_5BL_TGACv1_405837_AA1336160.1	2203	518	3e-74	99	ex1	3' UTR	none	uncharacterized protein
Stolos	TRIAE_CS42_5DL_TGACv1_433578_AA1416630.1	5746	1455	1e-73	100	ex23	3' UTR	none	uncharacterized protein
Belus	TRIAE_CS42_6BL_TGACv1_500555_AA1606400.1	2124	309	1e-71	100	ex1	5'UTR +CDS	none	uncharacterized protein
Thalos	TRIAE_CS42_6DL_TGACv1_526422_AA1683040.2	3313	878	3e-66	100	ex1	3' UTR	yes	Protein ROOT HAIR DEFECTIVE 3 homolog
Thalos	TRIAE_CS42_6DL_TGACv1_526422_AA1683040.1	3148	815	3e-66	100	ex1	3' UTR	yes	Protein ROOT HAIR DEFECTIVE 3 homolog
Phoebus	TRIAE_CS42_3B_TGACv1_222628_AA0768170.2	3362	393	6e-66	99	ex1	3' UTR	yes	uncharacterized protein
Coeus	TRIAE_CS42_5BS_TGACv1_424687_AA1391320.1	1314	77	7e-65	53	ex5	3' UTR	none	uncharacterized protein
Thalos	TRIAE_CS42_4DS_TGACv1_361078_AA1160480.2	5308	387	1e-64	100	ex11	3' UTR	yes	Uridine kinase
Thalos	TRIAE_CS42_3DL_TGACv1_252403_AA0889850.2	2138	519	1e-64	100	ex1	3' UTR	yes	uncharacterized protein
Thalos	TRIAE_CS42_3B_TGACv1_223469_AA0782710.1	6504	179	1e-64	100	ex3	3' UTR	none	uncharacterized protein
Thalos	TRIAE_CS42_1BL_TGACv1_031627_AA0117400.1	1718	114	1e-64	100	ex2	3' UTR	none	uncharacterized protein
