# Supplementary material for: Genome-wide analyses of miniature inverted-repeat transposable elements reveals new insights into the evolution of the Triticum-Aegilops group
Source: PLoS One. 2018 Oct 24;13(10):e0204972. doi: 10.1371/journal.pone.0204972 (PMC6200218; doi:10.1371/journal.pone.0204972)
Supplement: S5 Table — (XLSX) [file pone.0204972.s006.xlsx]

## Sheet: all
S5 Table. Characterization of Inbar flanking sequences.
Inbar insertion Id.	Annotation (based on EnsemblPlants)	Type	Gene product name	evalue	% coverage
B30005-[3]-[68]	TRIAE_CS42_2AL_TGACv1_092907_AA0266750.1	ncRNA	none	0	46
B10001-[30]-[66]	TRIAE_CS42_4BL_TGACv1_320446_AA1039510.1	ncRNA	none	0	39
A50002-[2]-[62]	TRIAE_CS42_5AL_TGACv1_379264_AA1255980.1	ncRNA	none	0	31
B10004-[16]-[67]	TRIAE_CS42_6BS_TGACv1_515802_AA1672410.1	ncRNA	none	0	28
B70002-[0]-[68]	TRIAE_CS42_3B_TGACv1_228960_AA0827990.1	ncRNA	none	0	26
B10004-[19]-[58]	TRIAE_CS42_1DS_TGACv1_082172_AA0264040.1	ncRNA	none	0	22
A30002-[7]-[62]	TRIAE_CS42_7AS_TGACv1_572140_AA1851510.1	ncRNA	none	0	21
B30002-[30]-[55]	TRIAE_CS42_6DS_TGACv1_546359_AA1750660.1	ncRNA	none	0	14
B40005-[18]-[67]	TRIAE_CS42_6BL_TGACv1_502433_AA1624740.1	ncRNA	none	3.41e-178	33
B20006-[2]-[68]	TRIAE_CS42_7BS_TGACv1_591884_AA1924370.2	ncRNA	none	2.63e-154	23
B40005-[33]-[55]	TRIAE_CS42_7BS_TGACv1_593878_AA1954960.1	ncRNA	none	2.98e-90	12
B10001-[6]-[65]	TRIAE_CS42_7DS_TGACv1_621612_AA2020980.1	ncRNA	none	9.8e-84	22
S000001133-[0]-[68]	TRIAE_CS42_7BS_TGACv1_593878_AA1954960.1	ncRNA	none	3.91e-76	12
F000003795-[0]-[68]	TRIAE_CS42_7BS_TGACv1_593878_AA1954960.1	ncRNA	none	5.8e-74	12
B000063355-[4]-[52]	TRIAE_CS42_7BS_TGACv1_593878_AA1954960.1	ncRNA	none	6.35e-70	24
P000001337-[2]-[52]	TRIAE_CS42_7BS_TGACv1_593878_AA1954960.1	ncRNA	none	1.88e-67	12
B60005-[22]-[64]	TRIAE_CS42_1AL_TGACv1_001995_AA0037640.1	Nontranslating CDS	none	0	10
B20006-[13]-[67]	TRIAE_CS42_3DS_TGACv1_271577_AA0902830.19	protein coding	uncharacterized protein	0	99
B30001-[4]-[68]	TRIAE_CS42_3DS_TGACv1_271577_AA0902830.19	protein coding	uncharacterized protein	0	99
B30005-[15]-[66]	TRIAE_CS42_3DS_TGACv1_271577_AA0902830.19	protein coding	uncharacterized protein	0	99
B50001-[9]-[68]	TRIAE_CS42_3DS_TGACv1_271577_AA0902830.19	protein coding	uncharacterized protein	0	99
B50003-[49]-[68]	TRIAE_CS42_3DS_TGACv1_271577_AA0902830.18	protein coding	uncharacterized protein	0	99
B50005-[6]-[68]	TRIAE_CS42_3DS_TGACv1_271577_AA0902830.18	protein coding	uncharacterized protein	0	99
B60005-[28]-[67]	TRIAE_CS42_3DS_TGACv1_271577_AA0902830.18	protein coding	uncharacterized protein	0	99
B70005-[32]-[68]	TRIAE_CS42_3DS_TGACv1_271577_AA0902830.18	protein coding	uncharacterized protein	0	99
A20004-[1]-[64]	TRIAE_CS42_3DS_TGACv1_271577_AA0902830.18	protein coding	uncharacterized protein	0	98
A40006-[10]-[68]	TRIAE_CS42_3DS_TGACv1_271577_AA0902830.18	protein coding	uncharacterized protein	0	98
B10001-[16]-[68]	TRIAE_CS42_3DS_TGACv1_271577_AA0902830.18	protein coding	uncharacterized protein	0	98
B10004-[11]-[64]	TRIAE_CS42_3DS_TGACv1_271577_AA0902830.18	protein coding	uncharacterized protein	0	98
B10004-[21]-[68]	TRIAE_CS42_3DS_TGACv1_271577_AA0902830.18	protein coding	uncharacterized protein	0	98
B10005-[14]-[68]	TRIAE_CS42_3DS_TGACv1_271577_AA0902830.18	protein coding	uncharacterized protein	0	98
B20001-[15]-[69]	TRIAE_CS42_3DS_TGACv1_271577_AA0902830.18	protein coding	uncharacterized protein	0	98
B20002-[9]-[68]	TRIAE_CS42_3DS_TGACv1_271577_AA0902830.18	protein coding	uncharacterized protein	0	98
B20002-[16]-[69]	TRIAE_CS42_3DS_TGACv1_271577_AA0902830.18	protein coding	uncharacterized protein	0	98
B20003-[12]-[67]	TRIAE_CS42_3DS_TGACv1_271577_AA0902830.18	protein coding	uncharacterized protein	0	98
B20003-[19]-[55]	TRIAE_CS42_3DS_TGACv1_271577_AA0902830.18	protein coding	uncharacterized protein	0	98
B20004-[8]-[66]	TRIAE_CS42_3DS_TGACv1_271577_AA0902830.18	protein coding	uncharacterized protein	0	98
B20004-[10]-[68]	TRIAE_CS42_3DS_TGACv1_271577_AA0902830.18	protein coding	uncharacterized protein	0	98
B20004-[12]-[68]	TRIAE_CS42_3DS_TGACv1_271577_AA0902830.18	protein coding	uncharacterized protein	0	98
B20005-[12]-[68]	TRIAE_CS42_3DS_TGACv1_271577_AA0902830.18	protein coding	uncharacterized protein	0	98
B20005-[14]-[68]	TRIAE_CS42_3DS_TGACv1_271577_AA0902830.18	protein coding	uncharacterized protein	0	98
B20005-[15]-[68]	TRIAE_CS42_3DS_TGACv1_271577_AA0902830.18	protein coding	uncharacterized protein	0	98
B20005-[19]-[68]	TRIAE_CS42_3DS_TGACv1_271577_AA0902830.18	protein coding	uncharacterized protein	0	98
B20006-[24]-[68]	TRIAE_CS42_3DS_TGACv1_271577_AA0902830.18	protein coding	uncharacterized protein	0	98
B20007-[6]-[68]	TRIAE_CS42_3DS_TGACv1_271577_AA0902830.18	protein coding	uncharacterized protein	0	98
B30001-[17]-[68]	TRIAE_CS42_3DS_TGACv1_271577_AA0902830.18	protein coding	uncharacterized protein	0	98
B30002-[4]-[67]	TRIAE_CS42_3DS_TGACv1_271577_AA0902830.18	protein coding	uncharacterized protein	0	98
B30004-[17]-[61]	TRIAE_CS42_3DS_TGACv1_271577_AA0902830.18	protein coding	uncharacterized protein	0	98
B30004-[41]-[69]	TRIAE_CS42_3DS_TGACv1_271577_AA0902830.18	protein coding	uncharacterized protein	0	98
B30005-[6]-[68]	TRIAE_CS42_3DS_TGACv1_271577_AA0902830.18	protein coding	uncharacterized protein	0	98
B30005-[22]-[68]	TRIAE_CS42_3DS_TGACv1_271577_AA0902830.18	protein coding	uncharacterized protein	0	98
B30005-[27]-[68]	TRIAE_CS42_3DS_TGACv1_271577_AA0902830.18	protein coding	uncharacterized protein	0	98
B30006-[9]-[68]	TRIAE_CS42_3DS_TGACv1_271577_AA0902830.18	protein coding	uncharacterized protein	0	98
B30006-[19]-[61]	TRIAE_CS42_3DS_TGACv1_271577_AA0902830.18	protein coding	uncharacterized protein	0	98
B30007-[0]-[68]	TRIAE_CS42_3DS_TGACv1_271577_AA0902830.18	protein coding	uncharacterized protein	0	98
B40001-[7]-[68]	TRIAE_CS42_3DS_TGACv1_271577_AA0902830.18	protein coding	uncharacterized protein	0	98
B40001-[19]-[68]	TRIAE_CS42_3DS_TGACv1_271577_AA0902830.18	protein coding	uncharacterized protein	0	98
B40004-[14]-[64]	TRIAE_CS42_3DS_TGACv1_271577_AA0902830.18	protein coding	uncharacterized protein	0	98
B40004-[18]-[67]	TRIAE_CS42_3DS_TGACv1_271577_AA0902830.18	protein coding	uncharacterized protein	0	98
B50002-[3]-[68]	TRIAE_CS42_3DS_TGACv1_271577_AA0902830.18	protein coding	uncharacterized protein	0	98
B50002-[6]-[66]	TRIAE_CS42_3DS_TGACv1_271577_AA0902830.18	protein coding	uncharacterized protein	0	98
B50002-[7]-[68]	TRIAE_CS42_3DS_TGACv1_271577_AA0902830.18	protein coding	uncharacterized protein	0	98
B50002-[10]-[68]	TRIAE_CS42_3DS_TGACv1_271577_AA0902830.18	protein coding	uncharacterized protein	0	98
B50002-[16]-[68]	TRIAE_CS42_3DS_TGACv1_271577_AA0902830.18	protein coding	uncharacterized protein	0	98
B50003-[11]-[68]	TRIAE_CS42_3DS_TGACv1_271577_AA0902830.18	protein coding	uncharacterized protein	0	98
B50003-[25]-[68]	TRIAE_CS42_3DS_TGACv1_271577_AA0902830.18	protein coding	uncharacterized protein	0	98
B50003-[29]-[68]	TRIAE_CS42_3DS_TGACv1_271577_AA0902830.18	protein coding	uncharacterized protein	0	98
B50004-[8]-[68]	TRIAE_CS42_3DS_TGACv1_271577_AA0902830.18	protein coding	uncharacterized protein	0	98
B50004-[13]-[68]	TRIAE_CS42_3DS_TGACv1_271577_AA0902830.18	protein coding	uncharacterized protein	0	98
B50004-[18]-[68]	TRIAE_CS42_3DS_TGACv1_271577_AA0902830.18	protein coding	uncharacterized protein	0	98
B50005-[4]-[68]	TRIAE_CS42_3DS_TGACv1_271577_AA0902830.18	protein coding	uncharacterized protein	0	98
B50005-[5]-[68]	TRIAE_CS42_3DS_TGACv1_271577_AA0902830.18	protein coding	uncharacterized protein	0	98
B50005-[7]-[68]	TRIAE_CS42_3DS_TGACv1_271577_AA0902830.18	protein coding	uncharacterized protein	0	98
B50005-[8]-[64]	TRIAE_CS42_3DS_TGACv1_271577_AA0902830.18	protein coding	uncharacterized protein	0	98
B50006-[0]-[68]	TRIAE_CS42_3DS_TGACv1_271577_AA0902830.18	protein coding	uncharacterized protein	0	98
B60001-[9]-[67]	TRIAE_CS42_3DS_TGACv1_271577_AA0902830.18	protein coding	uncharacterized protein	0	98
B60002-[11]-[68]	TRIAE_CS42_3DS_TGACv1_271577_AA0902830.18	protein coding	uncharacterized protein	0	98
B60004-[2]-[68]	TRIAE_CS42_3DS_TGACv1_271577_AA0902830.18	protein coding	uncharacterized protein	0	98
B60004-[13]-[60]	TRIAE_CS42_3DS_TGACv1_271577_AA0902830.18	protein coding	uncharacterized protein	0	98
B60005-[1]-[68]	TRIAE_CS42_3DS_TGACv1_271577_AA0902830.18	protein coding	uncharacterized protein	0	98
B60005-[2]-[67]	TRIAE_CS42_3DS_TGACv1_271577_AA0902830.19	protein coding	uncharacterized protein	0	98
B60005-[7]-[68]	TRIAE_CS42_3DS_TGACv1_271577_AA0902830.18	protein coding	uncharacterized protein	0	98
B60005-[13]-[68]	TRIAE_CS42_3DS_TGACv1_271577_AA0902830.18	protein coding	uncharacterized protein	0	98
B70001-[16]-[68]	TRIAE_CS42_3DS_TGACv1_271577_AA0902830.18	protein coding	uncharacterized protein	0	98
B70001-[20]-[68]	TRIAE_CS42_3DS_TGACv1_271577_AA0902830.18	protein coding	uncharacterized protein	0	98
B70001-[26]-[67]	TRIAE_CS42_3DS_TGACv1_271577_AA0902830.18	protein coding	uncharacterized protein	0	98
B70002-[9]-[68]	TRIAE_CS42_3DS_TGACv1_271577_AA0902830.18	protein coding	uncharacterized protein	0	98
B70003-[10]-[68]	TRIAE_CS42_3DS_TGACv1_271577_AA0902830.18	protein coding	uncharacterized protein	0	98
B70004-[6]-[68]	TRIAE_CS42_3DS_TGACv1_271577_AA0902830.18	protein coding	uncharacterized protein	0	98
B70004-[7]-[68]	TRIAE_CS42_3DS_TGACv1_271577_AA0902830.18	protein coding	uncharacterized protein	0	98
B70004-[11]-[68]	TRIAE_CS42_3DS_TGACv1_271577_AA0902830.18	protein coding	uncharacterized protein	0	98
B70004-[15]-[68]	TRIAE_CS42_3DS_TGACv1_271577_AA0902830.18	protein coding	uncharacterized protein	0	98
B70004-[18]-[67]	TRIAE_CS42_3DS_TGACv1_271577_AA0902830.18	protein coding	uncharacterized protein	0	98
B70005-[14]-[64]	TRIAE_CS42_3DS_TGACv1_271577_AA0902830.18	protein coding	uncharacterized protein	0	98
B70005-[16]-[68]	TRIAE_CS42_3DS_TGACv1_271577_AA0902830.18	protein coding	uncharacterized protein	0	98
B70005-[22]-[68]	TRIAE_CS42_3DS_TGACv1_271577_AA0902830.18	protein coding	uncharacterized protein	0	98
B70005-[27]-[67]	TRIAE_CS42_3DS_TGACv1_271577_AA0902830.18	protein coding	uncharacterized protein	0	98
B70006-[2]-[68]	TRIAE_CS42_3DS_TGACv1_271577_AA0902830.18	protein coding	uncharacterized protein	0	98
D20004-[0]-[68]	TRIAE_CS42_3DS_TGACv1_271577_AA0902830.18	protein coding	uncharacterized protein	0	98
A20004-[0]-[68]	TRIAE_CS42_3DS_TGACv1_271577_AA0902830.18	protein coding	uncharacterized protein	0	97
A40006-[7]-[66]	TRIAE_CS42_3DS_TGACv1_271577_AA0902830.18	protein coding	uncharacterized protein	0	97
B10002-[19]-[55]	TRIAE_CS42_3DS_TGACv1_271577_AA0902830.18	protein coding	uncharacterized protein	0	97
B10004-[28]-[67]	TRIAE_CS42_3DS_TGACv1_271577_AA0902830.18	protein coding	uncharacterized protein	0	97
B10005-[8]-[68]	TRIAE_CS42_3DS_TGACv1_271577_AA0902830.18	protein coding	uncharacterized protein	0	97
B10005-[11]-[64]	TRIAE_CS42_3DS_TGACv1_271577_AA0902830.18	protein coding	uncharacterized protein	0	97
B10006-[3]-[68]	TRIAE_CS42_3DS_TGACv1_271577_AA0902830.19	protein coding	uncharacterized protein	0	97
B20001-[9]-[61]	TRIAE_CS42_3DS_TGACv1_271577_AA0902830.18	protein coding	uncharacterized protein	0	97
B20001-[13]-[67]	TRIAE_CS42_3DS_TGACv1_271577_AA0902830.18	protein coding	uncharacterized protein	0	97
B20003-[9]-[68]	TRIAE_CS42_3DS_TGACv1_271577_AA0902830.18	protein coding	uncharacterized protein	0	97
B20006-[32]-[59]	TRIAE_CS42_3DS_TGACv1_271577_AA0902830.18	protein coding	uncharacterized protein	0	97
B30005-[10]-[68]	TRIAE_CS42_3DS_TGACv1_271577_AA0902830.18	protein coding	uncharacterized protein	0	97
B30006-[8]-[68]	TRIAE_CS42_3DS_TGACv1_271577_AA0902830.18	protein coding	uncharacterized protein	0	97
B30006-[14]-[65]	TRIAE_CS42_3DS_TGACv1_271577_AA0902830.18	protein coding	uncharacterized protein	0	97
B30007-[3]-[67]	TRIAE_CS42_3DS_TGACv1_271577_AA0902830.18	protein coding	uncharacterized protein	0	97
B40001-[16]-[61]	TRIAE_CS42_3DS_TGACv1_271577_AA0902830.18	protein coding	uncharacterized protein	0	97
B40004-[6]-[62]	TRIAE_CS42_3DS_TGACv1_271577_AA0902830.18	protein coding	uncharacterized protein	0	97
B40004-[13]-[68]	TRIAE_CS42_3DS_TGACv1_271577_AA0902830.18	protein coding	uncharacterized protein	0	97
B50002-[9]-[68]	TRIAE_CS42_3DS_TGACv1_271577_AA0902830.18	protein coding	uncharacterized protein	0	97
B50003-[8]-[68]	TRIAE_CS42_3DS_TGACv1_271577_AA0902830.18	protein coding	uncharacterized protein	0	97
B50003-[26]-[64]	TRIAE_CS42_3DS_TGACv1_271577_AA0902830.18	protein coding	uncharacterized protein	0	97
B50003-[56]-[68]	TRIAE_CS42_3DS_TGACv1_271577_AA0902830.19	protein coding	uncharacterized protein	0	97
B50003-[94]-[62]	TRIAE_CS42_3DS_TGACv1_271577_AA0902830.18	protein coding	uncharacterized protein	0	97
B60002-[10]-[67]	TRIAE_CS42_3DS_TGACv1_271577_AA0902830.18	protein coding	uncharacterized protein	0	97
B70001-[27]-[64]	TRIAE_CS42_3DS_TGACv1_271577_AA0902830.18	protein coding	uncharacterized protein	0	97
B70003-[6]-[68]	TRIAE_CS42_3DS_TGACv1_271577_AA0902830.18	protein coding	uncharacterized protein	0	97
B70004-[14]-[68]	TRIAE_CS42_3DS_TGACv1_271577_AA0902830.18	protein coding	uncharacterized protein	0	97
B70005-[7]-[68]	TRIAE_CS42_3DS_TGACv1_271577_AA0902830.18	protein coding	uncharacterized protein	0	97
B70005-[21]-[68]	TRIAE_CS42_3DS_TGACv1_271577_AA0902830.18	protein coding	uncharacterized protein	0	97
D10002-[0]-[68]	TRIAE_CS42_3DS_TGACv1_271577_AA0902830.18	protein coding	uncharacterized protein	0	97
D50004-[0]-[68]	TRIAE_CS42_3DS_TGACv1_271577_AA0902830.18	protein coding	uncharacterized protein	0	97
B10005-[6]-[68]	TRIAE_CS42_3DS_TGACv1_271577_AA0902830.19	protein coding	uncharacterized protein	0	96
B10005-[10]-[57]	TRIAE_CS42_3DS_TGACv1_271577_AA0902830.18	protein coding	uncharacterized protein	0	96
B20002-[14]-[67]	TRIAE_CS42_3DS_TGACv1_271577_AA0902830.18	protein coding	uncharacterized protein	0	96
B30001-[13]-[68]	TRIAE_CS42_3DS_TGACv1_271577_AA0902830.19	protein coding	uncharacterized protein	0	96
B30006-[12]-[68]	TRIAE_CS42_3DS_TGACv1_271577_AA0902830.18	protein coding	uncharacterized protein	0	96
B40001-[8]-[68]	TRIAE_CS42_3DS_TGACv1_271577_AA0902830.18	protein coding	uncharacterized protein	0	96
B40004-[0]-[68]	TRIAE_CS42_3DS_TGACv1_271577_AA0902830.18	protein coding	uncharacterized protein	0	96
B50002-[13]-[68]	TRIAE_CS42_3DS_TGACv1_271577_AA0902830.18	protein coding	uncharacterized protein	0	96
B50003-[28]-[68]	TRIAE_CS42_3DS_TGACv1_271577_AA0902830.18	protein coding	uncharacterized protein	0	96
B50003-[57]-[68]	TRIAE_CS42_3DS_TGACv1_271577_AA0902830.18	protein coding	uncharacterized protein	0	96
B50004-[14]-[68]	TRIAE_CS42_3DS_TGACv1_271577_AA0902830.18	protein coding	uncharacterized protein	0	96
B60003-[6]-[68]	TRIAE_CS42_3DS_TGACv1_271577_AA0902830.18	protein coding	uncharacterized protein	0	96
B60005-[6]-[55]	TRIAE_CS42_3DS_TGACv1_271577_AA0902830.18	protein coding	uncharacterized protein	0	96
B70001-[10]-[66]	TRIAE_CS42_3DS_TGACv1_271577_AA0902830.18	protein coding	uncharacterized protein	0	96
B70001-[28]-[68]	TRIAE_CS42_3DS_TGACv1_271577_AA0902830.18	protein coding	uncharacterized protein	0	96
B70002-[4]-[66]	TRIAE_CS42_3DS_TGACv1_271577_AA0902830.18	protein coding	uncharacterized protein	0	96
B70003-[13]-[68]	TRIAE_CS42_3DS_TGACv1_271577_AA0902830.18	protein coding	uncharacterized protein	0	96
B70003-[17]-[68]	TRIAE_CS42_3DS_TGACv1_271577_AA0902830.18	protein coding	uncharacterized protein	0	96
A60005-[13]-[47]	TRIAE_CS42_3DS_TGACv1_271577_AA0902830.19	protein coding	uncharacterized protein	0	95
B10002-[13]-[68]	TRIAE_CS42_3DS_TGACv1_271577_AA0902830.18	protein coding	uncharacterized protein	0	95
B20007-[5]-[68]	TRIAE_CS42_3DS_TGACv1_271577_AA0902830.18	protein coding	uncharacterized protein	0	95
B30001-[11]-[68]	TRIAE_CS42_3DS_TGACv1_271577_AA0902830.18	protein coding	uncharacterized protein	0	95
B50004-[27]-[67]	TRIAE_CS42_3DS_TGACv1_271577_AA0902830.18	protein coding	uncharacterized protein	0	95
A50001-[1]-[52]	TRIAE_CS42_3DS_TGACv1_271577_AA0902830.18	protein coding	uncharacterized protein	0	94
B50004-[12]-[68]	TRIAE_CS42_3DS_TGACv1_271577_AA0902830.18	protein coding	uncharacterized protein	0	94
B60005-[2]-[68]	TRIAE_CS42_3DS_TGACv1_271577_AA0902830.19	protein coding	uncharacterized protein	0	94
X000000551-[0]-[68]	TRIAE_CS42_3DS_TGACv1_271577_AA0902830.18	protein coding	uncharacterized protein	0	94
A30001-[2]-[52]	TRIAE_CS42_3DS_TGACv1_271577_AA0902830.19	protein coding	uncharacterized protein	0	93
A30004-[1]-[65]	TRIAE_CS42_3DS_TGACv1_271577_AA0902830.19	protein coding	uncharacterized protein	0	92
B10006-[24]-[52]	TRIAE_CS42_3DS_TGACv1_271577_AA0902830.19	protein coding	uncharacterized protein	0	92
B20007-[20]-[55]	TRIAE_CS42_3DS_TGACv1_271577_AA0902830.19	protein coding	uncharacterized protein	0	92
B20007-[18]-[55]	TRIAE_CS42_3DS_TGACv1_271577_AA0902830.19	protein coding	uncharacterized protein	0	91
B20007-[19]-[55]	TRIAE_CS42_3DS_TGACv1_271577_AA0902830.19	protein coding	uncharacterized protein	0	91
A50002-[2]-[52]	TRIAE_CS42_3DS_TGACv1_271577_AA0902830.19	protein coding	uncharacterized protein	0	90
A50001-[0]-[68]	TRIAE_CS42_3DS_TGACv1_271577_AA0902830.19	protein coding	uncharacterized protein	0	89
B50002-[23]-[55]	TRIAE_CS42_3DS_TGACv1_271577_AA0902830.19	protein coding	uncharacterized protein	0	89
A10001-[5]-[52]	TRIAE_CS42_3DS_TGACv1_271577_AA0902830.18	protein coding	uncharacterized protein	0	88
B20002-[3]-[68]	TRIAE_CS42_3DS_TGACv1_271577_AA0902830.18	protein coding	uncharacterized protein	0	88
A60005-[12]-[52]	TRIAE_CS42_3DS_TGACv1_271577_AA0902830.19	protein coding	uncharacterized protein	0	86
B70001-[11]-[68]	TRIAE_CS42_3DS_TGACv1_271577_AA0902830.19	protein coding	uncharacterized protein	0	86
B20005-[13]-[68]	TRIAE_CS42_3DS_TGACv1_271577_AA0902830.19	protein coding	uncharacterized protein	0	85
B20007-[17]-[55]	TRIAE_CS42_3DS_TGACv1_271577_AA0902830.19	protein coding	uncharacterized protein	0	84
B70006-[9]-[68]	TRIAE_CS42_3DS_TGACv1_271577_AA0902830.18	protein coding	uncharacterized protein	0	79
D60001-[1]-[47]	TRIAE_CS42_3DS_TGACv1_271577_AA0902830.18	protein coding	uncharacterized protein	0	78
B60003-[3]-[68]	TRIAE_CS42_3DS_TGACv1_271577_AA0902830.19	protein coding	uncharacterized protein	0	76
B20001-[10]-[68]	TRIAE_CS42_3DS_TGACv1_271577_AA0902830.18	protein coding	uncharacterized protein	0	72
B50001-[3]-[68]	TRIAE_CS42_3DS_TGACv1_271577_AA0902830.19	protein coding	uncharacterized protein	0	72
A20007-[8]-[64]	TRIAE_CS42_3DS_TGACv1_271577_AA0902830.19	protein coding	uncharacterized protein	0	68
A20007-[21]-[47]	TRIAE_CS42_3DS_TGACv1_271577_AA0902830.18	protein coding	uncharacterized protein	0	63
B20007-[16]-[68]	TRIAE_CS42_3DS_TGACv1_271577_AA0902830.19	protein coding	uncharacterized protein	0	63
B000108689-[1]-[65]	TRIAE_CS42_4AL_TGACv1_292342_AA0998560.1	protein coding	uncharacterized protein	0	60
A10005-[3]-[52]	TRIAE_CS42_4AL_TGACv1_292342_AA0998560.1	protein coding	uncharacterized protein	0	53
B50003-[48]-[68]	TRIAE_CS42_3DS_TGACv1_271577_AA0902830.19	protein coding	uncharacterized protein	0	52
B30002-[32]-[68]	TRIAE_CS42_3DS_TGACv1_271777_AA0907720.1	protein coding	uncharacterized protein	0	45
B20002-[24]-[67]	TRIAE_CS42_5BL_TGACv1_405754_AA1334720.1	protein coding	uncharacterized protein	0	42
B50002-[22]-[67]	TRIAE_CS42_5BL_TGACv1_405754_AA1334720.1	protein coding	uncharacterized protein	0	42
B70005-[33]-[68]	TRIAE_CS42_2BS_TGACv1_145883_AA0448000.1	protein coding	uncharacterized protein	0	39
B60002-[11]-[67]	TRIAE_CS42_6BL_TGACv1_501356_AA1616490.1	protein coding	uncharacterized protein	0	39
A10004-[4]-[52]	TRIAE_CS42_4AL_TGACv1_292342_AA0998560.1	protein coding	uncharacterized protein	0	37
A60001-[7]-[52]	TRIAE_CS42_4AL_TGACv1_292342_AA0998560.1	protein coding	uncharacterized protein	0	37
A60005-[6]-[52]	TRIAE_CS42_4AL_TGACv1_292342_AA0998560.1	protein coding	uncharacterized protein	0	37
A70006-[4]-[52]	TRIAE_CS42_4AL_TGACv1_292342_AA0998560.1	protein coding	uncharacterized protein	0	37
B20002-[13]-[68]	TRIAE_CS42_6BL_TGACv1_499651_AA1588280.1	protein coding	uncharacterized protein	0	37
B30006-[7]-[68]	TRIAE_CS42_6BL_TGACv1_499651_AA1588280.1	protein coding	uncharacterized protein	0	37
B10002-[2]-[62]	TRIAE_CS42_U_TGACv1_640698_AA2069230.1	protein coding	uncharacterized protein	0	37
A10001-[0]-[68]	TRIAE_CS42_4AL_TGACv1_292342_AA0998560.1	protein coding	uncharacterized protein	0	36
A20005-[0]-[68]	TRIAE_CS42_4AL_TGACv1_292342_AA0998560.1	protein coding	uncharacterized protein	0	36
A20005-[1]-[65]	TRIAE_CS42_4AL_TGACv1_292342_AA0998560.1	protein coding	uncharacterized protein	0	36
A20007-[3]-[65]	TRIAE_CS42_4AL_TGACv1_292342_AA0998560.1	protein coding	uncharacterized protein	0	36
A20007-[5]-[65]	TRIAE_CS42_4AL_TGACv1_292342_AA0998560.1	protein coding	uncharacterized protein	0	36
A30002-[11]-[52]	TRIAE_CS42_4AL_TGACv1_292342_AA0998560.1	protein coding	uncharacterized protein	0	36
A30006-[1]-[65]	TRIAE_CS42_4AL_TGACv1_292342_AA0998560.1	protein coding	uncharacterized protein	0	36
A40004-[8]-[52]	TRIAE_CS42_4AL_TGACv1_292342_AA0998560.1	protein coding	uncharacterized protein	0	36
A40004-[11]-[52]	TRIAE_CS42_4AL_TGACv1_292342_AA0998560.1	protein coding	uncharacterized protein	0	36
A40005-[5]-[52]	TRIAE_CS42_4AL_TGACv1_292342_AA0998560.1	protein coding	uncharacterized protein	0	36
A50003-[4]-[48]	TRIAE_CS42_4AL_TGACv1_292342_AA0998560.1	protein coding	uncharacterized protein	0	36
A50004-[4]-[62]	TRIAE_CS42_4AL_TGACv1_292342_AA0998560.1	protein coding	uncharacterized protein	0	36
A60001-[5]-[65]	TRIAE_CS42_4AL_TGACv1_292342_AA0998560.1	protein coding	uncharacterized protein	0	36
A60004-[2]-[65]	TRIAE_CS42_4AL_TGACv1_292342_AA0998560.1	protein coding	uncharacterized protein	0	36
A60005-[14]-[47]	TRIAE_CS42_4AL_TGACv1_292342_AA0998560.1	protein coding	uncharacterized protein	0	36
A70005-[8]-[65]	TRIAE_CS42_4AL_TGACv1_292342_AA0998560.1	protein coding	uncharacterized protein	0	36
A10001-[4]-[52]	TRIAE_CS42_4AL_TGACv1_292342_AA0998560.1	protein coding	uncharacterized protein	0	35
A10002-[2]-[52]	TRIAE_CS42_4AL_TGACv1_292342_AA0998560.1	protein coding	uncharacterized protein	0	35
A10004-[9]-[52]	TRIAE_CS42_4AL_TGACv1_292342_AA0998560.1	protein coding	uncharacterized protein	0	35
A10004-[11]-[52]	TRIAE_CS42_4AL_TGACv1_292342_AA0998560.1	protein coding	uncharacterized protein	0	35
A10005-[4]-[52]	TRIAE_CS42_4AL_TGACv1_292342_AA0998560.1	protein coding	uncharacterized protein	0	35
A10005-[6]-[52]	TRIAE_CS42_4AL_TGACv1_292342_AA0998560.1	protein coding	uncharacterized protein	0	35
A20001-[3]-[52]	TRIAE_CS42_4AL_TGACv1_292342_AA0998560.1	protein coding	uncharacterized protein	0	35
A20001-[5]-[52]	TRIAE_CS42_4AL_TGACv1_292342_AA0998560.1	protein coding	uncharacterized protein	0	35
A20003-[2]-[52]	TRIAE_CS42_4AL_TGACv1_292342_AA0998560.1	protein coding	uncharacterized protein	0	35
A20003-[4]-[52]	TRIAE_CS42_4AL_TGACv1_292342_AA0998560.1	protein coding	uncharacterized protein	0	35
A20004-[4]-[52]	TRIAE_CS42_4AL_TGACv1_292342_AA0998560.1	protein coding	uncharacterized protein	0	35
A20004-[5]-[52]	TRIAE_CS42_4AL_TGACv1_292342_AA0998560.1	protein coding	uncharacterized protein	0	35
A20007-[1]-[65]	TRIAE_CS42_4AL_TGACv1_292342_AA0998560.1	protein coding	uncharacterized protein	0	35
A20007-[7]-[65]	TRIAE_CS42_4AL_TGACv1_292342_AA0998560.1	protein coding	uncharacterized protein	0	35
A20007-[11]-[52]	TRIAE_CS42_4AL_TGACv1_292342_AA0998560.1	protein coding	uncharacterized protein	0	35
A30002-[3]-[52]	TRIAE_CS42_4AL_TGACv1_292342_AA0998560.1	protein coding	uncharacterized protein	0	35
A30006-[5]-[52]	TRIAE_CS42_4AL_TGACv1_292342_AA0998560.1	protein coding	uncharacterized protein	0	35
A30006-[6]-[52]	TRIAE_CS42_4AL_TGACv1_292342_AA0998560.1	protein coding	uncharacterized protein	0	35
A40001-[1]-[52]	TRIAE_CS42_4AL_TGACv1_292342_AA0998560.1	protein coding	uncharacterized protein	0	35
A40001-[3]-[52]	TRIAE_CS42_4AL_TGACv1_292342_AA0998560.1	protein coding	uncharacterized protein	0	35
A40002-[1]-[52]	TRIAE_CS42_4AL_TGACv1_292342_AA0998560.1	protein coding	uncharacterized protein	0	35
A40005-[0]-[68]	TRIAE_CS42_4AL_TGACv1_292342_AA0998560.1	protein coding	uncharacterized protein	0	35
A40005-[3]-[52]	TRIAE_CS42_4AL_TGACv1_292342_AA0998560.1	protein coding	uncharacterized protein	0	35
A40005-[9]-[52]	TRIAE_CS42_4AL_TGACv1_292342_AA0998560.1	protein coding	uncharacterized protein	0	35
A40005-[10]-[52]	TRIAE_CS42_4AL_TGACv1_292342_AA0998560.1	protein coding	uncharacterized protein	0	35
A50003-[5]-[65]	TRIAE_CS42_4AL_TGACv1_292342_AA0998560.1	protein coding	uncharacterized protein	0	35
A50003-[7]-[52]	TRIAE_CS42_4AL_TGACv1_292342_AA0998560.1	protein coding	uncharacterized protein	0	35
A50004-[3]-[49]	TRIAE_CS42_4AL_TGACv1_292342_AA0998560.1	protein coding	uncharacterized protein	0	35
A50006-[2]-[52]	TRIAE_CS42_4AL_TGACv1_292342_AA0998560.1	protein coding	uncharacterized protein	0	35
A50006-[3]-[52]	TRIAE_CS42_4AL_TGACv1_292342_AA0998560.1	protein coding	uncharacterized protein	0	35
A50006-[4]-[52]	TRIAE_CS42_4AL_TGACv1_292342_AA0998560.1	protein coding	uncharacterized protein	0	35
A60001-[12]-[52]	TRIAE_CS42_4AL_TGACv1_292342_AA0998560.1	protein coding	uncharacterized protein	0	35
A60001-[14]-[52]	TRIAE_CS42_4AL_TGACv1_292342_AA0998560.1	protein coding	uncharacterized protein	0	35
A60002-[5]-[52]	TRIAE_CS42_4AL_TGACv1_292342_AA0998560.1	protein coding	uncharacterized protein	0	35
A60005-[11]-[52]	TRIAE_CS42_4AL_TGACv1_292342_AA0998560.1	protein coding	uncharacterized protein	0	35
A70001-[4]-[52]	TRIAE_CS42_4AL_TGACv1_292342_AA0998560.1	protein coding	uncharacterized protein	0	35
A70001-[5]-[52]	TRIAE_CS42_4AL_TGACv1_292342_AA0998560.1	protein coding	uncharacterized protein	0	35
A70003-[2]-[52]	TRIAE_CS42_4AL_TGACv1_292342_AA0998560.1	protein coding	uncharacterized protein	0	35
A70003-[4]-[52]	TRIAE_CS42_4AL_TGACv1_292342_AA0998560.1	protein coding	uncharacterized protein	0	35
A70005-[4]-[52]	TRIAE_CS42_4AL_TGACv1_292342_AA0998560.1	protein coding	uncharacterized protein	0	35
A70005-[5]-[65]	TRIAE_CS42_4AL_TGACv1_292342_AA0998560.1	protein coding	uncharacterized protein	0	35
A70005-[6]-[65]	TRIAE_CS42_4AL_TGACv1_292342_AA0998560.1	protein coding	uncharacterized protein	0	35
A70006-[1]-[52]	TRIAE_CS42_4AL_TGACv1_292342_AA0998560.1	protein coding	uncharacterized protein	0	35
B10006-[25]-[56]	TRIAE_CS42_4AL_TGACv1_292342_AA0998560.1	protein coding	uncharacterized protein	0	35
B70001-[65]-[68]	TRIAE_CS42_4AL_TGACv1_292342_AA0998560.1	protein coding	uncharacterized protein	0	35
B70005-[37]-[54]	TRIAE_CS42_5BL_TGACv1_405754_AA1334720.1	protein coding	uncharacterized protein	0	35
A10002-[3]-[52]	TRIAE_CS42_4AL_TGACv1_292342_AA0998560.1	protein coding	uncharacterized protein	0	34
A10003-[0]-[68]	TRIAE_CS42_4AL_TGACv1_292342_AA0998560.1	protein coding	uncharacterized protein	0	34
A10004-[2]-[52]	TRIAE_CS42_4AL_TGACv1_292342_AA0998560.1	protein coding	uncharacterized protein	0	34
A10004-[3]-[52]	TRIAE_CS42_4AL_TGACv1_292342_AA0998560.1	protein coding	uncharacterized protein	0	34
A10004-[5]-[52]	TRIAE_CS42_4AL_TGACv1_292342_AA0998560.1	protein coding	uncharacterized protein	0	34
A10004-[6]-[52]	TRIAE_CS42_4AL_TGACv1_292342_AA0998560.1	protein coding	uncharacterized protein	0	34
A10004-[7]-[52]	TRIAE_CS42_4AL_TGACv1_292342_AA0998560.1	protein coding	uncharacterized protein	0	34
A10004-[8]-[52]	TRIAE_CS42_4AL_TGACv1_292342_AA0998560.1	protein coding	uncharacterized protein	0	34
A10004-[12]-[51]	TRIAE_CS42_4AL_TGACv1_292342_AA0998560.1	protein coding	uncharacterized protein	0	34
A10005-[1]-[52]	TRIAE_CS42_4AL_TGACv1_292342_AA0998560.1	protein coding	uncharacterized protein	0	34
A10005-[2]-[65]	TRIAE_CS42_4AL_TGACv1_292342_AA0998560.1	protein coding	uncharacterized protein	0	34
A10005-[9]-[52]	TRIAE_CS42_4AL_TGACv1_292342_AA0998560.1	protein coding	uncharacterized protein	0	34
A10005-[12]-[52]	TRIAE_CS42_4AL_TGACv1_292342_AA0998560.1	protein coding	uncharacterized protein	0	34
A20001-[0]-[68]	TRIAE_CS42_4AL_TGACv1_292342_AA0998560.1	protein coding	uncharacterized protein	0	34
A20001-[1]-[65]	TRIAE_CS42_4AL_TGACv1_292342_AA0998560.1	protein coding	uncharacterized protein	0	34
A20001-[4]-[52]	TRIAE_CS42_4AL_TGACv1_292342_AA0998560.1	protein coding	uncharacterized protein	0	34
A20001-[6]-[52]	TRIAE_CS42_4AL_TGACv1_292342_AA0998560.1	protein coding	uncharacterized protein	0	34
A20001-[7]-[52]	TRIAE_CS42_4AL_TGACv1_292342_AA0998560.1	protein coding	uncharacterized protein	0	34
A20002-[0]-[68]	TRIAE_CS42_4AL_TGACv1_292342_AA0998560.1	protein coding	uncharacterized protein	0	34
A20003-[1]-[52]	TRIAE_CS42_4AL_TGACv1_292342_AA0998560.1	protein coding	uncharacterized protein	0	34
A20004-[2]-[65]	TRIAE_CS42_4AL_TGACv1_292342_AA0998560.1	protein coding	uncharacterized protein	0	34
A20004-[3]-[52]	TRIAE_CS42_4AL_TGACv1_292342_AA0998560.1	protein coding	uncharacterized protein	0	34
A20004-[6]-[52]	TRIAE_CS42_4AL_TGACv1_292342_AA0998560.1	protein coding	uncharacterized protein	0	34
A20005-[2]-[65]	TRIAE_CS42_4AL_TGACv1_292342_AA0998560.1	protein coding	uncharacterized protein	0	34
A20005-[3]-[65]	TRIAE_CS42_4AL_TGACv1_292342_AA0998560.1	protein coding	uncharacterized protein	0	34
A20005-[4]-[52]	TRIAE_CS42_4AL_TGACv1_292342_AA0998560.1	protein coding	uncharacterized protein	0	34
A20005-[5]-[52]	TRIAE_CS42_4AL_TGACv1_292342_AA0998560.1	protein coding	uncharacterized protein	0	34
A20006-[1]-[65]	TRIAE_CS42_4AL_TGACv1_292342_AA0998560.1	protein coding	uncharacterized protein	0	34
A20006-[4]-[52]	TRIAE_CS42_4AL_TGACv1_292342_AA0998560.1	protein coding	uncharacterized protein	0	34
A20007-[4]-[65]	TRIAE_CS42_4AL_TGACv1_292342_AA0998560.1	protein coding	uncharacterized protein	0	34
A20007-[6]-[52]	TRIAE_CS42_4AL_TGACv1_292342_AA0998560.1	protein coding	uncharacterized protein	0	34
A20007-[16]-[52]	TRIAE_CS42_4AL_TGACv1_292342_AA0998560.1	protein coding	uncharacterized protein	0	34
A20007-[17]-[48]	TRIAE_CS42_4AL_TGACv1_292342_AA0998560.1	protein coding	uncharacterized protein	0	34
A30001-[0]-[68]	TRIAE_CS42_4AL_TGACv1_292342_AA0998560.1	protein coding	uncharacterized protein	0	34
A30001-[1]-[52]	TRIAE_CS42_4AL_TGACv1_292342_AA0998560.1	protein coding	uncharacterized protein	0	34
A30002-[0]-[68]	TRIAE_CS42_4AL_TGACv1_292342_AA0998560.1	protein coding	uncharacterized protein	0	34
A30002-[1]-[65]	TRIAE_CS42_4AL_TGACv1_292342_AA0998560.1	protein coding	uncharacterized protein	0	34
A30002-[2]-[65]	TRIAE_CS42_4AL_TGACv1_292342_AA0998560.1	protein coding	uncharacterized protein	0	34
A30002-[5]-[65]	TRIAE_CS42_4AL_TGACv1_292342_AA0998560.1	protein coding	uncharacterized protein	0	34
A30002-[7]-[52]	TRIAE_CS42_4AL_TGACv1_292342_AA0998560.1	protein coding	uncharacterized protein	0	34
A30002-[8]-[52]	TRIAE_CS42_4AL_TGACv1_292342_AA0998560.1	protein coding	uncharacterized protein	0	34
A30002-[9]-[52]	TRIAE_CS42_4AL_TGACv1_292342_AA0998560.1	protein coding	uncharacterized protein	0	34
A30002-[10]-[52]	TRIAE_CS42_4AL_TGACv1_292342_AA0998560.1	protein coding	uncharacterized protein	0	34
A30003-[1]-[52]	TRIAE_CS42_4AL_TGACv1_292342_AA0998560.1	protein coding	uncharacterized protein	0	34
A30003-[2]-[52]	TRIAE_CS42_4AL_TGACv1_292342_AA0998560.1	protein coding	uncharacterized protein	0	34
A30005-[0]-[68]	TRIAE_CS42_4AL_TGACv1_292342_AA0998560.1	protein coding	uncharacterized protein	0	34
A30005-[1]-[52]	TRIAE_CS42_4AL_TGACv1_292342_AA0998560.1	protein coding	uncharacterized protein	0	34
A30005-[2]-[52]	TRIAE_CS42_4AL_TGACv1_292342_AA0998560.1	protein coding	uncharacterized protein	0	34
A30006-[4]-[52]	TRIAE_CS42_4AL_TGACv1_292342_AA0998560.1	protein coding	uncharacterized protein	0	34
A30006-[7]-[52]	TRIAE_CS42_4AL_TGACv1_292342_AA0998560.1	protein coding	uncharacterized protein	0	34
A40001-[2]-[52]	TRIAE_CS42_4AL_TGACv1_292342_AA0998560.1	protein coding	uncharacterized protein	0	34
A40001-[4]-[52]	TRIAE_CS42_4AL_TGACv1_292342_AA0998560.1	protein coding	uncharacterized protein	0	34
A40001-[5]-[52]	TRIAE_CS42_4AL_TGACv1_292342_AA0998560.1	protein coding	uncharacterized protein	0	34
A40001-[6]-[52]	TRIAE_CS42_4AL_TGACv1_292342_AA0998560.1	protein coding	uncharacterized protein	0	34
A40001-[7]-[52]	TRIAE_CS42_4AL_TGACv1_292342_AA0998560.1	protein coding	uncharacterized protein	0	34
A40002-[2]-[52]	TRIAE_CS42_4AL_TGACv1_292342_AA0998560.1	protein coding	uncharacterized protein	0	34
A40003-[1]-[52]	TRIAE_CS42_4AL_TGACv1_292342_AA0998560.1	protein coding	uncharacterized protein	0	34
A40004-[0]-[68]	TRIAE_CS42_4AL_TGACv1_292342_AA0998560.1	protein coding	uncharacterized protein	0	34
A40004-[5]-[52]	TRIAE_CS42_4AL_TGACv1_292342_AA0998560.1	protein coding	uncharacterized protein	0	34
A40004-[7]-[52]	TRIAE_CS42_4AL_TGACv1_292342_AA0998560.1	protein coding	uncharacterized protein	0	34
A40004-[9]-[52]	TRIAE_CS42_4AL_TGACv1_292342_AA0998560.1	protein coding	uncharacterized protein	0	34
A40005-[2]-[65]	TRIAE_CS42_4AL_TGACv1_292342_AA0998560.1	protein coding	uncharacterized protein	0	34
A40005-[4]-[53]	TRIAE_CS42_4AL_TGACv1_292342_AA0998560.1	protein coding	uncharacterized protein	0	34
A40005-[6]-[52]	TRIAE_CS42_4AL_TGACv1_292342_AA0998560.1	protein coding	uncharacterized protein	0	34
A40005-[11]-[52]	TRIAE_CS42_4AL_TGACv1_292342_AA0998560.1	protein coding	uncharacterized protein	0	34
A40005-[12]-[52]	TRIAE_CS42_4AL_TGACv1_292342_AA0998560.1	protein coding	uncharacterized protein	0	34
A40006-[31]-[68]	TRIAE_CS42_4AL_TGACv1_292342_AA0998560.1	protein coding	uncharacterized protein	0	34
A40006-[33]-[55]	TRIAE_CS42_4AL_TGACv1_292342_AA0998560.1	protein coding	uncharacterized protein	0	34
A50002-[1]-[52]	TRIAE_CS42_4AL_TGACv1_292342_AA0998560.1	protein coding	uncharacterized protein	0	34
A50003-[2]-[65]	TRIAE_CS42_4AL_TGACv1_292342_AA0998560.1	protein coding	uncharacterized protein	0	34
A50003-[6]-[52]	TRIAE_CS42_4AL_TGACv1_292342_AA0998560.1	protein coding	uncharacterized protein	0	34
A50003-[8]-[52]	TRIAE_CS42_4AL_TGACv1_292342_AA0998560.1	protein coding	uncharacterized protein	0	34
A50004-[1]-[62]	TRIAE_CS42_4AL_TGACv1_292342_AA0998560.1	protein coding	uncharacterized protein	0	34
A50004-[6]-[52]	TRIAE_CS42_4AL_TGACv1_292342_AA0998560.1	protein coding	uncharacterized protein	0	34
A50004-[7]-[52]	TRIAE_CS42_4AL_TGACv1_292342_AA0998560.1	protein coding	uncharacterized protein	0	34
A50005-[1]-[52]	TRIAE_CS42_4AL_TGACv1_292342_AA0998560.1	protein coding	uncharacterized protein	0	34
A50005-[2]-[52]	TRIAE_CS42_4AL_TGACv1_292342_AA0998560.1	protein coding	uncharacterized protein	0	34
A60001-[4]-[65]	TRIAE_CS42_4AL_TGACv1_292342_AA0998560.1	protein coding	uncharacterized protein	0	34
A60001-[6]-[65]	TRIAE_CS42_4AL_TGACv1_292342_AA0998560.1	protein coding	uncharacterized protein	0	34
A60001-[8]-[52]	TRIAE_CS42_4AL_TGACv1_292342_AA0998560.1	protein coding	uncharacterized protein	0	34
A60001-[9]-[52]	TRIAE_CS42_4AL_TGACv1_292342_AA0998560.1	protein coding	uncharacterized protein	0	34
A60001-[10]-[52]	TRIAE_CS42_4AL_TGACv1_292342_AA0998560.1	protein coding	uncharacterized protein	0	34
A60001-[11]-[52]	TRIAE_CS42_4AL_TGACv1_292342_AA0998560.1	protein coding	uncharacterized protein	0	34
A60001-[15]-[52]	TRIAE_CS42_4AL_TGACv1_292342_AA0998560.1	protein coding	uncharacterized protein	0	34
A60002-[2]-[65]	TRIAE_CS42_4AL_TGACv1_292342_AA0998560.1	protein coding	uncharacterized protein	0	34
A60002-[3]-[65]	TRIAE_CS42_4AL_TGACv1_292342_AA0998560.1	protein coding	uncharacterized protein	0	34
A60002-[4]-[52]	TRIAE_CS42_4AL_TGACv1_292342_AA0998560.1	protein coding	uncharacterized protein	0	34
A60002-[6]-[52]	TRIAE_CS42_4AL_TGACv1_292342_AA0998560.1	protein coding	uncharacterized protein	0	34
A60002-[7]-[52]	TRIAE_CS42_4AL_TGACv1_292342_AA0998560.1	protein coding	uncharacterized protein	0	34
A60002-[8]-[51]	TRIAE_CS42_4AL_TGACv1_292342_AA0998560.1	protein coding	uncharacterized protein	0	34
A60002-[10]-[52]	TRIAE_CS42_4AL_TGACv1_292342_AA0998560.1	protein coding	uncharacterized protein	0	34
A60002-[13]-[52]	TRIAE_CS42_4AL_TGACv1_292342_AA0998560.1	protein coding	uncharacterized protein	0	34
A60003-[0]-[68]	TRIAE_CS42_4AL_TGACv1_292342_AA0998560.1	protein coding	uncharacterized protein	0	34
A60003-[1]-[52]	TRIAE_CS42_4AL_TGACv1_292342_AA0998560.1	protein coding	uncharacterized protein	0	34
A60004-[3]-[65]	TRIAE_CS42_4AL_TGACv1_292342_AA0998560.1	protein coding	uncharacterized protein	0	34
A60004-[5]-[52]	TRIAE_CS42_4AL_TGACv1_292342_AA0998560.1	protein coding	uncharacterized protein	0	34
A60005-[2]-[52]	TRIAE_CS42_4AL_TGACv1_292342_AA0998560.1	protein coding	uncharacterized protein	0	34
A60005-[3]-[52]	TRIAE_CS42_4AL_TGACv1_292342_AA0998560.1	protein coding	uncharacterized protein	0	34
A60005-[7]-[52]	TRIAE_CS42_4AL_TGACv1_292342_AA0998560.1	protein coding	uncharacterized protein	0	34
A60005-[9]-[52]	TRIAE_CS42_4AL_TGACv1_292342_AA0998560.1	protein coding	uncharacterized protein	0	34
A60005-[10]-[52]	TRIAE_CS42_4AL_TGACv1_292342_AA0998560.1	protein coding	uncharacterized protein	0	34
A70001-[1]-[65]	TRIAE_CS42_4AL_TGACv1_292342_AA0998560.1	protein coding	uncharacterized protein	0	34
A70001-[2]-[65]	TRIAE_CS42_4AL_TGACv1_292342_AA0998560.1	protein coding	uncharacterized protein	0	34
A70001-[3]-[52]	TRIAE_CS42_4AL_TGACv1_292342_AA0998560.1	protein coding	uncharacterized protein	0	34
A70001-[6]-[52]	TRIAE_CS42_4AL_TGACv1_292342_AA0998560.1	protein coding	uncharacterized protein	0	34
A70001-[7]-[52]	TRIAE_CS42_4AL_TGACv1_292342_AA0998560.1	protein coding	uncharacterized protein	0	34
A70001-[8]-[52]	TRIAE_CS42_4AL_TGACv1_292342_AA0998560.1	protein coding	uncharacterized protein	0	34
A70002-[0]-[68]	TRIAE_CS42_4AL_TGACv1_292342_AA0998560.1	protein coding	uncharacterized protein	0	34
A70002-[1]-[65]	TRIAE_CS42_4AL_TGACv1_292342_AA0998560.1	protein coding	uncharacterized protein	0	34
A70002-[2]-[52]	TRIAE_CS42_4AL_TGACv1_292342_AA0998560.1	protein coding	uncharacterized protein	0	34
A70002-[3]-[52]	TRIAE_CS42_4AL_TGACv1_292342_AA0998560.1	protein coding	uncharacterized protein	0	34
A70003-[0]-[68]	TRIAE_CS42_4AL_TGACv1_292342_AA0998560.1	protein coding	uncharacterized protein	0	34
A70003-[1]-[53]	TRIAE_CS42_4AL_TGACv1_292342_AA0998560.1	protein coding	uncharacterized protein	0	34
A70004-[1]-[52]	TRIAE_CS42_4AL_TGACv1_292342_AA0998560.1	protein coding	uncharacterized protein	0	34
A70005-[0]-[68]	TRIAE_CS42_4AL_TGACv1_292342_AA0998560.1	protein coding	uncharacterized protein	0	34
A70005-[1]-[65]	TRIAE_CS42_4AL_TGACv1_292342_AA0998560.1	protein coding	uncharacterized protein	0	34
A70005-[2]-[52]	TRIAE_CS42_4AL_TGACv1_292342_AA0998560.1	protein coding	uncharacterized protein	0	34
A70005-[3]-[52]	TRIAE_CS42_4AL_TGACv1_292342_AA0998560.1	protein coding	uncharacterized protein	0	34
A70005-[7]-[65]	TRIAE_CS42_4AL_TGACv1_292342_AA0998560.1	protein coding	uncharacterized protein	0	34
A70005-[13]-[52]	TRIAE_CS42_4AL_TGACv1_292342_AA0998560.1	protein coding	uncharacterized protein	0	34
A70006-[2]-[50]	TRIAE_CS42_4AL_TGACv1_292342_AA0998560.1	protein coding	uncharacterized protein	0	34
A70006-[3]-[65]	TRIAE_CS42_4AL_TGACv1_292342_AA0998560.1	protein coding	uncharacterized protein	0	34
A70006-[7]-[52]	TRIAE_CS42_4AL_TGACv1_292342_AA0998560.1	protein coding	uncharacterized protein	0	34
B70001-[66]-[51]	TRIAE_CS42_4AL_TGACv1_292342_AA0998560.1	protein coding	uncharacterized protein	0	34
D000007464-[1]-[64]	TRIAE_CS42_4AL_TGACv1_292342_AA0998560.1	protein coding	uncharacterized protein	0	34
F000001827-[3]-[52]	TRIAE_CS42_4AL_TGACv1_292342_AA0998560.1	protein coding	uncharacterized protein	0	34
G000002155-[4]-[51]	TRIAE_CS42_4AL_TGACv1_292342_AA0998560.1	protein coding	uncharacterized protein	0	34
O000001083-[2]-[52]	TRIAE_CS42_4AL_TGACv1_292342_AA0998560.1	protein coding	uncharacterized protein	0	34
P000000498-[1]-[52]	TRIAE_CS42_4AL_TGACv1_292342_AA0998560.1	protein coding	uncharacterized protein	0	34
Q000000726-[0]-[68]	TRIAE_CS42_4AL_TGACv1_292342_AA0998560.1	protein coding	uncharacterized protein	0	34
S000000295-[1]-[65]	TRIAE_CS42_4AL_TGACv1_292342_AA0998560.1	protein coding	uncharacterized protein	0	34
S000000258-[3]-[52]	TRIAE_CS42_4AL_TGACv1_292342_AA0998560.1	protein coding	uncharacterized protein	0	34
U000000099-[4]-[52]	TRIAE_CS42_4AL_TGACv1_292342_AA0998560.1	protein coding	uncharacterized protein	0	34
ZA000000172-[0]-[68]	TRIAE_CS42_4AL_TGACv1_292342_AA0998560.1	protein coding	uncharacterized protein	0	34
A10005-[0]-[68]	TRIAE_CS42_4AL_TGACv1_292342_AA0998560.1	protein coding	uncharacterized protein	0	33
A10005-[8]-[52]	TRIAE_CS42_4AL_TGACv1_292342_AA0998560.1	protein coding	uncharacterized protein	0	33
A10005-[10]-[52]	TRIAE_CS42_4AL_TGACv1_292342_AA0998560.1	protein coding	uncharacterized protein	0	33
A10005-[13]-[51]	TRIAE_CS42_4AL_TGACv1_292342_AA0998560.1	protein coding	uncharacterized protein	0	33
A20002-[1]-[65]	TRIAE_CS42_4AL_TGACv1_292342_AA0998560.1	protein coding	uncharacterized protein	0	33
A20003-[0]-[68]	TRIAE_CS42_4AL_TGACv1_292342_AA0998560.1	protein coding	uncharacterized protein	0	33
A20006-[3]-[64]	TRIAE_CS42_4AL_TGACv1_292342_AA0998560.1	protein coding	uncharacterized protein	0	33
A20007-[0]-[68]	TRIAE_CS42_4AL_TGACv1_292342_AA0998560.1	protein coding	uncharacterized protein	0	33
A20007-[2]-[65]	TRIAE_CS42_4AL_TGACv1_292342_AA0998560.1	protein coding	uncharacterized protein	0	33
A20007-[18]-[48]	TRIAE_CS42_4AL_TGACv1_292342_AA0998560.1	protein coding	uncharacterized protein	0	33
A20007-[19]-[52]	TRIAE_CS42_4AL_TGACv1_292342_AA0998560.1	protein coding	uncharacterized protein	0	33
A30003-[0]-[68]	TRIAE_CS42_4AL_TGACv1_292342_AA0998560.1	protein coding	uncharacterized protein	0	33
A30006-[0]-[68]	TRIAE_CS42_4AL_TGACv1_292342_AA0998560.1	protein coding	uncharacterized protein	0	33
A30006-[2]-[65]	TRIAE_CS42_4AL_TGACv1_292342_AA0998560.1	protein coding	uncharacterized protein	0	33
A30006-[3]-[52]	TRIAE_CS42_4AL_TGACv1_292342_AA0998560.1	protein coding	uncharacterized protein	0	33
A40001-[0]-[68]	TRIAE_CS42_4AL_TGACv1_292342_AA0998560.1	protein coding	uncharacterized protein	0	33
A40002-[0]-[68]	TRIAE_CS42_4AL_TGACv1_292342_AA0998560.1	protein coding	uncharacterized protein	0	33
A40003-[0]-[68]	TRIAE_CS42_4AL_TGACv1_292342_AA0998560.1	protein coding	uncharacterized protein	0	33
A40004-[3]-[65]	TRIAE_CS42_4AL_TGACv1_292342_AA0998560.1	protein coding	uncharacterized protein	0	33
A40004-[4]-[52]	TRIAE_CS42_4AL_TGACv1_292342_AA0998560.1	protein coding	uncharacterized protein	0	33
A40005-[1]-[65]	TRIAE_CS42_4AL_TGACv1_292342_AA0998560.1	protein coding	uncharacterized protein	0	33
A40006-[29]-[64]	TRIAE_CS42_4AL_TGACv1_292342_AA0998560.1	protein coding	uncharacterized protein	0	33
A50002-[0]-[68]	TRIAE_CS42_5BL_TGACv1_405783_AA1335200.1	protein coding	uncharacterized protein	0	33
A50005-[0]-[68]	TRIAE_CS42_4AL_TGACv1_292342_AA0998560.1	protein coding	uncharacterized protein	0	33
A50006-[0]-[68]	TRIAE_CS42_4AL_TGACv1_292342_AA0998560.1	protein coding	uncharacterized protein	0	33
A50006-[1]-[52]	TRIAE_CS42_4AL_TGACv1_292342_AA0998560.1	protein coding	uncharacterized protein	0	33
A60002-[0]-[68]	TRIAE_CS42_4AL_TGACv1_292342_AA0998560.1	protein coding	uncharacterized protein	0	33
A60004-[0]-[68]	TRIAE_CS42_4AL_TGACv1_292342_AA0998560.1	protein coding	uncharacterized protein	0	33
A60004-[1]-[65]	TRIAE_CS42_4AL_TGACv1_292342_AA0998560.1	protein coding	uncharacterized protein	0	33
A70001-[0]-[68]	TRIAE_CS42_4AL_TGACv1_292342_AA0998560.1	protein coding	uncharacterized protein	0	33
A70004-[0]-[68]	TRIAE_CS42_4AL_TGACv1_292342_AA0998560.1	protein coding	uncharacterized protein	0	33
A70005-[9]-[65]	TRIAE_CS42_4AL_TGACv1_292342_AA0998560.1	protein coding	uncharacterized protein	0	33
A70006-[0]-[68]	TRIAE_CS42_4AL_TGACv1_292342_AA0998560.1	protein coding	uncharacterized protein	0	33
V000000853-[0]-[68]	TRIAE_CS42_4AL_TGACv1_292342_AA0998560.1	protein coding	uncharacterized protein	0	33
A40004-[6]-[52]	TRIAE_CS42_4AL_TGACv1_292342_AA0998560.1	protein coding	uncharacterized protein	0	32
A60001-[16]-[52]	TRIAE_CS42_4AL_TGACv1_292342_AA0998560.1	protein coding	uncharacterized protein	0	32
A60004-[4]-[52]	TRIAE_CS42_4AL_TGACv1_292342_AA0998560.1	protein coding	uncharacterized protein	0	32
A70006-[6]-[52]	TRIAE_CS42_4AL_TGACv1_292342_AA0998560.1	protein coding	uncharacterized protein	0	32
A20001-[2]-[65]	TRIAE_CS42_4AL_TGACv1_292342_AA0998560.1	protein coding	uncharacterized protein	0	31
A20003-[3]-[52]	TRIAE_CS42_4AL_TGACv1_292342_AA0998560.1	protein coding	uncharacterized protein	0	31
A60001-[13]-[52]	TRIAE_CS42_4AL_TGACv1_292342_AA0998560.1	protein coding	uncharacterized protein	0	31
A60005-[1]-[64]	TRIAE_CS42_4AL_TGACv1_292342_AA0998560.1	protein coding	uncharacterized protein	0	31
A60005-[8]-[52]	TRIAE_CS42_6AL_TGACv1_471379_AA1507990.2	protein coding	uncharacterized protein	0	31
B10003-[9]-[68]	TRIAE_CS42_2DL_TGACv1_158304_AA0515240.1	protein coding	uncharacterized protein	0	31
B50002-[31]-[68]	TRIAE_CS42_4DS_TGACv1_362718_AA1181730.1	protein coding	uncharacterized protein	0	31
T000000627-[3]-[52]	TRIAE_CS42_4AL_TGACv1_292342_AA0998560.1	protein coding	uncharacterized protein	0	31
A40005-[10]-[66]	TRIAE_CS42_7BS_TGACv1_591797_AA1921570.1	protein coding	uncharacterized protein	0	30
B50004-[28]-[55]	TRIAE_CS42_5BL_TGACv1_406153_AA1341440.1	protein coding	uncharacterized protein	0	30
B70001-[62]-[55]	TRIAE_CS42_5BL_TGACv1_405754_AA1334720.1	protein coding	uncharacterized protein	0	30
B70002-[4]-[68]	TRIDC7BG027160.9	protein coding	uncharacterized protein	0	30
A10004-[0]-[68]	TRIAE_CS42_4AL_TGACv1_292342_AA0998560.1	protein coding	uncharacterized protein	0	29
A30001-[3]-[52]	TRIAE_CS42_1DL_TGACv1_062754_AA0219400.2	protein coding	uncharacterized protein	0	29
B30002-[21]-[55]	TRIAE_CS42_U_TGACv1_640698_AA2069230.1	protein coding	uncharacterized protein	0	29
A50002-[8]-[52]	TRIAE_CS42_2DS_TGACv1_177628_AA0581470.1	protein coding	uncharacterized protein	0	29
A10001-[3]-[52]	TRIAE_CS42_4AL_TGACv1_292342_AA0998560.1	protein coding	uncharacterized protein	0	28
B50002-[22]-[55]	TRIAE_CS42_6BL_TGACv1_499651_AA1588280.1	protein coding	uncharacterized protein	0	28
B20004-[30]-[55]	TRIDC2BG054120.2	protein coding	Alpha-mannosidase	0	28
B40003-[17]-[68]	TRIAE_CS42_5BL_TGACv1_405464_AA1327850.1	protein coding	uncharacterized protein	0	28
A50005-[4]-[52]	TRIAE_CS42_5AL_TGACv1_380108_AA1257230.1	protein coding	Pentatricopeptide repeat-containing protein At4g35130, chloroplastic	0	28
B60005-[10]-[65]	TRIAE_CS42_3B_TGACv1_221937_AA0753520.1	protein coding	uncharacterized protein	0	28
A10005-[7]-[52]	TRIAE_CS42_4AL_TGACv1_292342_AA0998560.1	protein coding	uncharacterized protein	0	27
A20007-[12]-[52]	TRIAE_CS42_4AL_TGACv1_292342_AA0998560.1	protein coding	uncharacterized protein	0	27
A40004-[10]-[52]	TRIAE_CS42_4AL_TGACv1_292342_AA0998560.1	protein coding	uncharacterized protein	0	27
A40005-[7]-[52]	TRIAE_CS42_4AL_TGACv1_292342_AA0998560.1	protein coding	uncharacterized protein	0	27
A60002-[12]-[52]	TRIAE_CS42_4AL_TGACv1_292342_AA0998560.1	protein coding	uncharacterized protein	0	27
A60001-[3]-[52]	TRIAE_CS42_4AL_TGACv1_292342_AA0998560.1	protein coding	uncharacterized protein	0	26
A60001-[17]-[46]	TRIAE_CS42_4AL_TGACv1_292342_AA0998560.1	protein coding	uncharacterized protein	0	26
A60002-[14]-[52]	TRIAE_CS42_4AL_TGACv1_292342_AA0998560.1	protein coding	uncharacterized protein	0	26
B50004-[43]-[66]	TRIDC5BG044860.27	protein coding	60S ribosomal protein L19-2	0	26
B50005-[9]-[67]	TRIAE_CS42_5BL_TGACv1_405759_AA1334850.1	protein coding	uncharacterized protein	0	26
B70005-[27]-[55]	TRIAE_CS42_3DS_TGACv1_271577_AA0902830.18	protein coding	uncharacterized protein	0	26
D40003-[1]-[48]	TRIAE_CS42_4AL_TGACv1_292342_AA0998560.1	protein coding	uncharacterized protein	0	25
L000001106-[0]-[68]	TRIAE_CS42_4AL_TGACv1_292342_AA0998560.1	protein coding	uncharacterized protein	0	25
B10005-[43]-[69]	TRIAE_CS42_3DS_TGACv1_271577_AA0902830.18	protein coding	uncharacterized protein	0	23
B20004-[15]-[68]	TRIAE_CS42_2DS_TGACv1_177416_AA0576470.1	protein coding	uncharacterized protein	0	23
A30004-[8]-[52]	TRIAE_CS42_3DS_TGACv1_271577_AA0902830.18	protein coding	uncharacterized protein	0	23
B50003-[11]-[64]	TRIAE_CS42_3DS_TGACv1_271577_AA0902830.18	protein coding	uncharacterized protein	0	23
B60001-[14]-[68]	TRIDC4BG026330.11	protein coding	Nuclear pore complex protein NUP205	0	23
B20002-[20]-[68]	TRIAE_CS42_3DS_TGACv1_271577_AA0902830.18	protein coding	uncharacterized protein	0	22
B30002-[3]-[67]	TRIAE_CS42_3DS_TGACv1_271577_AA0902830.18	protein coding	uncharacterized protein	0	22
B30004-[44]-[48]	TRIAE_CS42_3DS_TGACv1_271577_AA0902830.18	protein coding	uncharacterized protein	0	22
A40004-[13]-[52]	TRIDC3BG035090.2	protein coding	N-acetylated-alpha-linked acidic dipeptidase 2	0	22
B50004-[9]-[68]	TRIAE_CS42_3DS_TGACv1_271577_AA0902830.18	protein coding	uncharacterized protein	0	22
B60002-[15]-[67]	TRIAE_CS42_3DS_TGACv1_271577_AA0902830.18	protein coding	uncharacterized protein	0	22
C000020029-[1]-[65]	TRIAE_CS42_4AL_TGACv1_292342_AA0998560.1	protein coding	uncharacterized protein	0	22
N000000687-[1]-[52]	TRIAE_CS42_4AL_TGACv1_292342_AA0998560.1	protein coding	uncharacterized protein	0	22
A40005-[3]-[66]	TRIAE_CS42_2DL_TGACv1_160107_AA0546870.1	protein coding	uncharacterized protein	0	21
B50005-[18]-[64]	TRIAE_CS42_5BL_TGACv1_405759_AA1334850.1	protein coding	uncharacterized protein	0	21
T000001024-[0]-[68]	TRIAE_CS42_4AL_TGACv1_292342_AA0998560.1	protein coding	uncharacterized protein	0	21
B20005-[22]-[67]	TRIAE_CS42_3DS_TGACv1_271577_AA0902830.19	protein coding	uncharacterized protein	0	20
A40002-[6]-[52]	TRIAE_CS42_2AS_TGACv1_115855_AA0373260.1	protein coding	uncharacterized protein	0	20
U00002-[6]-[67]	TRIAE_CS42_5AL_TGACv1_377443_AA1246860.1	protein coding	uncharacterized protein	0	20
J000001040-[2]-[65]	TRIAE_CS42_4AL_TGACv1_292342_AA0998560.1	protein coding	uncharacterized protein	0	20
B20005-[58]-[55]	TRIAE_CS42_2BL_TGACv1_131160_AA0423500.1	protein coding	uncharacterized protein	0	19
B30002-[11]-[68]	TRIDC3BG031600.4	protein coding	alpha/beta-Hydrolases superfamily protein	0	19
B30003-[10]-[68]	TRIAE_CS42_5AL_TGACv1_374901_AA1211390.1	protein coding	uncharacterized protein	0	19
B60003-[28]-[48]	TRIAE_CS42_4BL_TGACv1_320314_AA1034870.1	protein coding	uncharacterized protein	0	19
B70003-[17]-[67]	TRIAE_CS42_4AS_TGACv1_308566_AA1028610.1	protein coding	uncharacterized protein	0	19
A30005-[4]-[52]	TRIAE_CS42_4AL_TGACv1_292342_AA0998560.1	protein coding	uncharacterized protein	0	18
A40004-[20]-[52]	TRIAE_CS42_4AL_TGACv1_292342_AA0998560.1	protein coding	uncharacterized protein	0	18
A40005-[18]-[52]	TRIAE_CS42_4AL_TGACv1_292342_AA0998560.1	protein coding	uncharacterized protein	0	18
B60005-[32]-[48]	TRIAE_CS42_2BS_TGACv1_146689_AA0470830.1	protein coding	uncharacterized protein	0	17
U00001-[9]-[57]	TRIDC0UG002840.1	protein coding	Exostosin family protein	0	16
B10004-[20]-[57]	TRIAE_CS42_2BL_TGACv1_131552_AA0429120.1	protein coding	uncharacterized protein	0	15
B70006-[10]-[68]	TRIDC7BG054410.1	protein coding	uncharacterized protein	0	15
A30001-[5]-[52]	TRIAE_CS42_6BS_TGACv1_513631_AA1646130.1	protein coding	uncharacterized protein	0	14
B50001-[14]-[67]	TRIAE_CS42_5AS_TGACv1_394107_AA1278160.2	protein coding	uncharacterized protein	0	12
B20002-[25]-[55]	TRIAE_CS42_7AS_TGACv1_571458_AA1847840.2	protein coding	uncharacterized protein	0	9
A70002-[1]-[53]	TRIAE_CS42_4AL_TGACv1_292342_AA0998560.1	protein coding	uncharacterized protein	0	7
N000000092-[2]-[64]	TRIAE_CS42_4AL_TGACv1_292342_AA0998560.1	protein coding	uncharacterized protein	5.05e-176	20
A10005-[11]-[52]	TRIDC2AG001270.3	protein coding	Protein transport protein Sec24-like	2.44e-167	22
B000086259-[3]-[52]	TRIAE_CS42_4AL_TGACv1_292342_AA0998560.1	protein coding	uncharacterized protein	2.52e-164	43
B70005-[41]-[68]	TRIAE_CS42_2DS_TGACv1_178615_AA0598360.1	protein coding	uncharacterized protein	5.07e-157	23
ZE000000276-[0]-[68]	TRIAE_CS42_4AL_TGACv1_292342_AA0998560.1	protein coding	uncharacterized protein	6.17e-156	17
K000000393-[1]-[52]	TRIDC5BG024830.1	protein coding	uncharacterized protein	2.14e-155	20
P000000514-[0]-[68]	TRIAE_CS42_2AL_TGACv1_093856_AA0288230.1	protein coding	uncharacterized protein	2.16e-155	19
A10002-[0]-[68]	TRIAE_CS42_2AL_TGACv1_093856_AA0288230.1	protein coding	uncharacterized protein	7.52e-155	19
N000001522-[0]-[68]	TRIAE_CS42_4AL_TGACv1_292342_AA0998560.1	protein coding	uncharacterized protein	1.36e-151	16
A30002-[12]-[52]	TRIDC0UG027300.1	protein coding	uncharacterized protein	5.37e-144	15
MN000001716-[0]-[68]	TRIAE_CS42_U_TGACv1_643757_AA2134700.1	protein coding	uncharacterized protein	3.42e-140	24
N000001716-[0]-[68]	TRIAE_CS42_U_TGACv1_643757_AA2134700.1	protein coding	uncharacterized protein	3.42e-140	24
J000000510-[3]-[52]	TRIAE_CS42_4AL_TGACv1_292342_AA0998560.1	protein coding	uncharacterized protein	7.47e-136	26
I000001646-[0]-[68]	TRIAE_CS42_4AL_TGACv1_292342_AA0998560.1	protein coding	uncharacterized protein	1.7e-135	39
H000002058-[1]-[52]	TRIAE_CS42_4AL_TGACv1_292342_AA0998560.1	protein coding	uncharacterized protein	2.61e-135	16
X000000325-[1]-[48]	TRIAE_CS42_4AL_TGACv1_292342_AA0998560.1	protein coding	uncharacterized protein	4.41e-126	13
A50004-[0]-[68]	TRIAE_CS42_7AS_TGACv1_570397_AA1835070.2	protein coding	uncharacterized protein	8.6e-110	20
W000000688-[1]-[52]	TRIAE_CS42_6AS_TGACv1_486615_AA1563220.1	protein coding	uncharacterized protein	4.14e-101	11
E000005233-[0]-[68]	TRIAE_CS42_6AS_TGACv1_486615_AA1563220.1	protein coding	uncharacterized protein	4.8e-100	12
K000000206-[2]-[52]	TRIAE_CS42_6AS_TGACv1_486615_AA1563220.1	protein coding	uncharacterized protein	1.76e-99	11
S000000452-[2]-[65]	TRIAE_CS42_6AS_TGACv1_486615_AA1563220.1	protein coding	uncharacterized protein	3.2e-96	11
W000000006-[3]-[52]	TRIAE_CS42_6AS_TGACv1_486615_AA1563220.1	protein coding	uncharacterized protein	1.11e-95	11
U000000785-[3]-[51]	TRIAE_CS42_6AS_TGACv1_486615_AA1563220.1	protein coding	uncharacterized protein	1.35e-94	11
O000000215-[0]-[68]	TRIAE_CS42_4DS_TGACv1_362234_AA1178030.5	protein coding	uncharacterized protein	1.36e-94	19
E000003987-[1]-[52]	TRIAE_CS42_6AS_TGACv1_486615_AA1563220.1	protein coding	uncharacterized protein	3.4e-83	11
ZB000000189-[0]-[68]	TRIAE_CS42_4AL_TGACv1_292342_AA0998560.1	protein coding	uncharacterized protein	7.55e-79	9
U000000887-[0]-[68]	TRIAE_CS42_6AS_TGACv1_486615_AA1563220.1	protein coding	uncharacterized protein	2.16e-60	7
A000300812-[0]-[68]	TRIAE_CS42_3DS_TGACv1_271577_AA0902830.19	protein coding	uncharacterized protein	2.73e-53	61
A000101739-[2]-[47]	TRIAE_CS42_3DS_TGACv1_271577_AA0902830.19	protein coding	uncharacterized protein	1.53e-18	95
A10001-[2]-[65]	RLC_Taes_Eugene_AY663392-1	TE	Retrotransposon, LTR, Copia; fragment; KEY=1180	0	100
A20006-[5]-[52]	RLC_Taes_Eugene_AY663392-1	TE	Retrotransposon, LTR, Copia; fragment; KEY=1180	0	100
B10003-[0]-[68]	RLC_Taes_Eugene_AY663392-1	TE	Retrotransposon, LTR, Copia; fragment; KEY=1180	0	100
B10003-[14]-[67]	RLC_Taes_Eugene_AY663392-1	TE	Retrotransposon, LTR, Copia; fragment; KEY=1180	0	100
B10004-[14]-[68]	RLC_Taes_Eugene_AY663392-1	TE	Retrotransposon, LTR, Copia; fragment; KEY=1180	0	100
B30001-[2]-[60]	RLC_Taes_Eugene_AY663392-1	TE	Retrotransposon, LTR, Copia; fragment; KEY=1180	0	100
B30004-[28]-[68]	RLC_Taes_Eugene_AY663392-1	TE	Retrotransposon, LTR, Copia; fragment; KEY=1180	0	100
B30006-[10]-[68]	RLC_Taes_Eugene_AY663392-1	TE	Retrotransposon, LTR, Copia; fragment; KEY=1180	0	100
B30007-[4]-[67]	RLC_Taes_Eugene_AY663392-1	TE	Retrotransposon, LTR, Copia; fragment; KEY=1180	0	100
B70001-[39]-[67]	RLC_Taes_Eugene_AY663392-1	TE	Retrotransposon, LTR, Copia; fragment; KEY=1180	0	100
B70003-[19]-[67]	RLC_Taes_Eugene_AY663392-1	TE	Retrotransposon, LTR, Copia; fragment; KEY=1180	0	100
B70003-[22]-[67]	RLC_Taes_Eugene_AY663392-1	TE	Retrotransposon, LTR, Copia; fragment; KEY=1180	0	100
A20006-[0]-[68]	RLC_Taes_Eugene_AY663392-1	TE	Retrotransposon, LTR, Copia; fragment; KEY=1180	0	99
A60001-[1]-[62]	RLC_Taes_Eugene_AY663392-1	TE	Retrotransposon, LTR, Copia; fragment; KEY=1180	0	99
B20005-[7]-[66]	RLC_Taes_Eugene_AY663392-1	TE	Retrotransposon, LTR, Copia; fragment; KEY=1180	0	99
B30004-[22]-[68]	RLC_Taes_Eugene_AY663392-1	TE	Retrotransposon, LTR, Copia; fragment; KEY=1180	0	99
B70004-[19]-[68]	RLC_Taes_Eugene_AY663392-1	TE	Retrotransposon, LTR, Copia; fragment; KEY=1180	0	99
A40006-[34]-[52]	RLC_Taes_Eugene_AY663392-1	TE	Retrotransposon, LTR, Copia; fragment; KEY=1180	0	98
A60001-[0]-[68]	RLC_Taes_Eugene_AY663392-1	TE	Retrotransposon, LTR, Copia; fragment; KEY=1180	0	98
B10004-[20]-[68]	RLC_Taes_Eugene_AY663392-1	TE	Retrotransposon, LTR, Copia; fragment; KEY=1180	0	98
B20006-[14]-[68]	RLC_Taes_Inga_consensus-1	TE	Retrotransposon, LTR, Copia; consensus sequence; KEY=1940	0	98
B70001-[12]-[68]	RLC_Taes_Eugene_AY663392-1	TE	Retrotransposon, LTR, Copia; fragment; KEY=1180	0	98
A30004-[0]-[68]	RLC_Taes_Eugene_AY663392-1	TE	Retrotransposon, LTR, Copia; fragment; KEY=1180	0	97
A60005-[0]-[68]	RLC_Taes_Eugene_AY663392-1	TE	Retrotransposon, LTR, Copia; fragment; KEY=1180	0	97
B40004-[17]-[67]	RLC_Taes_Inga_consensus-1	TE	Retrotransposon, LTR, Copia; consensus sequence; KEY=1940	0	97
B40005-[14]-[67]	RLC_Taes_Inga_consensus-1	TE	Retrotransposon, LTR, Copia; consensus sequence; KEY=1940	0	97
A10001-[1]-[52]	RLC_Taes_Eugene_AY663392-1	TE	Retrotransposon, LTR, Copia; fragment; KEY=1180	0	96
B10001-[20]-[68]	RLC_Taes_Inga_consensus-1	TE	Retrotransposon, LTR, Copia; consensus sequence; KEY=1940	0	96
B40004-[30]-[55]	RLC_Taes_Inga_consensus-1	TE	Retrotransposon, LTR, Copia; consensus sequence; KEY=1940	0	96
B40005-[10]-[68]	RLC_Taes_Inga_consensus-1	TE	Retrotransposon, LTR, Copia; consensus sequence; KEY=1940	0	96
B60004-[9]-[68]	RLC_Taes_Inga_consensus-1	TE	Retrotransposon, LTR, Copia; consensus sequence; KEY=1940	0	96
B60005-[16]-[68]	RLC_Taes_Inga_consensus-1	TE	Retrotransposon, LTR, Copia; consensus sequence; KEY=1940	0	96
B70001-[29]-[67]	RLC_Taes_Inga_consensus-1	TE	Retrotransposon, LTR, Copia; consensus sequence; KEY=1940	0	96
B70001-[54]-[55]	RLC_Taes_Inga_consensus-1	TE	Retrotransposon, LTR, Copia; consensus sequence; KEY=1940	0	96
B70003-[21]-[67]	RLC_Taes_Inga_consensus-1	TE	Retrotransposon, LTR, Copia; consensus sequence; KEY=1940	0	96
B70004-[17]-[69]	RLC_Taes_Inga_consensus-1	TE	Retrotransposon, LTR, Copia; consensus sequence; KEY=1940	0	96
B70005-[26]-[67]	RLC_Taes_Inga_consensus-1	TE	Retrotransposon, LTR, Copia; consensus sequence; KEY=1940	0	96
E10003-[4]-[68]	RLC_Taes_Inga_consensus-1	TE	Retrotransposon, LTR, Copia; consensus sequence; KEY=1940	0	96
A40004-[12]-[52]	RLC_Taes_Eugene_AY663392-1	TE	Retrotransposon, LTR, Copia; fragment; KEY=1180	0	95
A70006-[9]-[52]	RLC_Taes_Eugene_AY663392-1	TE	Retrotransposon, LTR, Copia; fragment; KEY=1180	0	95
B10001-[23]-[67]	RLC_Taes_Inga_consensus-1	TE	Retrotransposon, LTR, Copia; consensus sequence; KEY=1940	0	95
B10002-[20]-[66]	RLC_Taes_Inga_consensus-1	TE	Retrotransposon, LTR, Copia; consensus sequence; KEY=1940	0	95
B10003-[10]-[68]	RLC_Taes_Inga_consensus-1	TE	Retrotransposon, LTR, Copia; consensus sequence; KEY=1940	0	95
B10004-[29]-[68]	RLC_Taes_Inga_consensus-1	TE	Retrotransposon, LTR, Copia; consensus sequence; KEY=1940	0	95
B20001-[18]-[69]	RLC_Taes_Inga_consensus-1	TE	Retrotransposon, LTR, Copia; consensus sequence; KEY=1940	0	95
B20002-[20]-[67]	RLC_Taes_Inga_consensus-1	TE	Retrotransposon, LTR, Copia; consensus sequence; KEY=1940	0	95
B20005-[20]-[68]	RLC_Taes_Inga_consensus-1	TE	Retrotransposon, LTR, Copia; consensus sequence; KEY=1940	0	95
B20006-[31]-[67]	RLC_Taes_Inga_consensus-1	TE	Retrotransposon, LTR, Copia; consensus sequence; KEY=1940	0	95
B20007-[4]-[67]	RLC_Taes_Inga_consensus-1	TE	Retrotransposon, LTR, Copia; consensus sequence; KEY=1940	0	95
B30002-[20]-[68]	RLC_Taes_Inga_consensus-1	TE	Retrotransposon, LTR, Copia; consensus sequence; KEY=1940	0	95
B30005-[36]-[55]	RLC_Taes_Inga_consensus-1	TE	Retrotransposon, LTR, Copia; consensus sequence; KEY=1940	0	95
B30007-[2]-[68]	RLC_Taes_Inga_consensus-1	TE	Retrotransposon, LTR, Copia; consensus sequence; KEY=1940	0	95
B40004-[20]-[68]	RLC_Taes_Inga_consensus-1	TE	Retrotransposon, LTR, Copia; consensus sequence; KEY=1940	0	95
B50004-[42]-[63]	RLC_Taes_Inga_consensus-1	TE	Retrotransposon, LTR, Copia; consensus sequence; KEY=1940	0	95
B60003-[9]-[68]	RLC_Taes_Inga_consensus-1	TE	Retrotransposon, LTR, Copia; consensus sequence; KEY=1940	0	95
B60004-[15]-[68]	RLC_Taes_Inga_consensus-1	TE	Retrotransposon, LTR, Copia; consensus sequence; KEY=1940	0	95
B60005-[15]-[66]	RLC_Taes_Inga_consensus-1	TE	Retrotransposon, LTR, Copia; consensus sequence; KEY=1940	0	95
B70001-[40]-[68]	RLC_Taes_Inga_consensus-1	TE	Retrotransposon, LTR, Copia; consensus sequence; KEY=1940	0	95
B70002-[10]-[68]	RLC_Taes_Inga_consensus-1	TE	Retrotransposon, LTR, Copia; consensus sequence; KEY=1940	0	95
B70005-[34]-[68]	RLC_Taes_Inga_consensus-1	TE	Retrotransposon, LTR, Copia; consensus sequence; KEY=1940	0	95
B70006-[1]-[68]	RLC_Taes_Inga_consensus-1	TE	Retrotransposon, LTR, Copia; consensus sequence; KEY=1940	0	95
A20007-[20]-[52]	RLC_Taes_Eugene_AY663392-1	TE	Retrotransposon, LTR, Copia; fragment; KEY=1180	0	94
B10004-[9]-[67]	RLC_Taes_Inga_consensus-1	TE	Retrotransposon, LTR, Copia; consensus sequence; KEY=1940	0	94
B10005-[15]-[68]	RLC_Hvul_Eugene_HvMx296O15-1	TE	Retrotransposon, LTR, Copia; complete element; KEY=2874	0	94
B10006-[14]-[67]	RLC_Taes_Inga_consensus-1	TE	Retrotransposon, LTR, Copia; consensus sequence; KEY=1940	0	94
B20006-[25]-[68]	RLC_Taes_Inga_consensus-1	TE	Retrotransposon, LTR, Copia; consensus sequence; KEY=1940	0	94
B30003-[22]-[48]	RLC_Taes_Inga_consensus-1	TE	Retrotransposon, LTR, Copia; consensus sequence; KEY=1940	0	94
B30005-[14]-[66]	RLC_Taes_Inga_consensus-1	TE	Retrotransposon, LTR, Copia; consensus sequence; KEY=1940	0	94
B30005-[24]-[68]	RLC_Taes_Inga_consensus-1	TE	Retrotransposon, LTR, Copia; consensus sequence; KEY=1940	0	94
B30007-[13]-[55]	RLC_Taes_Inga_consensus-1	TE	Retrotransposon, LTR, Copia; consensus sequence; KEY=1940	0	94
B40001-[4]-[68]	RLC_Taes_Inga_consensus-1	TE	Retrotransposon, LTR, Copia; consensus sequence; KEY=1940	0	94
B40001-[28]-[67]	RLC_Taes_Inga_consensus-1	TE	Retrotransposon, LTR, Copia; consensus sequence; KEY=1940	0	94
B40005-[0]-[68]	RLC_Taes_Inga_consensus-1	TE	Retrotransposon, LTR, Copia; consensus sequence; KEY=1940	0	94
B40005-[13]-[67]	RLC_Taes_Inga_consensus-1	TE	Retrotransposon, LTR, Copia; consensus sequence; KEY=1940	0	94
B50003-[1]-[68]	RLC_Taes_Inga_consensus-1	TE	Retrotransposon, LTR, Copia; consensus sequence; KEY=1940	0	94
B50004-[20]-[67]	RLC_Taes_Inga_consensus-1	TE	Retrotransposon, LTR, Copia; consensus sequence; KEY=1940	0	94
B60001-[6]-[68]	RLC_Taes_Inga_consensus-1	TE	Retrotransposon, LTR, Copia; consensus sequence; KEY=1940	0	94
B60005-[19]-[68]	RLC_Taes_Inga_consensus-1	TE	Retrotransposon, LTR, Copia; consensus sequence; KEY=1940	0	94
B70001-[31]-[67]	RLC_Taes_Inga_consensus-1	TE	Retrotransposon, LTR, Copia; consensus sequence; KEY=1940	0	94
B70002-[3]-[68]	RLC_Taes_Inga_consensus-1	TE	Retrotransposon, LTR, Copia; consensus sequence; KEY=1940	0	94
B70003-[25]-[68]	RLC_Taes_Inga_consensus-1	TE	Retrotransposon, LTR, Copia; consensus sequence; KEY=1940	0	94
B70005-[25]-[61]	RLC_Taes_Inga_consensus-1	TE	Retrotransposon, LTR, Copia; consensus sequence; KEY=1940	0	94
B10001-[17]-[68]	RLC_Taes_Inga_consensus-1	TE	Retrotransposon, LTR, Copia; consensus sequence; KEY=1940	0	93
B10005-[12]-[68]	RLC_Taes_Inga_consensus-1	TE	Retrotransposon, LTR, Copia; consensus sequence; KEY=1940	0	93
B30003-[11]-[61]	RLC_Taes_Inga_consensus-1	TE	Retrotransposon, LTR, Copia; consensus sequence; KEY=1940	0	93
B30003-[13]-[68]	RLC_Taes_Inga_consensus-1	TE	Retrotransposon, LTR, Copia; consensus sequence; KEY=1940	0	93
B30005-[2]-[68]	RLC_Taes_Inga_consensus-1	TE	Retrotransposon, LTR, Copia; consensus sequence; KEY=1940	0	93
B40001-[11]-[60]	RLC_Taes_Inga_consensus-1	TE	Retrotransposon, LTR, Copia; consensus sequence; KEY=1940	0	93
B40003-[13]-[67]	RLC_Taes_Inga_consensus-1	TE	Retrotransposon, LTR, Copia; consensus sequence; KEY=1940	0	93
B40005-[7]-[68]	RLC_Taes_Inga_consensus-1	TE	Retrotransposon, LTR, Copia; consensus sequence; KEY=1940	0	93
B50002-[4]-[68]	RLC_Taes_Inga_consensus-1	TE	Retrotransposon, LTR, Copia; consensus sequence; KEY=1940	0	93
B50004-[43]-[67]	RLC_Taes_Inga_consensus-1	TE	Retrotransposon, LTR, Copia; consensus sequence; KEY=1940	0	93
B60003-[22]-[67]	RLC_Taes_Inga_consensus-1	TE	Retrotransposon, LTR, Copia; consensus sequence; KEY=1940	0	93
B60004-[23]-[64]	RLC_Taes_Inga_consensus-1	TE	Retrotransposon, LTR, Copia; consensus sequence; KEY=1940	0	93
B60005-[6]-[62]	RLC_Taes_Inga_consensus-1	TE	Retrotransposon, LTR, Copia; consensus sequence; KEY=1940	0	93
B70001-[3]-[68]	RLC_Taes_Inga_consensus-1	TE	Retrotransposon, LTR, Copia; consensus sequence; KEY=1940	0	93
B70003-[20]-[68]	RLC_Taes_Inga_consensus-1	TE	Retrotransposon, LTR, Copia; consensus sequence; KEY=1940	0	93
B50003-[25]-[69]	RLC_Taes_Inga_consensus-1	TE	Retrotransposon, LTR, Copia; consensus sequence; KEY=1940	0	93
B10001-[2]-[66]	RLC_Taes_Inga_consensus-1	TE	Retrotransposon, LTR, Copia; consensus sequence; KEY=1940	0	92
B10002-[3]-[67]	RLC_Taes_Inga_consensus-1	TE	Retrotransposon, LTR, Copia; consensus sequence; KEY=1940	0	92
B10004-[8]-[67]	RLC_Taes_Inga_consensus-1	TE	Retrotransposon, LTR, Copia; consensus sequence; KEY=1940	0	92
B10005-[5]-[68]	RLC_Taes_Inga_consensus-1	TE	Retrotransposon, LTR, Copia; consensus sequence; KEY=1940	0	92
B10006-[9]-[66]	RLC_Taes_Inga_consensus-1	TE	Retrotransposon, LTR, Copia; consensus sequence; KEY=1940	0	92
B20001-[4]-[66]	RLC_Taes_Inga_consensus-1	TE	Retrotransposon, LTR, Copia; consensus sequence; KEY=1940	0	92
B20002-[0]-[68]	RLC_Taes_Inga_consensus-1	TE	Retrotransposon, LTR, Copia; consensus sequence; KEY=1940	0	92
B20006-[21]-[68]	RLC_Taes_Inga_consensus-1	TE	Retrotransposon, LTR, Copia; consensus sequence; KEY=1940	0	92
B30001-[12]-[68]	RLC_Taes_Inga_consensus-1	TE	Retrotransposon, LTR, Copia; consensus sequence; KEY=1940	0	92
B30003-[5]-[68]	RLC_Taes_Inga_consensus-1	TE	Retrotransposon, LTR, Copia; consensus sequence; KEY=1940	0	92
B50001-[22]-[68]	RLC_Taes_Inga_consensus-1	TE	Retrotransposon, LTR, Copia; consensus sequence; KEY=1940	0	92
B50003-[82]-[61]	RLC_Taes_Inga_consensus-1	TE	Retrotransposon, LTR, Copia; consensus sequence; KEY=1940	0	92
B50004-[39]-[55]	RLC_Taes_Inga_consensus-1	TE	Retrotransposon, LTR, Copia; consensus sequence; KEY=1940	0	92
B60004-[12]-[66]	RLC_Taes_Inga_consensus-1	TE	Retrotransposon, LTR, Copia; consensus sequence; KEY=1940	0	92
B70003-[11]-[64]	RLC_Taes_Inga_consensus-1	TE	Retrotransposon, LTR, Copia; consensus sequence; KEY=1940	0	92
A40005-[2]-[66]	RLC_Taes_Inga_consensus-1	TE	Retrotransposon, LTR, Copia; consensus sequence; KEY=1940	0	92
B60005-[20]-[64]	RLC_Taes_Inga_consensus-1	TE	Retrotransposon, LTR, Copia; consensus sequence; KEY=1940	0	92
B10001-[3]-[66]	RLC_Taes_Inga_consensus-1	TE	Retrotransposon, LTR, Copia; consensus sequence; KEY=1940	0	91
B10002-[8]-[66]	RLC_Taes_Inga_consensus-1	TE	Retrotransposon, LTR, Copia; consensus sequence; KEY=1940	0	91
B10002-[12]-[68]	RLC_Taes_Inga_consensus-1	TE	Retrotransposon, LTR, Copia; consensus sequence; KEY=1940	0	91
B10005-[23]-[67]	RLC_Taes_Inga_consensus-1	TE	Retrotransposon, LTR, Copia; consensus sequence; KEY=1940	0	91
B20002-[5]-[57]	RLC_Taes_Inga_consensus-1	TE	Retrotransposon, LTR, Copia; consensus sequence; KEY=1940	0	91
B20006-[26]-[67]	RLC_Taes_Inga_consensus-1	TE	Retrotransposon, LTR, Copia; consensus sequence; KEY=1940	0	91
B40001-[20]-[68]	RLC_Taes_Inga_consensus-1	TE	Retrotransposon, LTR, Copia; consensus sequence; KEY=1940	0	91
B40002-[8]-[61]	RLC_Taes_Inga_consensus-1	TE	Retrotransposon, LTR, Copia; consensus sequence; KEY=1940	0	91
B50003-[9]-[68]	RLC_Taes_Inga_consensus-1	TE	Retrotransposon, LTR, Copia; consensus sequence; KEY=1940	0	91
B50005-[35]-[55]	RLC_Taes_Inga_consensus-1	TE	Retrotransposon, LTR, Copia; consensus sequence; KEY=1940	0	91
B60001-[16]-[67]	RLC_Taes_Inga_consensus-1	TE	Retrotransposon, LTR, Copia; consensus sequence; KEY=1940	0	91
B60003-[13]-[67]	RLC_Taes_Inga_consensus-1	TE	Retrotransposon, LTR, Copia; consensus sequence; KEY=1940	0	91
B60004-[11]-[67]	RLC_Taes_Inga_consensus-1	TE	Retrotransposon, LTR, Copia; consensus sequence; KEY=1940	0	91
B60005-[3]-[68]	RLC_Taes_Inga_consensus-1	TE	Retrotransposon, LTR, Copia; consensus sequence; KEY=1940	0	91
B70001-[2]-[68]	RLC_Taes_Inga_consensus-1	TE	Retrotransposon, LTR, Copia; consensus sequence; KEY=1940	0	91
A40006-[2]-[68]	RLC_Taes_Inga_consensus-1	TE	Retrotransposon, LTR, Copia; consensus sequence; KEY=1940	0	90
B10001-[10]-[68]	RLC_Taes_Inga_consensus-1	TE	Retrotransposon, LTR, Copia; consensus sequence; KEY=1940	0	90
B10004-[15]-[68]	RLC_Taes_Inga_consensus-1	TE	Retrotransposon, LTR, Copia; consensus sequence; KEY=1940	0	90
B10005-[0]-[68]	RLC_Taes_Inga_consensus-1	TE	Retrotransposon, LTR, Copia; consensus sequence; KEY=1940	0	90
B10005-[3]-[68]	RLC_Taes_Inga_consensus-1	TE	Retrotransposon, LTR, Copia; consensus sequence; KEY=1940	0	90
B10005-[34]-[55]	RLC_Taes_Inga_consensus-1	TE	Retrotransposon, LTR, Copia; consensus sequence; KEY=1940	0	90
B20001-[26]-[55]	RLC_Taes_Inga_consensus-1	TE	Retrotransposon, LTR, Copia; consensus sequence; KEY=1940	0	90
B20002-[31]-[55]	RLC_Taes_Inga_consensus-1	TE	Retrotransposon, LTR, Copia; consensus sequence; KEY=1940	0	90
B20005-[4]-[65]	RLC_Taes_Inga_consensus-1	TE	Retrotransposon, LTR, Copia; consensus sequence; KEY=1940	0	90
B20006-[18]-[68]	RLC_Taes_Eugene_AY663392-1	TE	Retrotransposon, LTR, Copia; fragment; KEY=1180	0	90
B20006-[27]-[68]	RLC_Taes_Inga_consensus-1	TE	Retrotransposon, LTR, Copia; consensus sequence; KEY=1940	0	90
B30001-[33]-[55]	RLC_Taes_Inga_consensus-1	TE	Retrotransposon, LTR, Copia; consensus sequence; KEY=1940	0	90
B30002-[29]-[68]	RLC_Taes_Inga_consensus-1	TE	Retrotransposon, LTR, Copia; consensus sequence; KEY=1940	0	90
B30004-[29]-[68]	RLC_Taes_Inga_consensus-1	TE	Retrotransposon, LTR, Copia; consensus sequence; KEY=1940	0	90
B40001-[9]-[68]	RLC_Taes_Inga_consensus-1	TE	Retrotransposon, LTR, Copia; consensus sequence; KEY=1940	0	90
B40004-[8]-[68]	RLC_Taes_Inga_consensus-1	TE	Retrotransposon, LTR, Copia; consensus sequence; KEY=1940	0	90
B40004-[24]-[68]	RLC_Taes_Inga_consensus-1	TE	Retrotransposon, LTR, Copia; consensus sequence; KEY=1940	0	90
B40005-[30]-[55]	RLC_Taes_Inga_consensus-1	TE	Retrotransposon, LTR, Copia; consensus sequence; KEY=1940	0	90
B50001-[7]-[68]	RLC_Taes_Inga_consensus-1	TE	Retrotransposon, LTR, Copia; consensus sequence; KEY=1940	0	90
B50001-[31]-[64]	RLC_Taes_Inga_consensus-1	TE	Retrotransposon, LTR, Copia; consensus sequence; KEY=1940	0	90
B50003-[6]-[62]	RLC_Taes_Inga_consensus-1	TE	Retrotransposon, LTR, Copia; consensus sequence; KEY=1940	0	90
B50003-[104]-[55]	RLC_Taes_Inga_consensus-1	TE	Retrotransposon, LTR, Copia; consensus sequence; KEY=1940	0	90
B50004-[21]-[67]	RLC_Taes_Inga_consensus-1	TE	Retrotransposon, LTR, Copia; consensus sequence; KEY=1940	0	90
B50005-[30]-[55]	RLC_Taes_Inga_consensus-1	TE	Retrotransposon, LTR, Copia; consensus sequence; KEY=1940	0	90
B60002-[23]-[55]	RLC_Taes_Inga_consensus-1	TE	Retrotransposon, LTR, Copia; consensus sequence; KEY=1940	0	90
B70002-[16]-[68]	RLC_Taes_Inga_consensus-1	TE	Retrotransposon, LTR, Copia; consensus sequence; KEY=1940	0	90
B70003-[7]-[68]	RLC_Taes_Inga_consensus-1	TE	Retrotransposon, LTR, Copia; consensus sequence; KEY=1940	0	90
B70004-[37]-[67]	RLC_Taes_Inga_consensus-1	TE	Retrotransposon, LTR, Copia; consensus sequence; KEY=1940	0	90
E10001-[4]-[68]	RLC_Taes_Inga_consensus-1	TE	Retrotransposon, LTR, Copia; consensus sequence; KEY=1940	0	90
B20002-[47]-[56]	RLC_Taes_Inga_consensus-1	TE	Retrotransposon, LTR, Copia; consensus sequence; KEY=1940	0	90
A40006-[30]-[65]	RLC_Taes_Inga_consensus-1	TE	Retrotransposon, LTR, Copia; consensus sequence; KEY=1940	0	89
B10001-[1]-[62]	RLC_Taes_Inga_consensus-1	TE	Retrotransposon, LTR, Copia; consensus sequence; KEY=1940	0	89
B10002-[0]-[68]	RLC_Taes_Inga_consensus-1	TE	Retrotransposon, LTR, Copia; consensus sequence; KEY=1940	0	89
B10002-[27]-[55]	RLC_Taes_Inga_consensus-1	TE	Retrotransposon, LTR, Copia; consensus sequence; KEY=1940	0	89
B10003-[17]-[55]	RLC_Taes_Inga_consensus-1	TE	Retrotransposon, LTR, Copia; consensus sequence; KEY=1940	0	89
B10003-[19]-[55]	RLC_Taes_Inga_consensus-1	TE	Retrotransposon, LTR, Copia; consensus sequence; KEY=1940	0	89
B10003-[24]-[55]	RLC_Taes_Inga_consensus-1	TE	Retrotransposon, LTR, Copia; consensus sequence; KEY=1940	0	89
B10006-[0]-[68]	RLC_Taes_Inga_consensus-1	TE	Retrotransposon, LTR, Copia; consensus sequence; KEY=1940	0	89
B10006-[4]-[68]	RLC_Taes_Inga_consensus-1	TE	Retrotransposon, LTR, Copia; consensus sequence; KEY=1940	0	89
B20001-[25]-[55]	RLC_Taes_Inga_consensus-1	TE	Retrotransposon, LTR, Copia; consensus sequence; KEY=1940	0	89
B20002-[23]-[68]	RLC_Taes_Inga_consensus-1	TE	Retrotransposon, LTR, Copia; consensus sequence; KEY=1940	0	89
B20004-[14]-[59]	RLC_Taes_Inga_consensus-1	TE	Retrotransposon, LTR, Copia; consensus sequence; KEY=1940	0	89
B20004-[17]-[64]	RLC_Taes_Inga_consensus-1	TE	Retrotransposon, LTR, Copia; consensus sequence; KEY=1940	0	89
B30002-[2]-[68]	RLC_Taes_Inga_consensus-1	TE	Retrotransposon, LTR, Copia; consensus sequence; KEY=1940	0	89
B30002-[7]-[68]	RLC_Taes_Inga_consensus-1	TE	Retrotransposon, LTR, Copia; consensus sequence; KEY=1940	0	89
B30002-[34]-[50]	RLC_Taes_Inga_consensus-1	TE	Retrotransposon, LTR, Copia; consensus sequence; KEY=1940	0	89
B30004-[9]-[68]	RLC_Taes_Inga_consensus-1	TE	Retrotransposon, LTR, Copia; consensus sequence; KEY=1940	0	89
B30004-[16]-[66]	RLC_Taes_Inga_consensus-1	TE	Retrotransposon, LTR, Copia; consensus sequence; KEY=1940	0	89
B30004-[32]-[69]	RLC_Taes_Inga_consensus-1	TE	Retrotransposon, LTR, Copia; consensus sequence; KEY=1940	0	89
B30004-[42]-[64]	RLC_Taes_Inga_consensus-1	TE	Retrotransposon, LTR, Copia; consensus sequence; KEY=1940	0	89
B30005-[1]-[68]	RLC_Taes_Inga_consensus-1	TE	Retrotransposon, LTR, Copia; consensus sequence; KEY=1940	0	89
B30005-[5]-[66]	RLC_Taes_Inga_consensus-1	TE	Retrotransposon, LTR, Copia; consensus sequence; KEY=1940	0	89
B30005-[12]-[68]	RLC_Taes_Inga_consensus-1	TE	Retrotransposon, LTR, Copia; consensus sequence; KEY=1940	0	89
B30005-[16]-[68]	RLC_Taes_Inga_consensus-1	TE	Retrotransposon, LTR, Copia; consensus sequence; KEY=1940	0	89
B30005-[31]-[64]	RLC_Taes_Inga_consensus-1	TE	Retrotransposon, LTR, Copia; consensus sequence; KEY=1940	0	89
B30006-[6]-[68]	RLC_Taes_Inga_consensus-1	TE	Retrotransposon, LTR, Copia; consensus sequence; KEY=1940	0	89
B40004-[42]-[55]	RLC_Taes_Inga_consensus-1	TE	Retrotransposon, LTR, Copia; consensus sequence; KEY=1940	0	89
B40005-[35]-[55]	RLC_Taes_Inga_consensus-1	TE	Retrotransposon, LTR, Copia; consensus sequence; KEY=1940	0	89
B50004-[16]-[68]	RLC_Taes_Inga_consensus-1	TE	Retrotransposon, LTR, Copia; consensus sequence; KEY=1940	0	89
B50005-[20]-[68]	RLC_Taes_Inga_consensus-1	TE	Retrotransposon, LTR, Copia; consensus sequence; KEY=1940	0	89
B60004-[25]-[55]	RLC_Taes_Inga_consensus-1	TE	Retrotransposon, LTR, Copia; consensus sequence; KEY=1940	0	89
B60005-[35]-[55]	RLC_Taes_Inga_consensus-1	TE	Retrotransposon, LTR, Copia; consensus sequence; KEY=1940	0	89
B70001-[6]-[66]	RLC_Taes_Inga_consensus-1	TE	Retrotransposon, LTR, Copia; consensus sequence; KEY=1940	0	89
B70001-[23]-[68]	RLC_Taes_Inga_consensus-1	TE	Retrotransposon, LTR, Copia; consensus sequence; KEY=1940	0	89
B70003-[29]-[67]	RLC_Taes_Inga_consensus-1	TE	Retrotransposon, LTR, Copia; consensus sequence; KEY=1940	0	89
B70003-[31]-[56]	RLC_Taes_Inga_consensus-1	TE	Retrotransposon, LTR, Copia; consensus sequence; KEY=1940	0	89
B70004-[2]-[66]	RLC_Taes_Inga_consensus-1	TE	Retrotransposon, LTR, Copia; consensus sequence; KEY=1940	0	89
B70005-[20]-[61]	RLC_Taes_Inga_consensus-1	TE	Retrotransposon, LTR, Copia; consensus sequence; KEY=1940	0	89
E10001-[5]-[68]	RLC_Taes_Inga_consensus-1	TE	Retrotransposon, LTR, Copia; consensus sequence; KEY=1940	0	89
B20003-[17]-[55]	RLC_Taes_Inga_consensus-1	TE	Retrotransposon, LTR, Copia; consensus sequence; KEY=1940	0	89
A40006-[32]-[52]	RLC_Taes_Inga_consensus-1	TE	Retrotransposon, LTR, Copia; consensus sequence; KEY=1940	0	88
B10002-[15]-[68]	RLC_Taes_Inga_consensus-1	TE	Retrotransposon, LTR, Copia; consensus sequence; KEY=1940	0	88
B10002-[24]-[67]	RLC_Taes_Inga_consensus-1	TE	Retrotransposon, LTR, Copia; consensus sequence; KEY=1940	0	88
B10004-[6]-[68]	RLC_Taes_Inga_consensus-1	TE	Retrotransposon, LTR, Copia; consensus sequence; KEY=1940	0	88
B10004-[23]-[64]	RLC_Taes_Inga_consensus-1	TE	Retrotransposon, LTR, Copia; consensus sequence; KEY=1940	0	88
B10004-[27]-[68]	RLC_Taes_Inga_consensus-1	TE	Retrotransposon, LTR, Copia; consensus sequence; KEY=1940	0	88
B10004-[35]-[51]	RLC_Taes_Inga_consensus-1	TE	Retrotransposon, LTR, Copia; consensus sequence; KEY=1940	0	88
B10004-[36]-[55]	RLC_Taes_Inga_consensus-1	TE	Retrotransposon, LTR, Copia; consensus sequence; KEY=1940	0	88
B10004-[38]-[55]	RLC_Taes_Inga_consensus-1	TE	Retrotransposon, LTR, Copia; consensus sequence; KEY=1940	0	88
B10006-[1]-[68]	RLC_Taes_Inga_consensus-1	TE	Retrotransposon, LTR, Copia; consensus sequence; KEY=1940	0	88
B10006-[20]-[55]	RLC_Taes_Inga_consensus-1	TE	Retrotransposon, LTR, Copia; consensus sequence; KEY=1940	0	88
B20001-[2]-[68]	RLC_Taes_Inga_consensus-1	TE	Retrotransposon, LTR, Copia; consensus sequence; KEY=1940	0	88
B20001-[12]-[67]	RLC_Taes_Inga_consensus-1	TE	Retrotransposon, LTR, Copia; consensus sequence; KEY=1940	0	88
B20001-[14]-[68]	RLC_Taes_Inga_consensus-1	TE	Retrotransposon, LTR, Copia; consensus sequence; KEY=1940	0	88
B20002-[24]-[68]	RLC_Taes_Inga_consensus-1	TE	Retrotransposon, LTR, Copia; consensus sequence; KEY=1940	0	88
B20002-[33]-[69]	RLC_Taes_Inga_consensus-1	TE	Retrotransposon, LTR, Copia; consensus sequence; KEY=1940	0	88
B20003-[1]-[68]	RLC_Taes_Inga_consensus-1	TE	Retrotransposon, LTR, Copia; consensus sequence; KEY=1940	0	88
B20004-[6]-[59]	RLC_Taes_Inga_consensus-1	TE	Retrotransposon, LTR, Copia; consensus sequence; KEY=1940	0	88
B30001-[8]-[68]	RLC_Taes_Inga_consensus-1	TE	Retrotransposon, LTR, Copia; consensus sequence; KEY=1940	0	88
B30003-[14]-[68]	RLC_Taes_Inga_consensus-1	TE	Retrotransposon, LTR, Copia; consensus sequence; KEY=1940	0	88
B30004-[1]-[66]	RLC_Taes_Inga_consensus-1	TE	Retrotransposon, LTR, Copia; consensus sequence; KEY=1940	0	88
B30004-[44]-[55]	RLC_Taes_Inga_consensus-1	TE	Retrotransposon, LTR, Copia; consensus sequence; KEY=1940	0	88
B30005-[20]-[68]	RLC_Taes_Inga_consensus-1	TE	Retrotransposon, LTR, Copia; consensus sequence; KEY=1940	0	88
B40001-[3]-[68]	RLC_Taes_Inga_consensus-1	TE	Retrotransposon, LTR, Copia; consensus sequence; KEY=1940	0	88
B40001-[6]-[68]	RLC_Taes_Inga_consensus-1	TE	Retrotransposon, LTR, Copia; consensus sequence; KEY=1940	0	88
B40003-[10]-[68]	RLC_Taes_Inga_consensus-1	TE	Retrotransposon, LTR, Copia; consensus sequence; KEY=1940	0	88
B40004-[35]-[67]	RLC_Taes_Inga_consensus-1	TE	Retrotransposon, LTR, Copia; consensus sequence; KEY=1940	0	88
B50001-[0]-[68]	RLC_Taes_Inga_consensus-1	TE	Retrotransposon, LTR, Copia; consensus sequence; KEY=1940	0	88
B50001-[15]-[67]	RLC_Taes_Inga_consensus-1	TE	Retrotransposon, LTR, Copia; consensus sequence; KEY=1940	0	88
B50001-[43]-[54]	RLC_Taes_Inga_consensus-1	TE	Retrotransposon, LTR, Copia; consensus sequence; KEY=1940	0	88
B50001-[45]-[55]	RLC_Taes_Inga_consensus-1	TE	Retrotransposon, LTR, Copia; consensus sequence; KEY=1940	0	88
B50002-[27]-[68]	RLC_Taes_Inga_consensus-1	TE	Retrotransposon, LTR, Copia; consensus sequence; KEY=1940	0	88
B50003-[4]-[66]	RLC_Taes_Inga_consensus-1	TE	Retrotransposon, LTR, Copia; consensus sequence; KEY=1940	0	88
B50003-[5]-[66]	RLC_Taes_Inga_consensus-1	TE	Retrotransposon, LTR, Copia; consensus sequence; KEY=1940	0	88
B50003-[27]-[64]	RLC_Taes_Inga_consensus-1	TE	Retrotransposon, LTR, Copia; consensus sequence; KEY=1940	0	88
B50004-[24]-[68]	RLC_Taes_Inga_consensus-1	TE	Retrotransposon, LTR, Copia; consensus sequence; KEY=1940	0	88
B50005-[9]-[68]	RLC_Taes_Inga_consensus-1	TE	Retrotransposon, LTR, Copia; consensus sequence; KEY=1940	0	88
B50005-[24]-[68]	RLC_Taes_Inga_consensus-1	TE	Retrotransposon, LTR, Copia; consensus sequence; KEY=1940	0	88
B50005-[25]-[64]	RLC_Taes_Inga_consensus-1	TE	Retrotransposon, LTR, Copia; consensus sequence; KEY=1940	0	88
B60002-[1]-[68]	RLC_Taes_Inga_consensus-1	TE	Retrotransposon, LTR, Copia; consensus sequence; KEY=1940	0	88
B60002-[13]-[67]	RLC_Taes_Inga_consensus-1	TE	Retrotransposon, LTR, Copia; consensus sequence; KEY=1940	0	88
B60002-[18]-[55]	RLC_Taes_Inga_consensus-1	TE	Retrotransposon, LTR, Copia; consensus sequence; KEY=1940	0	88
B60003-[1]-[68]	RLC_Taes_Inga_consensus-1	TE	Retrotransposon, LTR, Copia; consensus sequence; KEY=1940	0	88
B60003-[14]-[66]	RLC_Taes_Inga_consensus-1	TE	Retrotransposon, LTR, Copia; consensus sequence; KEY=1940	0	88
B60004-[17]-[67]	RLC_Taes_Inga_consensus-1	TE	Retrotransposon, LTR, Copia; consensus sequence; KEY=1940	0	88
B60005-[12]-[67]	RLC_Taes_Inga_consensus-1	TE	Retrotransposon, LTR, Copia; consensus sequence; KEY=1940	0	88
B70001-[0]-[68]	RLC_Taes_Inga_consensus-1	TE	Retrotransposon, LTR, Copia; consensus sequence; KEY=1940	0	88
B70001-[14]-[68]	RLC_Taes_Inga_consensus-1	TE	Retrotransposon, LTR, Copia; consensus sequence; KEY=1940	0	88
B70001-[17]-[64]	RLC_Taes_Inga_consensus-1	TE	Retrotransposon, LTR, Copia; consensus sequence; KEY=1940	0	88
B70001-[36]-[67]	RLC_Taes_Inga_consensus-1	TE	Retrotransposon, LTR, Copia; consensus sequence; KEY=1940	0	88
B70004-[29]-[55]	RLC_Taes_Inga_consensus-1	TE	Retrotransposon, LTR, Copia; consensus sequence; KEY=1940	0	88
B70005-[18]-[67]	RLC_Taes_Inga_consensus-1	TE	Retrotransposon, LTR, Copia; consensus sequence; KEY=1940	0	88
A40006-[9]-[68]	RLC_Taes_Inga_consensus-1	TE	Retrotransposon, LTR, Copia; consensus sequence; KEY=1940	0	87
A40006-[11]-[68]	RLC_Taes_Inga_consensus-1	TE	Retrotransposon, LTR, Copia; consensus sequence; KEY=1940	0	87
A40006-[15]-[67]	RLC_Taes_Inga_consensus-1	TE	Retrotransposon, LTR, Copia; consensus sequence; KEY=1940	0	87
A40006-[19]-[68]	RLC_Taes_Inga_consensus-1	TE	Retrotransposon, LTR, Copia; consensus sequence; KEY=1940	0	87
B10001-[8]-[68]	RLC_Taes_Inga_consensus-1	TE	Retrotransposon, LTR, Copia; consensus sequence; KEY=1940	0	87
B10002-[1]-[68]	RLC_Taes_Inga_consensus-1	TE	Retrotransposon, LTR, Copia; consensus sequence; KEY=1940	0	87
B10003-[1]-[68]	RLC_Taes_Inga_consensus-1	TE	Retrotransposon, LTR, Copia; consensus sequence; KEY=1940	0	87
B10003-[6]-[68]	RLC_Taes_Inga_consensus-1	TE	Retrotransposon, LTR, Copia; consensus sequence; KEY=1940	0	87
B10004-[32]-[67]	RLC_Taes_Inga_consensus-1	TE	Retrotransposon, LTR, Copia; consensus sequence; KEY=1940	0	87
B10004-[46]-[55]	RLC_Taes_Inga_consensus-1	TE	Retrotransposon, LTR, Copia; consensus sequence; KEY=1940	0	87
B10006-[10]-[67]	RLC_Taes_Inga_consensus-1	TE	Retrotransposon, LTR, Copia; consensus sequence; KEY=1940	0	87
B20002-[15]-[61]	RLC_Taes_Inga_consensus-1	TE	Retrotransposon, LTR, Copia; consensus sequence; KEY=1940	0	87
B20004-[22]-[56]	RLC_Taes_Inga_consensus-1	TE	Retrotransposon, LTR, Copia; consensus sequence; KEY=1940	0	87
B20005-[10]-[68]	RLC_Taes_Inga_consensus-1	TE	Retrotransposon, LTR, Copia; consensus sequence; KEY=1940	0	87
B20005-[17]-[67]	RLC_Taes_Inga_consensus-1	TE	Retrotransposon, LTR, Copia; consensus sequence; KEY=1940	0	87
B30002-[18]-[68]	RLC_Taes_Inga_consensus-1	TE	Retrotransposon, LTR, Copia; consensus sequence; KEY=1940	0	87
B30004-[7]-[66]	RLC_Taes_Inga_consensus-1	TE	Retrotransposon, LTR, Copia; consensus sequence; KEY=1940	0	87
B30004-[37]-[67]	RLC_Taes_Inga_consensus-1	TE	Retrotransposon, LTR, Copia; consensus sequence; KEY=1940	0	87
B30004-[40]-[55]	RLC_Taes_Inga_consensus-1	TE	Retrotransposon, LTR, Copia; consensus sequence; KEY=1940	0	87
B40001-[0]-[68]	RLC_Taes_Inga_consensus-1	TE	Retrotransposon, LTR, Copia; consensus sequence; KEY=1940	0	87
B40004-[10]-[68]	RLC_Taes_Inga_consensus-1	TE	Retrotransposon, LTR, Copia; consensus sequence; KEY=1940	0	87
B40004-[25]-[67]	RLC_Taes_Inga_consensus-1	TE	Retrotransposon, LTR, Copia; consensus sequence; KEY=1940	0	87
B40004-[32]-[67]	RLC_Taes_Inga_consensus-1	TE	Retrotransposon, LTR, Copia; consensus sequence; KEY=1940	0	87
B40005-[11]-[68]	RLC_Taes_Inga_consensus-1	TE	Retrotransposon, LTR, Copia; consensus sequence; KEY=1940	0	87
B40005-[22]-[68]	RLC_Taes_Inga_consensus-1	TE	Retrotransposon, LTR, Copia; consensus sequence; KEY=1940	0	87
B50001-[8]-[67]	RLC_Taes_Inga_consensus-1	TE	Retrotransposon, LTR, Copia; consensus sequence; KEY=1940	0	87
B50002-[24]-[50]	RLC_Taes_Inga_consensus-1	TE	Retrotransposon, LTR, Copia; consensus sequence; KEY=1940	0	87
B50004-[5]-[67]	RLC_Taes_Inga_consensus-1	TE	Retrotransposon, LTR, Copia; consensus sequence; KEY=1940	0	87
B50004-[45]-[55]	RLC_Taes_Inga_consensus-1	TE	Retrotransposon, LTR, Copia; consensus sequence; KEY=1940	0	87
B50005-[3]-[68]	RLC_Taes_Inga_consensus-1	TE	Retrotransposon, LTR, Copia; consensus sequence; KEY=1940	0	87
B50006-[2]-[69]	RLC_Taes_Inga_consensus-1	TE	Retrotransposon, LTR, Copia; consensus sequence; KEY=1940	0	87
B60005-[9]-[68]	RLC_Taes_Inga_consensus-1	TE	Retrotransposon, LTR, Copia; consensus sequence; KEY=1940	0	87
B70001-[21]-[68]	RLC_Taes_Inga_consensus-1	TE	Retrotransposon, LTR, Copia; consensus sequence; KEY=1940	0	87
B70001-[24]-[62]	RLC_Taes_Inga_consensus-1	TE	Retrotransposon, LTR, Copia; consensus sequence; KEY=1940	0	87
B70002-[6]-[68]	RLC_Taes_Inga_consensus-1	TE	Retrotransposon, LTR, Copia; consensus sequence; KEY=1940	0	87
B70002-[7]-[68]	RLC_Taes_Inga_consensus-1	TE	Retrotransposon, LTR, Copia; consensus sequence; KEY=1940	0	87
B70002-[29]-[67]	RLC_Taes_Inga_consensus-1	TE	Retrotransposon, LTR, Copia; consensus sequence; KEY=1940	0	87
B70003-[27]-[68]	RLC_Taes_Inga_consensus-1	TE	Retrotransposon, LTR, Copia; consensus sequence; KEY=1940	0	87
B70004-[23]-[67]	RLC_Taes_Inga_consensus-1	TE	Retrotransposon, LTR, Copia; consensus sequence; KEY=1940	0	87
B70005-[43]-[68]	RLC_Taes_Inga_consensus-1	TE	Retrotransposon, LTR, Copia; consensus sequence; KEY=1940	0	87
E10001-[8]-[55]	RLC_Taes_Inga_consensus-1	TE	Retrotransposon, LTR, Copia; consensus sequence; KEY=1940	0	87
B50003-[3]-[66]	RLC_Taes_Inga_consensus-1	TE	Retrotransposon, LTR, Copia; consensus sequence; KEY=1940	0	87
B50003-[7]-[62]	RLC_Taes_Inga_consensus-1	TE	Retrotransposon, LTR, Copia; consensus sequence; KEY=1940	0	87
B70003-[27]-[55]	RLC_Taes_Inga_consensus-1	TE	Retrotransposon, LTR, Copia; consensus sequence; KEY=1940	0	87
B70003-[28]-[55]	RLC_Taes_Inga_consensus-1	TE	Retrotransposon, LTR, Copia; consensus sequence; KEY=1940	0	87
A40006-[16]-[68]	RLC_Taes_Inga_consensus-1	TE	Retrotransposon, LTR, Copia; consensus sequence; KEY=1940	0	86
B10001-[18]-[67]	RLC_Taes_Inga_consensus-1	TE	Retrotransposon, LTR, Copia; consensus sequence; KEY=1940	0	86
B10002-[10]-[68]	RLC_Taes_Inga_consensus-1	TE	Retrotransposon, LTR, Copia; consensus sequence; KEY=1940	0	86
B10006-[12]-[68]	RLC_Taes_Inga_consensus-1	TE	Retrotransposon, LTR, Copia; consensus sequence; KEY=1940	0	86
B20001-[27]-[55]	RLC_Taes_Inga_consensus-1	TE	Retrotransposon, LTR, Copia; consensus sequence; KEY=1940	0	86
B20002-[2]-[68]	RLC_Taes_Inga_consensus-1	TE	Retrotransposon, LTR, Copia; consensus sequence; KEY=1940	0	86
B20002-[7]-[68]	RLC_Taes_Inga_consensus-1	TE	Retrotransposon, LTR, Copia; consensus sequence; KEY=1940	0	86
B20002-[45]-[55]	RLC_Taes_Inga_consensus-1	TE	Retrotransposon, LTR, Copia; consensus sequence; KEY=1940	0	86
B20003-[11]-[68]	RLC_Taes_Inga_consensus-1	TE	Retrotransposon, LTR, Copia; consensus sequence; KEY=1940	0	86
B20003-[16]-[68]	RLC_Taes_Inga_consensus-1	TE	Retrotransposon, LTR, Copia; consensus sequence; KEY=1940	0	86
B20006-[15]-[68]	RLC_Taes_Inga_consensus-1	TE	Retrotransposon, LTR, Copia; consensus sequence; KEY=1940	0	86
B20006-[23]-[68]	RLC_Taes_Inga_consensus-1	TE	Retrotransposon, LTR, Copia; consensus sequence; KEY=1940	0	86
B20006-[28]-[62]	RLC_Taes_Inga_consensus-1	TE	Retrotransposon, LTR, Copia; consensus sequence; KEY=1940	0	86
B30001-[1]-[60]	RLC_Taes_Inga_consensus-1	TE	Retrotransposon, LTR, Copia; consensus sequence; KEY=1940	0	86
B30002-[17]-[55]	RLC_Taes_Inga_consensus-1	TE	Retrotransposon, LTR, Copia; consensus sequence; KEY=1940	0	86
B30002-[35]-[55]	RLC_Taes_Inga_consensus-1	TE	Retrotransposon, LTR, Copia; consensus sequence; KEY=1940	0	86
B30003-[10]-[66]	RLC_Taes_Inga_consensus-1	TE	Retrotransposon, LTR, Copia; consensus sequence; KEY=1940	0	86
B30004-[12]-[68]	RLC_Taes_Inga_consensus-1	TE	Retrotransposon, LTR, Copia; consensus sequence; KEY=1940	0	86
B30006-[26]-[69]	RLC_Taes_Inga_consensus-1	TE	Retrotransposon, LTR, Copia; consensus sequence; KEY=1940	0	86
B40001-[14]-[68]	RLC_Taes_Inga_consensus-1	TE	Retrotransposon, LTR, Copia; consensus sequence; KEY=1940	0	86
B40004-[3]-[68]	RLC_Taes_Inga_consensus-1	TE	Retrotransposon, LTR, Copia; consensus sequence; KEY=1940	0	86
B50001-[16]-[67]	RLC_Taes_Inga_consensus-1	TE	Retrotransposon, LTR, Copia; consensus sequence; KEY=1940	0	86
B50001-[28]-[69]	RLC_Taes_Inga_consensus-1	TE	Retrotransposon, LTR, Copia; consensus sequence; KEY=1940	0	86
B50001-[37]-[69]	RLC_Taes_Inga_consensus-1	TE	Retrotransposon, LTR, Copia; consensus sequence; KEY=1940	0	86
B50002-[37]-[68]	RLC_Taes_Inga_consensus-1	TE	Retrotransposon, LTR, Copia; consensus sequence; KEY=1940	0	86
B50004-[6]-[67]	RLC_Taes_Inga_consensus-1	TE	Retrotransposon, LTR, Copia; consensus sequence; KEY=1940	0	86
B50004-[9]-[64]	RLC_Taes_Inga_consensus-1	TE	Retrotransposon, LTR, Copia; consensus sequence; KEY=1940	0	86
B50004-[25]-[64]	RLC_Taes_Inga_consensus-1	TE	Retrotransposon, LTR, Copia; consensus sequence; KEY=1940	0	86
B50004-[35]-[55]	RLC_Taes_Inga_consensus-1	TE	Retrotransposon, LTR, Copia; consensus sequence; KEY=1940	0	86
B60001-[14]-[65]	RLC_Taes_Inga_consensus-1	TE	Retrotransposon, LTR, Copia; consensus sequence; KEY=1940	0	86
B60002-[7]-[67]	RLC_Taes_Inga_consensus-1	TE	Retrotransposon, LTR, Copia; consensus sequence; KEY=1940	0	86
B60003-[5]-[68]	RLC_Taes_Inga_consensus-1	TE	Retrotransposon, LTR, Copia; consensus sequence; KEY=1940	0	86
B60004-[5]-[66]	RLC_Taes_Inga_consensus-1	TE	Retrotransposon, LTR, Copia; consensus sequence; KEY=1940	0	86
B60005-[12]-[55]	RLC_Taes_Inga_consensus-1	TE	Retrotransposon, LTR, Copia; consensus sequence; KEY=1940	0	86
B70001-[57]-[68]	RLC_Taes_Inga_consensus-1	TE	Retrotransposon, LTR, Copia; consensus sequence; KEY=1940	0	86
B70003-[2]-[62]	RLC_Taes_Inga_consensus-1	TE	Retrotransposon, LTR, Copia; consensus sequence; KEY=1940	0	86
B70004-[34]-[55]	RLC_Taes_Inga_consensus-1	TE	Retrotransposon, LTR, Copia; consensus sequence; KEY=1940	0	86
B70005-[19]-[67]	RLC_Taes_Inga_consensus-1	TE	Retrotransposon, LTR, Copia; consensus sequence; KEY=1940	0	86
B70005-[30]-[67]	RLC_Taes_Inga_consensus-1	TE	Retrotransposon, LTR, Copia; consensus sequence; KEY=1940	0	86
B70005-[37]-[67]	RLC_Taes_Inga_consensus-1	TE	Retrotransposon, LTR, Copia; consensus sequence; KEY=1940	0	86
E10001-[9]-[47]	RLC_Taes_Inga_consensus-1	TE	Retrotransposon, LTR, Copia; consensus sequence; KEY=1940	0	86
B10003-[38]-[53]	RLC_Taes_Inga_consensus-1	TE	Retrotransposon, LTR, Copia; consensus sequence; KEY=1940	0	86
B10005-[18]-[68]	RLC_Taes_Inga_consensus-1	TE	Retrotransposon, LTR, Copia; consensus sequence; KEY=1940	0	85
B10005-[24]-[67]	RLC_Taes_Inga_consensus-1	TE	Retrotransposon, LTR, Copia; consensus sequence; KEY=1940	0	85
B10006-[18]-[68]	RLC_Taes_Inga_consensus-1	TE	Retrotransposon, LTR, Copia; consensus sequence; KEY=1940	0	85
B20001-[7]-[68]	RLC_Taes_Inga_consensus-1	TE	Retrotransposon, LTR, Copia; consensus sequence; KEY=1940	0	85
B20003-[8]-[68]	RLC_Taes_Inga_consensus-1	TE	Retrotransposon, LTR, Copia; consensus sequence; KEY=1940	0	85
B20005-[0]-[68]	RLC_Taes_Inga_consensus-1	TE	Retrotransposon, LTR, Copia; consensus sequence; KEY=1940	0	85
B20005-[23]-[55]	RLC_Taes_Inga_consensus-1	TE	Retrotransposon, LTR, Copia; consensus sequence; KEY=1940	0	85
B30002-[13]-[68]	RLC_Taes_Inga_consensus-1	TE	Retrotransposon, LTR, Copia; consensus sequence; KEY=1940	0	85
B30003-[1]-[65]	RLC_Taes_Inga_consensus-1	TE	Retrotransposon, LTR, Copia; consensus sequence; KEY=1940	0	85
B30004-[20]-[68]	RLC_Taes_Inga_consensus-1	TE	Retrotransposon, LTR, Copia; consensus sequence; KEY=1940	0	85
B30004-[25]-[67]	RLC_Taes_Inga_consensus-1	TE	Retrotransposon, LTR, Copia; consensus sequence; KEY=1940	0	85
B30005-[18]-[68]	RLC_Taes_Inga_consensus-1	TE	Retrotransposon, LTR, Copia; consensus sequence; KEY=1940	0	85
B30005-[40]-[55]	RLC_Taes_Inga_consensus-1	TE	Retrotransposon, LTR, Copia; consensus sequence; KEY=1940	0	85
B30007-[10]-[68]	RLC_Taes_Inga_consensus-1	TE	Retrotransposon, LTR, Copia; consensus sequence; KEY=1940	0	85
B40001-[31]-[55]	RLC_Taes_Inga_consensus-1	TE	Retrotransposon, LTR, Copia; consensus sequence; KEY=1940	0	85
B40001-[40]-[58]	RLC_Taes_Inga_consensus-1	TE	Retrotransposon, LTR, Copia; consensus sequence; KEY=1940	0	85
B40002-[6]-[68]	RLC_Taes_Inga_consensus-1	TE	Retrotransposon, LTR, Copia; consensus sequence; KEY=1940	0	85
B40002-[11]-[68]	RLC_Taes_Inga_consensus-1	TE	Retrotransposon, LTR, Copia; consensus sequence; KEY=1940	0	85
B40002-[12]-[62]	RLC_Taes_Inga_consensus-1	TE	Retrotransposon, LTR, Copia; consensus sequence; KEY=1940	0	85
B40003-[0]-[68]	RLC_Taes_Inga_consensus-1	TE	Retrotransposon, LTR, Copia; consensus sequence; KEY=1940	0	85
B40004-[45]-[55]	RLC_Taes_Inga_consensus-1	TE	Retrotransposon, LTR, Copia; consensus sequence; KEY=1940	0	85
B40005-[34]-[55]	RLC_Taes_Inga_consensus-1	TE	Retrotransposon, LTR, Copia; consensus sequence; KEY=1940	0	85
B50001-[32]-[68]	RLC_Taes_Inga_consensus-1	TE	Retrotransposon, LTR, Copia; consensus sequence; KEY=1940	0	85
B50002-[2]-[68]	RLC_Taes_Inga_consensus-1	TE	Retrotransposon, LTR, Copia; consensus sequence; KEY=1940	0	85
B50002-[8]-[68]	RLC_Taes_Inga_consensus-1	TE	Retrotransposon, LTR, Copia; consensus sequence; KEY=1940	0	85
B50002-[28]-[68]	RLC_Taes_Inga_consensus-1	TE	Retrotransposon, LTR, Copia; consensus sequence; KEY=1940	0	85
B50003-[53]-[62]	RLC_Taes_Inga_consensus-1	TE	Retrotransposon, LTR, Copia; consensus sequence; KEY=1940	0	85
B50003-[77]-[62]	RLC_Taes_Inga_consensus-1	TE	Retrotransposon, LTR, Copia; consensus sequence; KEY=1940	0	85
B50003-[80]-[69]	RLC_Taes_Inga_consensus-1	TE	Retrotransposon, LTR, Copia; consensus sequence; KEY=1940	0	85
B50003-[98]-[52]	RLC_Taes_Inga_consensus-1	TE	Retrotransposon, LTR, Copia; consensus sequence; KEY=1940	0	85
B50005-[28]-[68]	RLC_Taes_Inga_consensus-1	TE	Retrotransposon, LTR, Copia; consensus sequence; KEY=1940	0	85
B60005-[11]-[68]	RLC_Taes_Inga_consensus-1	TE	Retrotransposon, LTR, Copia; consensus sequence; KEY=1940	0	85
B70001-[45]-[55]	RLC_Taes_Inga_consensus-1	TE	Retrotransposon, LTR, Copia; consensus sequence; KEY=1940	0	85
B70002-[26]-[68]	RLC_Taes_Inga_consensus-1	TE	Retrotransposon, LTR, Copia; consensus sequence; KEY=1940	0	85
B70004-[12]-[68]	RLC_Taes_Inga_consensus-1	TE	Retrotransposon, LTR, Copia; consensus sequence; KEY=1940	0	85
B70004-[16]-[62]	RLC_Taes_Inga_consensus-1	TE	Retrotransposon, LTR, Copia; consensus sequence; KEY=1940	0	85
B10003-[21]-[68]	RLG_Taes_Jeli_1020F19-1	TE	Retrotransposon, LTR, Gypsy; complete element; KEY=953	0	85
B40005-[28]-[68]	RLC_Taes_Inga_consensus-1	TE	Retrotransposon, LTR, Copia; consensus sequence; KEY=1940	0	85
A40006-[0]-[68]	RLC_Taes_Inga_consensus-1	TE	Retrotransposon, LTR, Copia; consensus sequence; KEY=1940	0	84
B10002-[29]-[55]	RLC_Taes_Inga_consensus-1	TE	Retrotransposon, LTR, Copia; consensus sequence; KEY=1940	0	84
B10005-[32]-[68]	RLC_Taes_Inga_consensus-1	TE	Retrotransposon, LTR, Copia; consensus sequence; KEY=1940	0	84
B10006-[16]-[55]	RLC_Taes_Inga_consensus-1	TE	Retrotransposon, LTR, Copia; consensus sequence; KEY=1940	0	84
B20001-[19]-[60]	RLC_Taes_Inga_consensus-1	TE	Retrotransposon, LTR, Copia; consensus sequence; KEY=1940	0	84
B20003-[6]-[68]	RLC_Taes_Inga_consensus-1	TE	Retrotransposon, LTR, Copia; consensus sequence; KEY=1940	0	84
B20003-[10]-[68]	RLC_Taes_Inga_consensus-1	TE	Retrotransposon, LTR, Copia; consensus sequence; KEY=1940	0	84
B20003-[24]-[55]	RLC_Taes_Inga_consensus-1	TE	Retrotransposon, LTR, Copia; consensus sequence; KEY=1940	0	84
B20005-[22]-[55]	RLC_Taes_Inga_consensus-1	TE	Retrotransposon, LTR, Copia; consensus sequence; KEY=1940	0	84
B20006-[35]-[68]	RLC_Taes_Inga_consensus-1	TE	Retrotransposon, LTR, Copia; consensus sequence; KEY=1940	0	84
B30001-[7]-[68]	RLC_Taes_Inga_consensus-1	TE	Retrotransposon, LTR, Copia; consensus sequence; KEY=1940	0	84
B30001-[29]-[64]	RLC_Taes_Inga_consensus-1	TE	Retrotransposon, LTR, Copia; consensus sequence; KEY=1940	0	84
B30003-[18]-[67]	RLC_Taes_Inga_consensus-1	TE	Retrotransposon, LTR, Copia; consensus sequence; KEY=1940	0	84
B30004-[35]-[67]	RLC_Taes_Inga_consensus-1	TE	Retrotransposon, LTR, Copia; consensus sequence; KEY=1940	0	84
B30005-[4]-[66]	RLC_Taes_Inga_consensus-1	TE	Retrotransposon, LTR, Copia; consensus sequence; KEY=1940	0	84
B30005-[26]-[68]	RLC_Taes_Inga_consensus-1	TE	Retrotransposon, LTR, Copia; consensus sequence; KEY=1940	0	84
B30006-[20]-[68]	RLC_Taes_Inga_consensus-1	TE	Retrotransposon, LTR, Copia; consensus sequence; KEY=1940	0	84
B30006-[23]-[55]	RLC_Taes_Inga_consensus-1	TE	Retrotransposon, LTR, Copia; consensus sequence; KEY=1940	0	84
B30007-[6]-[67]	RLC_Taes_Inga_consensus-1	TE	Retrotransposon, LTR, Copia; consensus sequence; KEY=1940	0	84
B30007-[7]-[68]	RLC_Taes_Inga_consensus-1	TE	Retrotransposon, LTR, Copia; consensus sequence; KEY=1940	0	84
B40001-[15]-[68]	RLC_Taes_Inga_consensus-1	TE	Retrotransposon, LTR, Copia; consensus sequence; KEY=1940	0	84
B40001-[47]-[68]	RLC_Taes_Inga_consensus-1	TE	Retrotransposon, LTR, Copia; consensus sequence; KEY=1940	0	84
B40004-[41]-[55]	RLC_Taes_Inga_consensus-1	TE	Retrotransposon, LTR, Copia; consensus sequence; KEY=1940	0	84
B40005-[37]-[55]	RLC_Taes_Inga_consensus-1	TE	Retrotransposon, LTR, Copia; consensus sequence; KEY=1940	0	84
B50001-[29]-[69]	RLC_Taes_Inga_consensus-1	TE	Retrotransposon, LTR, Copia; consensus sequence; KEY=1940	0	84
B50001-[48]-[55]	RLC_Taes_Inga_consensus-1	TE	Retrotransposon, LTR, Copia; consensus sequence; KEY=1940	0	84
B50004-[37]-[55]	RLC_Taes_Inga_consensus-1	TE	Retrotransposon, LTR, Copia; consensus sequence; KEY=1940	0	84
B50006-[4]-[68]	RLC_Taes_Inga_consensus-1	TE	Retrotransposon, LTR, Copia; consensus sequence; KEY=1940	0	84
B60001-[12]-[68]	RLC_Taes_Inga_consensus-1	TE	Retrotransposon, LTR, Copia; consensus sequence; KEY=1940	0	84
B70003-[14]-[68]	RLC_Taes_Inga_consensus-1	TE	Retrotransposon, LTR, Copia; consensus sequence; KEY=1940	0	84
B70003-[15]-[68]	RLC_Taes_Inga_consensus-1	TE	Retrotransposon, LTR, Copia; consensus sequence; KEY=1940	0	84
B70005-[6]-[67]	RLC_Taes_Inga_consensus-1	TE	Retrotransposon, LTR, Copia; consensus sequence; KEY=1940	0	84
B70005-[23]-[68]	RLC_Taes_Inga_consensus-1	TE	Retrotransposon, LTR, Copia; consensus sequence; KEY=1940	0	84
B70006-[8]-[55]	RLC_Taes_Inga_consensus-1	TE	Retrotransposon, LTR, Copia; consensus sequence; KEY=1940	0	84
A30002-[6]-[52]	RLC_Taes_Inga_consensus-1	TE	Retrotransposon, LTR, Copia; consensus sequence; KEY=1940	0	83
A40006-[25]-[68]	RLC_Taes_Inga_consensus-1	TE	Retrotransposon, LTR, Copia; consensus sequence; KEY=1940	0	83
B10003-[9]-[55]	RLC_Taes_Inga_consensus-1	TE	Retrotransposon, LTR, Copia; consensus sequence; KEY=1940	0	83
B10004-[3]-[68]	RLC_Taes_Inga_consensus-1	TE	Retrotransposon, LTR, Copia; consensus sequence; KEY=1940	0	83
B20002-[8]-[68]	RLC_Taes_Inga_consensus-1	TE	Retrotransposon, LTR, Copia; consensus sequence; KEY=1940	0	83
B20004-[16]-[67]	RLC_Taes_Inga_consensus-1	TE	Retrotransposon, LTR, Copia; consensus sequence; KEY=1940	0	83
B20004-[23]-[55]	RLC_Taes_Inga_consensus-1	TE	Retrotransposon, LTR, Copia; consensus sequence; KEY=1940	0	83
B20005-[35]-[50]	RLC_Taes_Inga_consensus-1	TE	Retrotransposon, LTR, Copia; consensus sequence; KEY=1940	0	83
B20006-[38]-[55]	RLC_Taes_Inga_consensus-1	TE	Retrotransposon, LTR, Copia; consensus sequence; KEY=1940	0	83
B20006-[40]-[55]	RLC_Taes_Inga_consensus-1	TE	Retrotransposon, LTR, Copia; consensus sequence; KEY=1940	0	83
B30001-[21]-[66]	RLC_Taes_Inga_consensus-1	TE	Retrotransposon, LTR, Copia; consensus sequence; KEY=1940	0	83
B30002-[8]-[68]	RLC_Taes_Inga_consensus-1	TE	Retrotransposon, LTR, Copia; consensus sequence; KEY=1940	0	83
B30003-[0]-[68]	RLC_Taes_Inga_consensus-1	TE	Retrotransposon, LTR, Copia; consensus sequence; KEY=1940	0	83
B30003-[16]-[55]	RLC_Taes_Inga_consensus-1	TE	Retrotransposon, LTR, Copia; consensus sequence; KEY=1940	0	83
B30004-[5]-[67]	RLC_Taes_Inga_consensus-1	TE	Retrotransposon, LTR, Copia; consensus sequence; KEY=1940	0	83
B50003-[30]-[68]	RLC_Taes_Inga_consensus-1	TE	Retrotransposon, LTR, Copia; consensus sequence; KEY=1940	0	83
B50005-[0]-[68]	RLC_Taes_Inga_consensus-1	TE	Retrotransposon, LTR, Copia; consensus sequence; KEY=1940	0	83
B60001-[3]-[68]	RLC_Taes_Inga_consensus-1	TE	Retrotransposon, LTR, Copia; consensus sequence; KEY=1940	0	83
B60002-[17]-[55]	RLC_Taes_Inga_consensus-1	TE	Retrotransposon, LTR, Copia; consensus sequence; KEY=1940	0	83
B60005-[21]-[65]	RLC_Taes_Inga_consensus-1	TE	Retrotransposon, LTR, Copia; consensus sequence; KEY=1940	0	83
B70001-[52]-[64]	RLC_Taes_Inga_consensus-1	TE	Retrotransposon, LTR, Copia; consensus sequence; KEY=1940	0	83
B70003-[3]-[61]	RLC_Taes_Inga_consensus-1	TE	Retrotransposon, LTR, Copia; consensus sequence; KEY=1940	0	83
B70004-[20]-[69]	RLC_Taes_Inga_consensus-1	TE	Retrotransposon, LTR, Copia; consensus sequence; KEY=1940	0	83
B70004-[25]-[55]	RLC_Taes_Inga_consensus-1	TE	Retrotransposon, LTR, Copia; consensus sequence; KEY=1940	0	83
B70005-[39]-[68]	RLC_Taes_Inga_consensus-1	TE	Retrotransposon, LTR, Copia; consensus sequence; KEY=1940	0	83
B40005-[27]-[68]	RLC_Taes_Inga_consensus-1	TE	Retrotransposon, LTR, Copia; consensus sequence; KEY=1940	0	83
B70006-[24]-[69]	RLC_Taes_Inga_consensus-1	TE	Retrotransposon, LTR, Copia; consensus sequence; KEY=1940	0	83
A70004-[2]-[52]	RLC_Taes_Eugene_AY663392-1	TE	Retrotransposon, LTR, Copia; fragment; KEY=1180	0	82
B10003-[21]-[56]	RLC_Taes_Inga_consensus-1	TE	Retrotransposon, LTR, Copia; consensus sequence; KEY=1940	0	82
B10005-[29]-[55]	RLC_Taes_Inga_consensus-1	TE	Retrotransposon, LTR, Copia; consensus sequence; KEY=1940	0	82
B20005-[11]-[68]	RLC_Taes_Inga_consensus-1	TE	Retrotransposon, LTR, Copia; consensus sequence; KEY=1940	0	82
B30001-[10]-[68]	RLC_Taes_Inga_consensus-1	TE	Retrotransposon, LTR, Copia; consensus sequence; KEY=1940	0	82
B30004-[45]-[68]	RLC_Taes_Inga_consensus-1	TE	Retrotransposon, LTR, Copia; consensus sequence; KEY=1940	0	82
B40004-[1]-[68]	RLC_Taes_Inga_consensus-1	TE	Retrotransposon, LTR, Copia; consensus sequence; KEY=1940	0	82
B40004-[40]-[68]	RLC_Taes_Inga_consensus-1	TE	Retrotransposon, LTR, Copia; consensus sequence; KEY=1940	0	82
B50004-[33]-[67]	RLC_Taes_Inga_consensus-1	TE	Retrotransposon, LTR, Copia; consensus sequence; KEY=1940	0	82
B70002-[12]-[68]	RLC_Taes_Inga_consensus-1	TE	Retrotransposon, LTR, Copia; consensus sequence; KEY=1940	0	82
B70004-[8]-[68]	RLC_Taes_Inga_consensus-1	TE	Retrotransposon, LTR, Copia; consensus sequence; KEY=1940	0	82
B70005-[35]-[68]	RLC_Taes_Inga_consensus-1	TE	Retrotransposon, LTR, Copia; consensus sequence; KEY=1940	0	82
B10006-[26]-[52]	RLC_Taes_Inga_consensus-1	TE	Retrotransposon, LTR, Copia; consensus sequence; KEY=1940	0	81
B20006-[8]-[66]	RLC_Taes_Inga_consensus-1	TE	Retrotransposon, LTR, Copia; consensus sequence; KEY=1940	0	81
B20007-[12]-[57]	RLC_Taes_Inga_consensus-1	TE	Retrotransposon, LTR, Copia; consensus sequence; KEY=1940	0	81
B30001-[19]-[64]	RLC_Taes_Inga_consensus-1	TE	Retrotransposon, LTR, Copia; consensus sequence; KEY=1940	0	81
B30003-[12]-[67]	RLC_Taes_Inga_consensus-1	TE	Retrotransposon, LTR, Copia; consensus sequence; KEY=1940	0	81
B40002-[10]-[68]	RLC_Taes_Inga_consensus-1	TE	Retrotransposon, LTR, Copia; consensus sequence; KEY=1940	0	81
B50003-[102]-[55]	RLC_Taes_Inga_consensus-1	TE	Retrotransposon, LTR, Copia; consensus sequence; KEY=1940	0	81
B60005-[26]-[68]	RLC_Taes_Inga_consensus-1	TE	Retrotransposon, LTR, Copia; consensus sequence; KEY=1940	0	81
B70001-[5]-[68]	RLC_Taes_Inga_consensus-1	TE	Retrotransposon, LTR, Copia; consensus sequence; KEY=1940	0	81
B70001-[25]-[67]	RLC_Taes_Inga_consensus-1	TE	Retrotransposon, LTR, Copia; consensus sequence; KEY=1940	0	81
B70002-[35]-[55]	RLC_Taes_Inga_consensus-1	TE	Retrotransposon, LTR, Copia; consensus sequence; KEY=1940	0	81
A40006-[24]-[67]	RLC_Taes_Inga_consensus-1	TE	Retrotransposon, LTR, Copia; consensus sequence; KEY=1940	0	80
B10001-[28]-[67]	RLC_Taes_Inga_consensus-1	TE	Retrotransposon, LTR, Copia; consensus sequence; KEY=1940	0	80
B10004-[16]-[68]	RLC_Taes_Eugene_AY663392-1	TE	Retrotransposon, LTR, Copia; fragment; KEY=1180	0	80
B20006-[5]-[66]	RLC_Taes_Inga_consensus-1	TE	Retrotransposon, LTR, Copia; consensus sequence; KEY=1940	0	80
B30001-[26]-[55]	RLC_Taes_Inga_consensus-1	TE	Retrotransposon, LTR, Copia; consensus sequence; KEY=1940	0	80
B30002-[0]-[68]	RLC_Taes_Inga_consensus-1	TE	Retrotransposon, LTR, Copia; consensus sequence; KEY=1940	0	80
B30004-[4]-[68]	RLC_Taes_Inga_consensus-1	TE	Retrotransposon, LTR, Copia; consensus sequence; KEY=1940	0	80
B30005-[32]-[68]	RLC_Taes_Inga_consensus-1	TE	Retrotransposon, LTR, Copia; consensus sequence; KEY=1940	0	80
B40001-[45]-[49]	RLC_Taes_Inga_consensus-1	TE	Retrotransposon, LTR, Copia; consensus sequence; KEY=1940	0	80
B40002-[2]-[62]	RLC_Taes_Inga_consensus-1	TE	Retrotransposon, LTR, Copia; consensus sequence; KEY=1940	0	80
B40005-[3]-[66]	RLC_Taes_Inga_consensus-1	TE	Retrotransposon, LTR, Copia; consensus sequence; KEY=1940	0	80
B50001-[10]-[68]	RLC_Taes_Inga_consensus-1	TE	Retrotransposon, LTR, Copia; consensus sequence; KEY=1940	0	80
B50001-[35]-[68]	RLC_Taes_Inga_consensus-1	TE	Retrotransposon, LTR, Copia; consensus sequence; KEY=1940	0	80
B60004-[1]-[68]	RLC_Taes_Inga_consensus-1	TE	Retrotransposon, LTR, Copia; consensus sequence; KEY=1940	0	80
B70003-[33]-[55]	RLC_Taes_Inga_consensus-1	TE	Retrotransposon, LTR, Copia; consensus sequence; KEY=1940	0	80
B70004-[0]-[68]	RLC_Taes_Inga_consensus-1	TE	Retrotransposon, LTR, Copia; consensus sequence; KEY=1940	0	80
B70004-[35]-[68]	RLC_Taes_Inga_consensus-1	TE	Retrotransposon, LTR, Copia; consensus sequence; KEY=1940	0	80
E10001-[11]-[45]	RLC_Taes_Inga_consensus-1	TE	Retrotransposon, LTR, Copia; consensus sequence; KEY=1940	0	80
A70005-[11]-[52]	RLC_Taes_Inga_consensus-1	TE	Retrotransposon, LTR, Copia; consensus sequence; KEY=1940	0	79
B10002-[16]-[68]	RLC_Hsap_Eugene_AC200834-1	TE	Retrotransposon, LTR, Copia, eugene	0	79
B10004-[33]-[67]	RLC_Taes_Inga_consensus-1	TE	Retrotransposon, LTR, Copia; consensus sequence; KEY=1940	0	79
B10004-[43]-[68]	RLC_Taes_Inga_consensus-1	TE	Retrotransposon, LTR, Copia; consensus sequence; KEY=1940	0	79
B20001-[6]-[68]	RLC_Taes_Inga_consensus-1	TE	Retrotransposon, LTR, Copia; consensus sequence; KEY=1940	0	79
B20002-[26]-[69]	RLC_Taes_Inga_consensus-1	TE	Retrotransposon, LTR, Copia; consensus sequence; KEY=1940	0	79
B20002-[39]-[56]	RLC_Taes_Inga_consensus-1	TE	Retrotransposon, LTR, Copia; consensus sequence; KEY=1940	0	79
B20003-[4]-[68]	RLC_Taes_Inga_consensus-1	TE	Retrotransposon, LTR, Copia; consensus sequence; KEY=1940	0	79
B20005-[5]-[66]	RLC_Taes_Inga_consensus-1	TE	Retrotransposon, LTR, Copia; consensus sequence; KEY=1940	0	79
B20005-[25]-[68]	RLC_Taes_Inga_consensus-1	TE	Retrotransposon, LTR, Copia; consensus sequence; KEY=1940	0	79
B20007-[0]-[68]	RLC_Taes_Inga_consensus-1	TE	Retrotransposon, LTR, Copia; consensus sequence; KEY=1940	0	79
B30002-[11]-[55]	RLC_Taes_Inga_consensus-1	TE	Retrotransposon, LTR, Copia; consensus sequence; KEY=1940	0	79
B30002-[16]-[55]	RLC_Taes_Inga_consensus-1	TE	Retrotransposon, LTR, Copia; consensus sequence; KEY=1940	0	79
B30005-[9]-[68]	RLC_Taes_Inga_consensus-1	TE	Retrotransposon, LTR, Copia; consensus sequence; KEY=1940	0	79
B30005-[37]-[59]	RLC_Taes_Inga_consensus-1	TE	Retrotransposon, LTR, Copia; consensus sequence; KEY=1940	0	79
B30006-[0]-[68]	RLC_Taes_Inga_consensus-1	TE	Retrotransposon, LTR, Copia; consensus sequence; KEY=1940	0	79
B30006-[28]-[55]	RLC_Taes_Inga_consensus-1	TE	Retrotransposon, LTR, Copia; consensus sequence; KEY=1940	0	79
B40001-[26]-[67]	RLC_Taes_Inga_consensus-1	TE	Retrotransposon, LTR, Copia; consensus sequence; KEY=1940	0	79
B40003-[8]-[68]	RLC_Taes_Inga_consensus-1	TE	Retrotransposon, LTR, Copia; consensus sequence; KEY=1940	0	79
B40003-[17]-[55]	RLC_Taes_Inga_consensus-1	TE	Retrotransposon, LTR, Copia; consensus sequence; KEY=1940	0	79
B40005-[4]-[66]	RLC_Taes_Inga_consensus-1	TE	Retrotransposon, LTR, Copia; consensus sequence; KEY=1940	0	79
B40005-[24]-[55]	RLC_Taes_Inga_consensus-1	TE	Retrotransposon, LTR, Copia; consensus sequence; KEY=1940	0	79
B50001-[23]-[67]	RLC_Taes_Inga_consensus-1	TE	Retrotransposon, LTR, Copia; consensus sequence; KEY=1940	0	79
B50001-[38]-[69]	RLC_Taes_Inga_consensus-1	TE	Retrotransposon, LTR, Copia; consensus sequence; KEY=1940	0	79
B50002-[14]-[68]	RLC_Taes_Inga_consensus-1	TE	Retrotransposon, LTR, Copia; consensus sequence; KEY=1940	0	79
B50002-[19]-[68]	RLC_Taes_Inga_consensus-1	TE	Retrotransposon, LTR, Copia; consensus sequence; KEY=1940	0	79
B50005-[12]-[67]	RLC_Taes_Inga_consensus-1	TE	Retrotransposon, LTR, Copia; consensus sequence; KEY=1940	0	79
B50005-[22]-[68]	RLC_Taes_Inga_consensus-1	TE	Retrotransposon, LTR, Copia; consensus sequence; KEY=1940	0	79
B50005-[34]-[55]	RLC_Taes_Inga_consensus-1	TE	Retrotransposon, LTR, Copia; consensus sequence; KEY=1940	0	79
B60002-[5]-[68]	RLC_Taes_Inga_consensus-1	TE	Retrotransposon, LTR, Copia; consensus sequence; KEY=1940	0	79
B60003-[27]-[55]	RLC_Taes_Inga_consensus-1	TE	Retrotransposon, LTR, Copia; consensus sequence; KEY=1940	0	79
B60005-[24]-[64]	RLC_Taes_Inga_consensus-1	TE	Retrotransposon, LTR, Copia; consensus sequence; KEY=1940	0	79
B70001-[55]-[66]	RLC_Taes_Inga_consensus-1	TE	Retrotransposon, LTR, Copia; consensus sequence; KEY=1940	0	79
B70002-[15]-[68]	RLC_Taes_Inga_consensus-1	TE	Retrotransposon, LTR, Copia; consensus sequence; KEY=1940	0	79
B70002-[22]-[69]	RLC_Taes_Inga_consensus-1	TE	Retrotransposon, LTR, Copia; consensus sequence; KEY=1940	0	79
B70004-[13]-[68]	RLC_Taes_Inga_consensus-1	TE	Retrotransposon, LTR, Copia; consensus sequence; KEY=1940	0	79
B70004-[28]-[55]	RLC_Taes_Inga_consensus-1	TE	Retrotransposon, LTR, Copia; consensus sequence; KEY=1940	0	79
B70005-[1]-[68]	RLC_Taes_Inga_consensus-1	TE	Retrotransposon, LTR, Copia; consensus sequence; KEY=1940	0	79
B70005-[2]-[68]	RLC_Taes_Inga_consensus-1	TE	Retrotransposon, LTR, Copia; consensus sequence; KEY=1940	0	79
B70005-[10]-[68]	RLC_Taes_Inga_consensus-1	TE	Retrotransposon, LTR, Copia; consensus sequence; KEY=1940	0	79
B70005-[12]-[68]	RLC_Taes_Inga_consensus-1	TE	Retrotransposon, LTR, Copia; consensus sequence; KEY=1940	0	79
E10003-[14]-[60]	RLC_Taes_Inga_consensus-1	TE	Retrotransposon, LTR, Copia; consensus sequence; KEY=1940	0	79
E10003-[15]-[68]	RLC_Taes_Inga_consensus-1	TE	Retrotransposon, LTR, Copia; consensus sequence; KEY=1940	0	79
B10003-[17]-[64]	RLC_Taes_Inga_consensus-1	TE	Retrotransposon, LTR, Copia; consensus sequence; KEY=1940	0	79
B40004-[20]-[67]	RLC_Hvul_WIS_AY368673-3	TE	Retrotransposon, LTR, Copia; complete element; KEY=279	0	79
B50004-[40]-[55]	RLC_Taes_Maximus_42j2-1	TE	Retrotransposon, LTR, Copia; complete element; KEY=1431	0	79
M000000074-[0]-[68]	RLC_Taes_Inga_consensus-1	TE	Retrotransposon, LTR, Copia; consensus sequence; KEY=1940	0	79
A20002-[3]-[52]	RLC_Hsap_Eugene_AC200834-1	TE	Retrotransposon, LTR, Copia, eugene	0	78
B10001-[7]-[68]	RLC_Taes_Inga_consensus-1	TE	Retrotransposon, LTR, Copia; consensus sequence; KEY=1940	0	78
B10003-[15]-[68]	RLC_Taes_Inga_consensus-1	TE	Retrotransposon, LTR, Copia; consensus sequence; KEY=1940	0	78
B10004-[0]-[68]	RLC_Taes_Inga_consensus-1	TE	Retrotransposon, LTR, Copia; consensus sequence; KEY=1940	0	78
B10004-[22]-[68]	RLC_Taes_Inga_consensus-1	TE	Retrotransposon, LTR, Copia; consensus sequence; KEY=1940	0	78
B10006-[17]-[68]	RLC_Taes_Inga_consensus-1	TE	Retrotransposon, LTR, Copia; consensus sequence; KEY=1940	0	78
B10006-[22]-[55]	RLC_Taes_Inga_consensus-1	TE	Retrotransposon, LTR, Copia; consensus sequence; KEY=1940	0	78
B20001-[11]-[68]	RLC_Taes_Inga_consensus-1	TE	Retrotransposon, LTR, Copia; consensus sequence; KEY=1940	0	78
B20001-[23]-[67]	RLC_Taes_Inga_consensus-1	TE	Retrotransposon, LTR, Copia; consensus sequence; KEY=1940	0	78
B20002-[17]-[67]	RLC_Taes_Inga_consensus-1	TE	Retrotransposon, LTR, Copia; consensus sequence; KEY=1940	0	78
B20002-[36]-[68]	RLC_Taes_Inga_consensus-1	TE	Retrotransposon, LTR, Copia; consensus sequence; KEY=1940	0	78
B20004-[0]-[68]	RLC_Taes_Inga_consensus-1	TE	Retrotransposon, LTR, Copia; consensus sequence; KEY=1940	0	78
B20004-[2]-[68]	RLC_Taes_Inga_consensus-1	TE	Retrotransposon, LTR, Copia; consensus sequence; KEY=1940	0	78
B20005-[33]-[55]	RLC_Taes_Inga_consensus-1	TE	Retrotransposon, LTR, Copia; consensus sequence; KEY=1940	0	78
B20006-[22]-[68]	RLC_Taes_Inga_consensus-1	TE	Retrotransposon, LTR, Copia; consensus sequence; KEY=1940	0	78
B20006-[42]-[55]	RLC_Taes_Inga_consensus-1	TE	Retrotransposon, LTR, Copia; consensus sequence; KEY=1940	0	78
B30001-[14]-[64]	RLC_Taes_Inga_consensus-1	TE	Retrotransposon, LTR, Copia; consensus sequence; KEY=1940	0	78
B30004-[6]-[67]	RLC_Taes_Inga_consensus-1	TE	Retrotransposon, LTR, Copia; consensus sequence; KEY=1940	0	78
B30006-[21]-[55]	RLC_Taes_Inga_consensus-1	TE	Retrotransposon, LTR, Copia; consensus sequence; KEY=1940	0	78
B40002-[1]-[68]	RLC_Taes_Inga_consensus-1	TE	Retrotransposon, LTR, Copia; consensus sequence; KEY=1940	0	78
B40003-[14]-[63]	RLC_Taes_Inga_consensus-1	TE	Retrotransposon, LTR, Copia; consensus sequence; KEY=1940	0	78
B40005-[19]-[65]	RLC_Taes_Inga_consensus-1	TE	Retrotransposon, LTR, Copia; consensus sequence; KEY=1940	0	78
B40005-[23]-[55]	RLC_Taes_Inga_consensus-1	TE	Retrotransposon, LTR, Copia; consensus sequence; KEY=1940	0	78
B40005-[26]-[68]	RLC_Taes_Inga_consensus-1	TE	Retrotransposon, LTR, Copia; consensus sequence; KEY=1940	0	78
B50002-[15]-[68]	RLC_Taes_Inga_consensus-1	TE	Retrotransposon, LTR, Copia; consensus sequence; KEY=1940	0	78
B50002-[17]-[68]	RLC_Taes_Inga_consensus-1	TE	Retrotransposon, LTR, Copia; consensus sequence; KEY=1940	0	78
B50003-[97]-[52]	RLC_Taes_Inga_consensus-1	TE	Retrotransposon, LTR, Copia; consensus sequence; KEY=1940	0	78
B50004-[0]-[68]	RLC_Taes_Inga_consensus-1	TE	Retrotransposon, LTR, Copia; consensus sequence; KEY=1940	0	78
B60002-[8]-[67]	RLC_Taes_Inga_consensus-1	TE	Retrotransposon, LTR, Copia; consensus sequence; KEY=1940	0	78
B60005-[33]-[68]	RLC_Taes_Inga_consensus-1	TE	Retrotransposon, LTR, Copia; consensus sequence; KEY=1940	0	78
B70001-[48]-[56]	RLC_Taes_Inga_consensus-1	TE	Retrotransposon, LTR, Copia; consensus sequence; KEY=1940	0	78
B70001-[49]-[56]	RLC_Taes_Inga_consensus-1	TE	Retrotransposon, LTR, Copia; consensus sequence; KEY=1940	0	78
B70001-[64]-[55]	RLC_Taes_Inga_consensus-1	TE	Retrotransposon, LTR, Copia; consensus sequence; KEY=1940	0	78
B70004-[31]-[69]	RLC_Taes_Inga_consensus-1	TE	Retrotransposon, LTR, Copia; consensus sequence; KEY=1940	0	78
B70004-[32]-[55]	RLC_Taes_Inga_consensus-1	TE	Retrotransposon, LTR, Copia; consensus sequence; KEY=1940	0	78
B70004-[33]-[55]	RLC_Taes_Inga_consensus-1	TE	Retrotransposon, LTR, Copia; consensus sequence; KEY=1940	0	78
D60001-[0]-[68]	RLC_Taes_Inga_consensus-1	TE	Retrotransposon, LTR, Copia; consensus sequence; KEY=1940	0	78
E10001-[12]-[68]	RLC_Taes_Eugene_AY663392-1	TE	Retrotransposon, LTR, Copia; fragment; KEY=1180	0	78
K000002204-[0]-[68]	RLC_Taes_Inga_consensus-1	TE	Retrotransposon, LTR, Copia; consensus sequence; KEY=1940	0	78
A40006-[13]-[68]	RLC_Taes_Inga_consensus-1	TE	Retrotransposon, LTR, Copia; consensus sequence; KEY=1940	0	77
B10002-[17]-[68]	RLC_Taes_Inga_consensus-1	TE	Retrotransposon, LTR, Copia; consensus sequence; KEY=1940	0	77
B10003-[7]-[68]	RLC_Taes_Inga_consensus-1	TE	Retrotransposon, LTR, Copia; consensus sequence; KEY=1940	0	77
B10003-[18]-[68]	RLC_Taes_Inga_consensus-1	TE	Retrotransposon, LTR, Copia; consensus sequence; KEY=1940	0	77
B10004-[49]-[59]	RLC_Taes_Inga_consensus-1	TE	Retrotransposon, LTR, Copia; consensus sequence; KEY=1940	0	77
B10005-[13]-[68]	RLC_Taes_Inga_consensus-1	TE	Retrotransposon, LTR, Copia; consensus sequence; KEY=1940	0	77
B30002-[31]-[55]	RLC_Taes_Inga_consensus-1	TE	Retrotransposon, LTR, Copia; consensus sequence; KEY=1940	0	77
B30004-[38]-[67]	RLC_Taes_Inga_consensus-1	TE	Retrotransposon, LTR, Copia; consensus sequence; KEY=1940	0	77
B40001-[41]-[68]	RLC_Taes_Inga_consensus-1	TE	Retrotransposon, LTR, Copia; consensus sequence; KEY=1940	0	77
B50001-[30]-[68]	RLC_Taes_Inga_consensus-1	TE	Retrotransposon, LTR, Copia; consensus sequence; KEY=1940	0	77
B50001-[40]-[55]	RLC_Taes_Inga_consensus-1	TE	Retrotransposon, LTR, Copia; consensus sequence; KEY=1940	0	77
B50002-[36]-[68]	RLC_Taes_Inga_consensus-1	TE	Retrotransposon, LTR, Copia; consensus sequence; KEY=1940	0	77
B70005-[45]-[55]	RLC_Taes_Inga_consensus-1	TE	Retrotransposon, LTR, Copia; consensus sequence; KEY=1940	0	77
ZB000000181-[3]-[63]	RLC_Taes_Eugene_AY663392-1	TE	Retrotransposon, LTR, Copia; fragment; KEY=1180	0	77
B10002-[18]-[55]	RLC_Taes_Inga_consensus-1	TE	Retrotransposon, LTR, Copia; consensus sequence; KEY=1940	0	76
B10002-[28]-[55]	RLC_Taes_Inga_consensus-1	TE	Retrotransposon, LTR, Copia; consensus sequence; KEY=1940	0	76
B20004-[4]-[66]	RLC_Taes_Inga_consensus-1	TE	Retrotransposon, LTR, Copia; consensus sequence; KEY=1940	0	76
B20005-[38]-[66]	RLC_Taes_Inga_consensus-1	TE	Retrotransposon, LTR, Copia; consensus sequence; KEY=1940	0	76
B30006-[17]-[55]	RLC_Taes_Inga_consensus-1	TE	Retrotransposon, LTR, Copia; consensus sequence; KEY=1940	0	76
B50004-[30]-[67]	RLC_Taes_Inga_consensus-1	TE	Retrotransposon, LTR, Copia; consensus sequence; KEY=1940	0	76
B50005-[14]-[64]	RLC_Taes_Inga_consensus-1	TE	Retrotransposon, LTR, Copia; consensus sequence; KEY=1940	0	76
B50005-[26]-[55]	RLC_Taes_Inga_consensus-1	TE	Retrotransposon, LTR, Copia; consensus sequence; KEY=1940	0	76
B60001-[11]-[68]	RLC_Taes_Inga_consensus-1	TE	Retrotransposon, LTR, Copia; consensus sequence; KEY=1940	0	76
B60001-[18]-[68]	RLC_Taes_Inga_consensus-1	TE	Retrotransposon, LTR, Copia; consensus sequence; KEY=1940	0	76
B60003-[4]-[67]	RLC_Taes_Inga_consensus-1	TE	Retrotransposon, LTR, Copia; consensus sequence; KEY=1940	0	76
B60003-[11]-[68]	RLC_Taes_Inga_consensus-1	TE	Retrotransposon, LTR, Copia; consensus sequence; KEY=1940	0	76
B60003-[23]-[67]	RLC_Taes_Inga_consensus-1	TE	Retrotransposon, LTR, Copia; consensus sequence; KEY=1940	0	76
B60004-[22]-[67]	RLC_Taes_Inga_consensus-1	TE	Retrotransposon, LTR, Copia; consensus sequence; KEY=1940	0	76
B70003-[16]-[68]	RLC_Taes_Inga_consensus-1	TE	Retrotransposon, LTR, Copia; consensus sequence; KEY=1940	0	76
B70005-[44]-[68]	RLC_Taes_Inga_consensus-1	TE	Retrotransposon, LTR, Copia; consensus sequence; KEY=1940	0	76
B70006-[6]-[64]	RLC_Taes_Inga_consensus-1	TE	Retrotransposon, LTR, Copia; consensus sequence; KEY=1940	0	76
B50001-[49]-[55]	RLC_Taes_Inga_consensus-1	TE	Retrotransposon, LTR, Copia; consensus sequence; KEY=1940	0	76
B50004-[54]-[65]	RLC_Taes_Inga_consensus-1	TE	Retrotransposon, LTR, Copia; consensus sequence; KEY=1940	0	76
B20005-[31]-[68]	RLC_Taes_Inga_consensus-1	TE	Retrotransposon, LTR, Copia; consensus sequence; KEY=1940	0	75
B20006-[19]-[65]	RLC_Taes_Inga_consensus-1	TE	Retrotransposon, LTR, Copia; consensus sequence; KEY=1940	0	75
B30002-[1]-[68]	RLC_Taes_Inga_consensus-1	TE	Retrotransposon, LTR, Copia; consensus sequence; KEY=1940	0	75
B40001-[39]-[55]	RLC_Taes_Inga_consensus-1	TE	Retrotransposon, LTR, Copia; consensus sequence; KEY=1940	0	75
B60003-[25]-[64]	RLC_Taes_Inga_consensus-1	TE	Retrotransposon, LTR, Copia; consensus sequence; KEY=1940	0	75
B60004-[26]-[55]	RLC_Taes_Inga_consensus-1	TE	Retrotransposon, LTR, Copia; consensus sequence; KEY=1940	0	75
B70001-[59]-[51]	RLC_Taes_Inga_consensus-1	TE	Retrotransposon, LTR, Copia; consensus sequence; KEY=1940	0	75
B70002-[31]-[55]	RLC_Taes_Inga_consensus-1	TE	Retrotransposon, LTR, Copia; consensus sequence; KEY=1940	0	75
B70005-[38]-[55]	RLC_Taes_Inga_consensus-1	TE	Retrotransposon, LTR, Copia; consensus sequence; KEY=1940	0	75
B50003-[12]-[64]	RLG_Null_Fatima_B_consensus-1	TE	Retrotransposon, LTR, Gypsy; consensus sequence, non-autonomous; KEY=1478	0	74
B50003-[40]-[68]	RLG_Null_Fatima_B_consensus-1	TE	Retrotransposon, LTR, Gypsy; consensus sequence, non-autonomous; KEY=1478	0	74
B50003-[83]-[67]	RLG_Null_Fatima_B_consensus-1	TE	Retrotransposon, LTR, Gypsy; consensus sequence, non-autonomous; KEY=1478	0	74
B60004-[7]-[68]	RLC_Taes_Inga_consensus-1	TE	Retrotransposon, LTR, Copia; consensus sequence; KEY=1940	0	74
B60005-[10]-[55]	RLC_Taes_Inga_consensus-1	TE	Retrotransposon, LTR, Copia; consensus sequence; KEY=1940	0	74
B70001-[51]-[68]	RLC_Taes_Inga_consensus-1	TE	Retrotransposon, LTR, Copia; consensus sequence; KEY=1940	0	74
B50003-[41]-[55]	RLC_Taes_Inga_consensus-1	TE	Retrotransposon, LTR, Copia; consensus sequence; KEY=1940	0	74
ZB000000554-[2]-[52]	RLC_Taes_Inga_consensus-1	TE	Retrotransposon, LTR, Copia; consensus sequence; KEY=1940	0	74
B30004-[34]-[68]	RLC_Taes_Inga_consensus-1	TE	Retrotransposon, LTR, Copia; consensus sequence; KEY=1940	0	73
B30006-[15]-[68]	RLC_Taes_Inga_consensus-1	TE	Retrotransposon, LTR, Copia; consensus sequence; KEY=1940	0	73
B40001-[21]-[67]	RLC_Taes_Inga_consensus-1	TE	Retrotransposon, LTR, Copia; consensus sequence; KEY=1940	0	73
B40003-[4]-[68]	RLC_Taes_Inga_consensus-1	TE	Retrotransposon, LTR, Copia; consensus sequence; KEY=1940	0	73
B50003-[93]-[51]	RLG_Null_Fatima_B_consensus-1	TE	Retrotransposon, LTR, Gypsy; consensus sequence, non-autonomous; KEY=1478	0	73
B50004-[10]-[68]	RLC_Taes_Inga_consensus-1	TE	Retrotransposon, LTR, Copia; consensus sequence; KEY=1940	0	73
B50005-[11]-[67]	RLC_Taes_Inga_consensus-1	TE	Retrotransposon, LTR, Copia; consensus sequence; KEY=1940	0	73
B50005-[32]-[55]	RLC_Taes_Inga_consensus-1	TE	Retrotransposon, LTR, Copia; consensus sequence; KEY=1940	0	73
B60001-[1]-[66]	RLC_Taes_Inga_consensus-1	TE	Retrotransposon, LTR, Copia; consensus sequence; KEY=1940	0	73
B60004-[14]-[68]	RLC_Taes_Inga_consensus-1	TE	Retrotransposon, LTR, Copia; consensus sequence; KEY=1940	0	73
B30001-[1]-[68]	RLC_Taes_Angela_42j2-4	TE	Retrotransposon, LTR, Copia; complete element; KEY=1407	0	73
B70006-[5]-[68]	RLC_Taes_Inga_consensus-1	TE	Retrotransposon, LTR, Copia; consensus sequence; KEY=1940	0	73
A40006-[20]-[68]	RLC_Taes_Inga_consensus-1	TE	Retrotransposon, LTR, Copia; consensus sequence; KEY=1940	0	72
A40006-[35]-[47]	RLC_Hsap_Eugene_AC200834-1	TE	Retrotransposon, LTR, Copia, eugene	0	72
B10001-[26]-[67]	RLC_Taes_Inga_consensus-1	TE	Retrotransposon, LTR, Copia; consensus sequence; KEY=1940	0	72
B10002-[23]-[55]	RLC_Taes_Inga_consensus-1	TE	Retrotransposon, LTR, Copia; consensus sequence; KEY=1940	0	72
B10003-[5]-[60]	RLC_Hsap_Eugene_AC200834-1	TE	Retrotransposon, LTR, Copia, eugene	0	72
B10004-[10]-[68]	RLC_Hsap_Eugene_AC200834-1	TE	Retrotransposon, LTR, Copia, eugene	0	72
B10004-[12]-[68]	RLC_Taes_Inga_consensus-1	TE	Retrotransposon, LTR, Copia; consensus sequence; KEY=1940	0	72
B10005-[21]-[67]	RLC_Taes_Inga_consensus-1	TE	Retrotransposon, LTR, Copia; consensus sequence; KEY=1940	0	72
B10005-[30]-[55]	RLC_Taes_Inga_consensus-1	TE	Retrotransposon, LTR, Copia; consensus sequence; KEY=1940	0	72
B10006-[6]-[68]	RLC_Taes_Inga_consensus-1	TE	Retrotransposon, LTR, Copia; consensus sequence; KEY=1940	0	72
B10006-[13]-[67]	RLC_Taes_Inga_consensus-1	TE	Retrotransposon, LTR, Copia; consensus sequence; KEY=1940	0	72
B20004-[5]-[66]	RLC_Taes_Inga_consensus-1	TE	Retrotransposon, LTR, Copia; consensus sequence; KEY=1940	0	72
B20004-[20]-[55]	RLC_Taes_Inga_consensus-1	TE	Retrotransposon, LTR, Copia; consensus sequence; KEY=1940	0	72
B20005-[34]-[55]	RLC_Taes_Inga_consensus-1	TE	Retrotransposon, LTR, Copia; consensus sequence; KEY=1940	0	72
B30004-[14]-[68]	RLC_Hsap_Eugene_AC200834-1	TE	Retrotransposon, LTR, Copia, eugene	0	72
B30005-[25]-[68]	RLC_Taes_Inga_consensus-1	TE	Retrotransposon, LTR, Copia; consensus sequence; KEY=1940	0	72
B30005-[33]-[68]	RLC_Taes_Inga_consensus-1	TE	Retrotransposon, LTR, Copia; consensus sequence; KEY=1940	0	72
B30005-[42]-[55]	RLC_Taes_Inga_consensus-1	TE	Retrotransposon, LTR, Copia; consensus sequence; KEY=1940	0	72
B40003-[12]-[67]	RLC_Taes_Inga_consensus-1	TE	Retrotransposon, LTR, Copia; consensus sequence; KEY=1940	0	72
B40004-[15]-[64]	RLC_Taes_Inga_consensus-1	TE	Retrotransposon, LTR, Copia; consensus sequence; KEY=1940	0	72
B40005-[15]-[67]	RLC_Taes_Inga_consensus-1	TE	Retrotransposon, LTR, Copia; consensus sequence; KEY=1940	0	72
B40005-[20]-[68]	RLC_Taes_Inga_consensus-1	TE	Retrotransposon, LTR, Copia; consensus sequence; KEY=1940	0	72
B50001-[5]-[67]	RLC_Hsap_Eugene_AC200834-1	TE	Retrotransposon, LTR, Copia, eugene	0	72
B50002-[11]-[68]	RLC_Hsap_Eugene_AC200834-1	TE	Retrotransposon, LTR, Copia, eugene	0	72
B50003-[14]-[68]	RLG_Null_Fatima_B_consensus-1	TE	Retrotransposon, LTR, Gypsy; consensus sequence, non-autonomous; KEY=1478	0	72
B50003-[18]-[68]	RLG_Null_Fatima_B_consensus-1	TE	Retrotransposon, LTR, Gypsy; consensus sequence, non-autonomous; KEY=1478	0	72
B50003-[32]-[68]	RLG_Null_Fatima_B_consensus-1	TE	Retrotransposon, LTR, Gypsy; consensus sequence, non-autonomous; KEY=1478	0	72
B50003-[33]-[68]	RLG_Null_Fatima_B_consensus-1	TE	Retrotransposon, LTR, Gypsy; consensus sequence, non-autonomous; KEY=1478	0	72
B50003-[39]-[68]	RLG_Null_Fatima_B_consensus-1	TE	Retrotransposon, LTR, Gypsy; consensus sequence, non-autonomous; KEY=1478	0	72
B50003-[41]-[68]	RLG_Null_Fatima_B_consensus-1	TE	Retrotransposon, LTR, Gypsy; consensus sequence, non-autonomous; KEY=1478	0	72
B50003-[42]-[68]	RLG_Null_Fatima_B_consensus-1	TE	Retrotransposon, LTR, Gypsy; consensus sequence, non-autonomous; KEY=1478	0	72
B50003-[46]-[68]	RLG_Null_Fatima_B_consensus-1	TE	Retrotransposon, LTR, Gypsy; consensus sequence, non-autonomous; KEY=1478	0	72
B50003-[59]-[68]	RLG_Null_Fatima_B_consensus-1	TE	Retrotransposon, LTR, Gypsy; consensus sequence, non-autonomous; KEY=1478	0	72
B50003-[60]-[68]	RLG_Null_Fatima_B_consensus-1	TE	Retrotransposon, LTR, Gypsy; consensus sequence, non-autonomous; KEY=1478	0	72
B50003-[61]-[68]	RLG_Null_Fatima_B_consensus-1	TE	Retrotransposon, LTR, Gypsy; consensus sequence, non-autonomous; KEY=1478	0	72
B50003-[62]-[68]	RLG_Null_Fatima_B_consensus-1	TE	Retrotransposon, LTR, Gypsy; consensus sequence, non-autonomous; KEY=1478	0	72
B50003-[63]-[68]	RLG_Null_Fatima_B_consensus-1	TE	Retrotransposon, LTR, Gypsy; consensus sequence, non-autonomous; KEY=1478	0	72
B50003-[64]-[68]	RLG_Null_Fatima_B_consensus-1	TE	Retrotransposon, LTR, Gypsy; consensus sequence, non-autonomous; KEY=1478	0	72
B50003-[65]-[68]	RLG_Null_Fatima_B_consensus-1	TE	Retrotransposon, LTR, Gypsy; consensus sequence, non-autonomous; KEY=1478	0	72
B50003-[68]-[68]	RLG_Null_Fatima_B_consensus-1	TE	Retrotransposon, LTR, Gypsy; consensus sequence, non-autonomous; KEY=1478	0	72
B50003-[85]-[68]	RLG_Null_Fatima_B_consensus-1	TE	Retrotransposon, LTR, Gypsy; consensus sequence, non-autonomous; KEY=1478	0	72
B50003-[89]-[60]	RLG_Null_Fatima_B_consensus-1	TE	Retrotransposon, LTR, Gypsy; consensus sequence, non-autonomous; KEY=1478	0	72
B50003-[95]-[68]	RLG_Null_Fatima_B_consensus-1	TE	Retrotransposon, LTR, Gypsy; consensus sequence, non-autonomous; KEY=1478	0	72
B50003-[100]-[52]	RLG_Null_Fatima_B_consensus-1	TE	Retrotransposon, LTR, Gypsy; consensus sequence, non-autonomous; KEY=1478	0	72
B50004-[26]-[67]	RLC_Taes_Inga_consensus-1	TE	Retrotransposon, LTR, Copia; consensus sequence; KEY=1940	0	72
B50005-[10]-[67]	RLC_Taes_Inga_consensus-1	TE	Retrotransposon, LTR, Copia; consensus sequence; KEY=1940	0	72
B50005-[18]-[55]	RLC_Taes_Inga_consensus-1	TE	Retrotransposon, LTR, Copia; consensus sequence; KEY=1940	0	72
B60001-[2]-[68]	RLC_Taes_Inga_consensus-1	TE	Retrotransposon, LTR, Copia; consensus sequence; KEY=1940	0	72
B60001-[7]-[68]	RLC_Taes_Inga_consensus-1	TE	Retrotransposon, LTR, Copia; consensus sequence; KEY=1940	0	72
B60005-[27]-[67]	RLC_Taes_Inga_consensus-1	TE	Retrotransposon, LTR, Copia; consensus sequence; KEY=1940	0	72
B60005-[37]-[55]	RLC_Taes_Inga_consensus-1	TE	Retrotransposon, LTR, Copia; consensus sequence; KEY=1940	0	72
B70001-[8]-[68]	RLC_Taes_Inga_consensus-1	TE	Retrotransposon, LTR, Copia; consensus sequence; KEY=1940	0	72
B70001-[37]-[67]	RLC_Taes_Inga_consensus-1	TE	Retrotransposon, LTR, Copia; consensus sequence; KEY=1940	0	72
B70002-[1]-[66]	RLC_Taes_Inga_consensus-1	TE	Retrotransposon, LTR, Copia; consensus sequence; KEY=1940	0	72
B70002-[24]-[68]	RLC_Taes_Inga_consensus-1	TE	Retrotransposon, LTR, Copia; consensus sequence; KEY=1940	0	72
B70003-[28]-[67]	RLC_Taes_Inga_consensus-1	TE	Retrotransposon, LTR, Copia; consensus sequence; KEY=1940	0	72
A40005-[9]-[68]	RLC_Taes_Inga_consensus-1	TE	Retrotransposon, LTR, Copia; consensus sequence; KEY=1940	0	72
B50002-[5]-[68]	RLG_Taes_Cereba_consensus-1	TE	Retrotransposon, LTR, Gypsy; consensus sequence; KEY=1943	0	72
B50002-[6]-[68]	RLG_Taes_Cereba_consensus-1	TE	Retrotransposon, LTR, Gypsy; consensus sequence; KEY=1943	0	72
B70001-[24]-[68]	RLC_Taes_Inga_consensus-1	TE	Retrotransposon, LTR, Copia; consensus sequence; KEY=1940	0	72
B70004-[15]-[55]	RLG_Taes_Wilma_consensus-1	TE	Retrotransposon, LTR, Gypsy; consensus sequence; KEY=1963	0	72
A10005-[5]-[52]	RLC_Taes_Inga_consensus-1	TE	Retrotransposon, LTR, Copia; consensus sequence; KEY=1940	0	71
A30006-[8]-[52]	RLC_Taes_Inga_consensus-1	TE	Retrotransposon, LTR, Copia; consensus sequence; KEY=1940	0	71
A40006-[14]-[68]	RLC_Taes_Inga_consensus-1	TE	Retrotransposon, LTR, Copia; consensus sequence; KEY=1940	0	71
B10001-[13]-[68]	RLC_Taes_Inga_consensus-1	TE	Retrotransposon, LTR, Copia; consensus sequence; KEY=1940	0	71
B10005-[20]-[65]	RLC_Taes_Inga_consensus-1	TE	Retrotransposon, LTR, Copia; consensus sequence; KEY=1940	0	71
B20002-[1]-[68]	RLC_Taes_Inga_consensus-1	TE	Retrotransposon, LTR, Copia; consensus sequence; KEY=1940	0	71
B20003-[14]-[68]	RLC_Taes_Inga_consensus-1	TE	Retrotransposon, LTR, Copia; consensus sequence; KEY=1940	0	71
B20005-[28]-[68]	RLC_Taes_Inga_consensus-1	TE	Retrotransposon, LTR, Copia; consensus sequence; KEY=1940	0	71
B30003-[7]-[68]	RLC_Taes_Inga_consensus-1	TE	Retrotransposon, LTR, Copia; consensus sequence; KEY=1940	0	71
B30003-[21]-[55]	RLC_Taes_Inga_consensus-1	TE	Retrotransposon, LTR, Copia; consensus sequence; KEY=1940	0	71
B30004-[24]-[68]	RLC_Taes_Inga_consensus-1	TE	Retrotransposon, LTR, Copia; consensus sequence; KEY=1940	0	71
B30005-[19]-[68]	RLC_Taes_Inga_consensus-1	TE	Retrotransposon, LTR, Copia; consensus sequence; KEY=1940	0	71
B30006-[13]-[67]	RLC_Taes_Inga_consensus-1	TE	Retrotransposon, LTR, Copia; consensus sequence; KEY=1940	0	71
B30007-[5]-[69]	RLC_Taes_Inga_consensus-1	TE	Retrotransposon, LTR, Copia; consensus sequence; KEY=1940	0	71
B40003-[3]-[68]	RLC_Taes_Inga_consensus-1	TE	Retrotransposon, LTR, Copia; consensus sequence; KEY=1940	0	71
B40003-[15]-[52]	RLC_Taes_Inga_consensus-1	TE	Retrotransposon, LTR, Copia; consensus sequence; KEY=1940	0	71
B40005-[9]-[68]	RLC_Taes_Inga_consensus-1	TE	Retrotransposon, LTR, Copia; consensus sequence; KEY=1940	0	71
B50003-[2]-[68]	RLC_Taes_Inga_consensus-1	TE	Retrotransposon, LTR, Copia; consensus sequence; KEY=1940	0	71
B50003-[13]-[68]	RLG_Null_Fatima_B_consensus-1	TE	Retrotransposon, LTR, Gypsy; consensus sequence, non-autonomous; KEY=1478	0	71
B50003-[17]-[68]	RLG_Null_Fatima_B_consensus-1	TE	Retrotransposon, LTR, Gypsy; consensus sequence, non-autonomous; KEY=1478	0	71
B50003-[20]-[68]	RLG_Null_Fatima_B_consensus-1	TE	Retrotransposon, LTR, Gypsy; consensus sequence, non-autonomous; KEY=1478	0	71
B50003-[35]-[68]	RLG_Null_Fatima_B_consensus-1	TE	Retrotransposon, LTR, Gypsy; consensus sequence, non-autonomous; KEY=1478	0	71
B50003-[37]-[68]	RLG_Null_Fatima_B_consensus-1	TE	Retrotransposon, LTR, Gypsy; consensus sequence, non-autonomous; KEY=1478	0	71
B50003-[38]-[68]	RLG_Null_Fatima_B_consensus-1	TE	Retrotransposon, LTR, Gypsy; consensus sequence, non-autonomous; KEY=1478	0	71
B50003-[43]-[68]	RLG_Null_Fatima_B_consensus-1	TE	Retrotransposon, LTR, Gypsy; consensus sequence, non-autonomous; KEY=1478	0	71
B50003-[44]-[68]	RLG_Null_Fatima_B_consensus-1	TE	Retrotransposon, LTR, Gypsy; consensus sequence, non-autonomous; KEY=1478	0	71
B50003-[47]-[68]	RLG_Null_Fatima_B_consensus-1	TE	Retrotransposon, LTR, Gypsy; consensus sequence, non-autonomous; KEY=1478	0	71
B50003-[67]-[68]	RLG_Null_Fatima_B_consensus-1	TE	Retrotransposon, LTR, Gypsy; consensus sequence, non-autonomous; KEY=1478	0	71
B50003-[69]-[68]	RLG_Null_Fatima_B_consensus-1	TE	Retrotransposon, LTR, Gypsy; consensus sequence, non-autonomous; KEY=1478	0	71
B50003-[71]-[68]	RLG_Null_Fatima_B_consensus-1	TE	Retrotransposon, LTR, Gypsy; consensus sequence, non-autonomous; KEY=1478	0	71
B50003-[72]-[68]	RLG_Null_Fatima_B_consensus-1	TE	Retrotransposon, LTR, Gypsy; consensus sequence, non-autonomous; KEY=1478	0	71
B50003-[73]-[68]	RLG_Null_Fatima_B_consensus-1	TE	Retrotransposon, LTR, Gypsy; consensus sequence, non-autonomous; KEY=1478	0	71
B50003-[74]-[68]	RLG_Null_Fatima_B_consensus-1	TE	Retrotransposon, LTR, Gypsy; consensus sequence, non-autonomous; KEY=1478	0	71
B50003-[76]-[68]	RLG_Null_Fatima_B_consensus-1	TE	Retrotransposon, LTR, Gypsy; consensus sequence, non-autonomous; KEY=1478	0	71
B50003-[79]-[69]	RLC_Taes_Inga_consensus-1	TE	Retrotransposon, LTR, Copia; consensus sequence; KEY=1940	0	71
B50003-[87]-[68]	RLG_Null_Fatima_B_consensus-1	TE	Retrotransposon, LTR, Gypsy; consensus sequence, non-autonomous; KEY=1478	0	71
B50003-[88]-[68]	RLG_Null_Fatima_B_consensus-1	TE	Retrotransposon, LTR, Gypsy; consensus sequence, non-autonomous; KEY=1478	0	71
B50003-[91]-[68]	RLG_Null_Fatima_B_consensus-1	TE	Retrotransposon, LTR, Gypsy; consensus sequence, non-autonomous; KEY=1478	0	71
B50004-[32]-[64]	RLC_Taes_Inga_consensus-1	TE	Retrotransposon, LTR, Copia; consensus sequence; KEY=1940	0	71
B50004-[44]-[67]	RLC_Taes_Inga_consensus-1	TE	Retrotransposon, LTR, Copia; consensus sequence; KEY=1940	0	71
B60003-[12]-[55]	RLC_Taes_Inga_consensus-1	TE	Retrotransposon, LTR, Copia; consensus sequence; KEY=1940	0	71
B60004-[18]-[68]	RLC_Taes_Inga_consensus-1	TE	Retrotransposon, LTR, Copia; consensus sequence; KEY=1940	0	71
B70001-[30]-[67]	RLC_Taes_Inga_consensus-1	TE	Retrotransposon, LTR, Copia; consensus sequence; KEY=1940	0	71
B70002-[5]-[64]	RLC_Taes_Inga_consensus-1	TE	Retrotransposon, LTR, Copia; consensus sequence; KEY=1940	0	71
B70002-[28]-[55]	RLC_Taes_Inga_consensus-1	TE	Retrotransposon, LTR, Copia; consensus sequence; KEY=1940	0	71
B70004-[22]-[68]	RLC_Taes_Inga_consensus-1	TE	Retrotransposon, LTR, Copia; consensus sequence; KEY=1940	0	71
B70005-[11]-[68]	RLC_Taes_Inga_consensus-1	TE	Retrotransposon, LTR, Copia; consensus sequence; KEY=1940	0	71
B70006-[0]-[68]	RLC_Taes_Inga_consensus-1	TE	Retrotransposon, LTR, Copia; consensus sequence; KEY=1940	0	71
B20005-[43]-[68]	DTC_Taes_Jorge_65C22-1	TE	DNA-transposon, TIR, CACTA; complete element; KEY=1914	0	71
A70004-[6]-[52]	RLC_Taes_Inga_consensus-1	TE	Retrotransposon, LTR, Copia; consensus sequence; KEY=1940	0	71
ZB000000502-[1]-[52]	RLC_Taes_Eugene_AY663392-1	TE	Retrotransposon, LTR, Copia; fragment; KEY=1180	0	71
A20007-[22]-[65]	RLC_Taes_Inga_consensus-1	TE	Retrotransposon, LTR, Copia; consensus sequence; KEY=1940	0	70
B10001-[24]-[67]	RLC_Taes_Inga_consensus-1	TE	Retrotransposon, LTR, Copia; consensus sequence; KEY=1940	0	70
B10003-[3]-[68]	RLC_Taes_Inga_consensus-1	TE	Retrotransposon, LTR, Copia; consensus sequence; KEY=1940	0	70
B10004-[31]-[64]	RLC_Taes_Inga_consensus-1	TE	Retrotransposon, LTR, Copia; consensus sequence; KEY=1940	0	70
B10006-[7]-[68]	RLC_Taes_Inga_consensus-1	TE	Retrotransposon, LTR, Copia; consensus sequence; KEY=1940	0	70
B20002-[21]-[67]	RLC_Taes_Inga_consensus-1	TE	Retrotransposon, LTR, Copia; consensus sequence; KEY=1940	0	70
B20006-[0]-[68]	RLC_Taes_Inga_consensus-1	TE	Retrotransposon, LTR, Copia; consensus sequence; KEY=1940	0	70
B20006-[30]-[68]	RLC_Taes_Inga_consensus-1	TE	Retrotransposon, LTR, Copia; consensus sequence; KEY=1940	0	70
B30002-[24]-[55]	RLC_Taes_Inga_consensus-1	TE	Retrotransposon, LTR, Copia; consensus sequence; KEY=1940	0	70
B30003-[3]-[68]	RLC_Taes_Inga_consensus-1	TE	Retrotransposon, LTR, Copia; consensus sequence; KEY=1940	0	70
B30003-[4]-[67]	RLC_Taes_Inga_consensus-1	TE	Retrotransposon, LTR, Copia; consensus sequence; KEY=1940	0	70
B30004-[21]-[68]	RLC_Taes_Inga_consensus-1	TE	Retrotransposon, LTR, Copia; consensus sequence; KEY=1940	0	70
B30004-[43]-[68]	RLC_Taes_Inga_consensus-1	TE	Retrotransposon, LTR, Copia; consensus sequence; KEY=1940	0	70
B30006-[18]-[55]	RLC_Hsap_Eugene_AC200834-1	TE	Retrotransposon, LTR, Copia, eugene	0	70
B40001-[17]-[68]	RLC_Taes_Inga_consensus-1	TE	Retrotransposon, LTR, Copia; consensus sequence; KEY=1940	0	70
B40003-[11]-[67]	RLC_Taes_Inga_consensus-1	TE	Retrotransposon, LTR, Copia; consensus sequence; KEY=1940	0	70
B40004-[27]-[68]	RLC_Taes_Inga_consensus-1	TE	Retrotransposon, LTR, Copia; consensus sequence; KEY=1940	0	70
B50001-[2]-[66]	RLC_Taes_Inga_consensus-1	TE	Retrotransposon, LTR, Copia; consensus sequence; KEY=1940	0	70
B50003-[10]-[62]	RLC_Taes_Inga_consensus-1	TE	Retrotransposon, LTR, Copia; consensus sequence; KEY=1940	0	70
B50003-[15]-[68]	RLG_Null_Fatima_B_consensus-1	TE	Retrotransposon, LTR, Gypsy; consensus sequence, non-autonomous; KEY=1478	0	70
B50003-[21]-[68]	RLG_Null_Fatima_B_consensus-1	TE	Retrotransposon, LTR, Gypsy; consensus sequence, non-autonomous; KEY=1478	0	70
B50003-[22]-[68]	RLG_Null_Fatima_B_consensus-1	TE	Retrotransposon, LTR, Gypsy; consensus sequence, non-autonomous; KEY=1478	0	70
B50003-[45]-[68]	RLG_Null_Fatima_B_consensus-1	TE	Retrotransposon, LTR, Gypsy; consensus sequence, non-autonomous; KEY=1478	0	70
B50003-[51]-[70]	RLG_Null_Fatima_B_consensus-1	TE	Retrotransposon, LTR, Gypsy; consensus sequence, non-autonomous; KEY=1478	0	70
B50003-[58]-[68]	RLG_Null_Fatima_B_consensus-1	TE	Retrotransposon, LTR, Gypsy; consensus sequence, non-autonomous; KEY=1478	0	70
B50003-[66]-[68]	RLG_Null_Fatima_B_consensus-1	TE	Retrotransposon, LTR, Gypsy; consensus sequence, non-autonomous; KEY=1478	0	70
B50003-[70]-[68]	RLG_Null_Fatima_B_consensus-1	TE	Retrotransposon, LTR, Gypsy; consensus sequence, non-autonomous; KEY=1478	0	70
B50003-[75]-[68]	RLG_Null_Fatima_B_consensus-1	TE	Retrotransposon, LTR, Gypsy; consensus sequence, non-autonomous; KEY=1478	0	70
B50003-[81]-[69]	RLG_Null_Fatima_B_consensus-1	TE	Retrotransposon, LTR, Gypsy; consensus sequence, non-autonomous; KEY=1478	0	70
B50003-[84]-[68]	RLG_Null_Fatima_B_consensus-1	TE	Retrotransposon, LTR, Gypsy; consensus sequence, non-autonomous; KEY=1478	0	70
B50003-[90]-[68]	RLG_Null_Fatima_B_consensus-1	TE	Retrotransposon, LTR, Gypsy; consensus sequence, non-autonomous; KEY=1478	0	70
B50003-[92]-[68]	RLG_Null_Fatima_B_consensus-1	TE	Retrotransposon, LTR, Gypsy; consensus sequence, non-autonomous; KEY=1478	0	70
B50004-[11]-[68]	RLC_Taes_Inga_consensus-1	TE	Retrotransposon, LTR, Copia; consensus sequence; KEY=1940	0	70
B50006-[6]-[68]	RLC_Taes_Inga_consensus-1	TE	Retrotransposon, LTR, Copia; consensus sequence; KEY=1940	0	70
B60002-[16]-[68]	RLC_Taes_Inga_consensus-1	TE	Retrotransposon, LTR, Copia; consensus sequence; KEY=1940	0	70
B60004-[10]-[67]	RLC_Taes_Inga_consensus-1	TE	Retrotransposon, LTR, Copia; consensus sequence; KEY=1940	0	70
B60004-[16]-[67]	RLC_Taes_Inga_consensus-1	TE	Retrotransposon, LTR, Copia; consensus sequence; KEY=1940	0	70
B60005-[22]-[68]	RLC_Taes_Inga_consensus-1	TE	Retrotransposon, LTR, Copia; consensus sequence; KEY=1940	0	70
B70001-[32]-[67]	RLC_Taes_Inga_consensus-1	TE	Retrotransposon, LTR, Copia; consensus sequence; KEY=1940	0	70
B70001-[43]-[66]	RLC_Taes_Inga_consensus-1	TE	Retrotransposon, LTR, Copia; consensus sequence; KEY=1940	0	70
B70002-[18]-[68]	RLC_Taes_Inga_consensus-1	TE	Retrotransposon, LTR, Copia; consensus sequence; KEY=1940	0	70
B70004-[4]-[68]	RLC_Taes_Inga_consensus-1	TE	Retrotransposon, LTR, Copia; consensus sequence; KEY=1940	0	70
B70004-[9]-[68]	RLC_Taes_Inga_consensus-1	TE	Retrotransposon, LTR, Copia; consensus sequence; KEY=1940	0	70
B70005-[31]-[67]	RLC_Taes_Inga_consensus-1	TE	Retrotransposon, LTR, Copia; consensus sequence; KEY=1940	0	70
B70005-[36]-[67]	RLC_Taes_Inga_consensus-1	TE	Retrotransposon, LTR, Copia; consensus sequence; KEY=1940	0	70
B50003-[10]-[68]	RLC_Tmon_WIS_116F2-4	TE	Retrotransposon, LTR, Copia; complete element; KEY=480	0	70
B60005-[23]-[64]	DTC_Atau_Jorge_A_consensus-1	TE	DNA-transposon, TIR, CACTA; consensus sequence; KEY=2846	0	70
B10004-[45]-[55]	RLC_Taes_Inga_consensus-1	TE	Retrotransposon, LTR, Copia; consensus sequence; KEY=1940	0	69
B10005-[1]-[68]	RLC_Taes_Inga_consensus-1	TE	Retrotransposon, LTR, Copia; consensus sequence; KEY=1940	0	69
B10005-[19]-[68]	RLC_Taes_Inga_consensus-1	TE	Retrotransposon, LTR, Copia; consensus sequence; KEY=1940	0	69
B10005-[22]-[67]	RLC_Taes_Inga_consensus-1	TE	Retrotransposon, LTR, Copia; consensus sequence; KEY=1940	0	69
B10006-[8]-[67]	RLC_Taes_Inga_consensus-1	TE	Retrotransposon, LTR, Copia; consensus sequence; KEY=1940	0	69
B20001-[22]-[55]	RLC_Taes_Inga_consensus-1	TE	Retrotransposon, LTR, Copia; consensus sequence; KEY=1940	0	69
B20003-[17]-[68]	RLC_Taes_Inga_consensus-1	TE	Retrotransposon, LTR, Copia; consensus sequence; KEY=1940	0	69
B20003-[23]-[68]	RLC_Taes_Inga_consensus-1	TE	Retrotransposon, LTR, Copia; consensus sequence; KEY=1940	0	69
B40002-[5]-[62]	RLC_Taes_Inga_consensus-1	TE	Retrotransposon, LTR, Copia; consensus sequence; KEY=1940	0	69
B40002-[9]-[68]	RLC_Taes_Inga_consensus-1	TE	Retrotransposon, LTR, Copia; consensus sequence; KEY=1940	0	69
B40004-[7]-[68]	RLC_Taes_Inga_consensus-1	TE	Retrotransposon, LTR, Copia; consensus sequence; KEY=1940	0	69
B40004-[9]-[68]	RLC_Hsap_Eugene_AC200834-1	TE	Retrotransposon, LTR, Copia, eugene	0	69
B40004-[34]-[68]	RLC_Taes_Inga_consensus-1	TE	Retrotransposon, LTR, Copia; consensus sequence; KEY=1940	0	69
B40005-[21]-[59]	RLC_Taes_Inga_consensus-1	TE	Retrotransposon, LTR, Copia; consensus sequence; KEY=1940	0	69
B50001-[11]-[68]	RLC_Hsap_Eugene_AC200834-1	TE	Retrotransposon, LTR, Copia, eugene	0	69
B60001-[0]-[68]	RLC_Taes_Inga_consensus-1	TE	Retrotransposon, LTR, Copia; consensus sequence; KEY=1940	0	69
B60001-[8]-[67]	RLC_Taes_Inga_consensus-1	TE	Retrotransposon, LTR, Copia; consensus sequence; KEY=1940	0	69
B60002-[4]-[68]	RLC_Hsap_Eugene_AC200834-1	TE	Retrotransposon, LTR, Copia, eugene	0	69
B60005-[4]-[68]	RLC_Taes_Inga_consensus-1	TE	Retrotransposon, LTR, Copia; consensus sequence; KEY=1940	0	69
B60005-[10]-[66]	RLC_Taes_Inga_consensus-1	TE	Retrotransposon, LTR, Copia; consensus sequence; KEY=1940	0	69
B70001-[41]-[66]	RLC_Taes_Inga_consensus-1	TE	Retrotransposon, LTR, Copia; consensus sequence; KEY=1940	0	69
B70003-[12]-[68]	RLC_Taes_Inga_consensus-1	TE	Retrotransposon, LTR, Copia; consensus sequence; KEY=1940	0	69
B70003-[23]-[62]	RLC_Taes_Inga_consensus-1	TE	Retrotransposon, LTR, Copia; consensus sequence; KEY=1940	0	69
B20004-[14]-[68]	RLG_Hvul_Fatima_B_AY494981-1	TE	Retrotransposon, LTR, Gypsy; non-autonomous, complete element; KEY=261	0	69
A40006-[12]-[67]	RLC_Taes_Inga_consensus-1	TE	Retrotransposon, LTR, Copia; consensus sequence; KEY=1940	0	68
B10001-[19]-[68]	RLC_Taes_Inga_consensus-1	TE	Retrotransposon, LTR, Copia; consensus sequence; KEY=1940	0	68
B10001-[22]-[68]	RLC_Taes_Inga_consensus-1	TE	Retrotransposon, LTR, Copia; consensus sequence; KEY=1940	0	68
B10004-[17]-[68]	RLC_Taes_Inga_consensus-1	TE	Retrotransposon, LTR, Copia; consensus sequence; KEY=1940	0	68
B20002-[6]-[68]	RLC_Taes_Inga_consensus-1	TE	Retrotransposon, LTR, Copia; consensus sequence; KEY=1940	0	68
B20003-[0]-[68]	RLC_Taes_Inga_consensus-1	TE	Retrotransposon, LTR, Copia; consensus sequence; KEY=1940	0	68
B20004-[9]-[68]	RLC_Taes_Inga_consensus-1	TE	Retrotransposon, LTR, Copia; consensus sequence; KEY=1940	0	68
B20005-[9]-[68]	RLC_Taes_Inga_consensus-1	TE	Retrotransposon, LTR, Copia; consensus sequence; KEY=1940	0	68
B20006-[4]-[67]	RLC_Taes_Inga_consensus-1	TE	Retrotransposon, LTR, Copia; consensus sequence; KEY=1940	0	68
B30003-[6]-[68]	RLC_Taes_Inga_consensus-1	TE	Retrotransposon, LTR, Copia; consensus sequence; KEY=1940	0	68
B30004-[36]-[67]	RLC_Taes_Inga_consensus-1	TE	Retrotransposon, LTR, Copia; consensus sequence; KEY=1940	0	68
B30005-[17]-[68]	RLC_Taes_Inga_consensus-1	TE	Retrotransposon, LTR, Copia; consensus sequence; KEY=1940	0	68
B30006-[5]-[68]	RLC_Taes_Inga_consensus-1	TE	Retrotransposon, LTR, Copia; consensus sequence; KEY=1940	0	68
B30007-[11]-[68]	RLC_Taes_Inga_consensus-1	TE	Retrotransposon, LTR, Copia; consensus sequence; KEY=1940	0	68
B40001-[34]-[68]	RLC_Taes_Inga_consensus-1	TE	Retrotransposon, LTR, Copia; consensus sequence; KEY=1940	0	68
B40002-[7]-[68]	RLC_Taes_Inga_consensus-1	TE	Retrotransposon, LTR, Copia; consensus sequence; KEY=1940	0	68
B40004-[16]-[67]	RLC_Taes_Inga_consensus-1	TE	Retrotransposon, LTR, Copia; consensus sequence; KEY=1940	0	68
B40004-[33]-[67]	RLC_Taes_Inga_consensus-1	TE	Retrotransposon, LTR, Copia; consensus sequence; KEY=1940	0	68
B50001-[4]-[68]	RLC_Taes_Inga_consensus-1	TE	Retrotransposon, LTR, Copia; consensus sequence; KEY=1940	0	68
B50001-[12]-[68]	RLC_Taes_Inga_consensus-1	TE	Retrotransposon, LTR, Copia; consensus sequence; KEY=1940	0	68
B50001-[33]-[55]	RLC_Taes_Inga_consensus-1	TE	Retrotransposon, LTR, Copia; consensus sequence; KEY=1940	0	68
B50002-[20]-[68]	RLC_Taes_Inga_consensus-1	TE	Retrotransposon, LTR, Copia; consensus sequence; KEY=1940	0	68
B50002-[25]-[68]	RLC_Taes_Inga_consensus-1	TE	Retrotransposon, LTR, Copia; consensus sequence; KEY=1940	0	68
B50003-[54]-[62]	RLG_Null_Fatima_B_consensus-1	TE	Retrotransposon, LTR, Gypsy; consensus sequence, non-autonomous; KEY=1478	0	68
B50003-[86]-[68]	RLG_Null_Fatima_B_consensus-1	TE	Retrotransposon, LTR, Gypsy; consensus sequence, non-autonomous; KEY=1478	0	68
B50004-[1]-[68]	RLC_Taes_Inga_consensus-1	TE	Retrotransposon, LTR, Copia; consensus sequence; KEY=1940	0	68
B50004-[29]-[68]	RLC_Taes_Inga_consensus-1	TE	Retrotransposon, LTR, Copia; consensus sequence; KEY=1940	0	68
B50005-[1]-[68]	RLC_Taes_Inga_consensus-1	TE	Retrotransposon, LTR, Copia; consensus sequence; KEY=1940	0	68
B50005-[2]-[68]	RLC_Taes_Inga_consensus-1	TE	Retrotransposon, LTR, Copia; consensus sequence; KEY=1940	0	68
B60002-[14]-[68]	RLC_Taes_Inga_consensus-1	TE	Retrotransposon, LTR, Copia; consensus sequence; KEY=1940	0	68
B60002-[24]-[55]	RLC_Taes_Inga_consensus-1	TE	Retrotransposon, LTR, Copia; consensus sequence; KEY=1940	0	68
B60003-[0]-[68]	RLC_Taes_Inga_consensus-1	TE	Retrotransposon, LTR, Copia; consensus sequence; KEY=1940	0	68
B60004-[8]-[68]	RLC_Taes_Inga_consensus-1	TE	Retrotransposon, LTR, Copia; consensus sequence; KEY=1940	0	68
B60004-[19]-[68]	RLC_Taes_Inga_consensus-1	TE	Retrotransposon, LTR, Copia; consensus sequence; KEY=1940	0	68
B60005-[0]-[68]	RLC_Taes_Inga_consensus-1	TE	Retrotransposon, LTR, Copia; consensus sequence; KEY=1940	0	68
B70001-[63]-[55]	RLC_Taes_Inga_consensus-1	TE	Retrotransposon, LTR, Copia; consensus sequence; KEY=1940	0	68
B70002-[2]-[68]	RLC_Taes_Inga_consensus-1	TE	Retrotransposon, LTR, Copia; consensus sequence; KEY=1940	0	68
B70003-[5]-[68]	RLC_Taes_Inga_consensus-1	TE	Retrotransposon, LTR, Copia; consensus sequence; KEY=1940	0	68
B30002-[25]-[68]	RLC_Taes_Inga_consensus-1	TE	Retrotransposon, LTR, Copia; consensus sequence; KEY=1940	0	68
B70001-[65]-[53]	RLG_Hvul_Wilma_AY494981-2	TE	Retrotransposon, LTR, Gypsy; complete element; KEY=276	0	68
A40006-[1]-[66]	RLC_Taes_Inga_consensus-1	TE	Retrotransposon, LTR, Copia; consensus sequence; KEY=1940	0	67
A40006-[3]-[68]	RLC_Taes_Inga_consensus-1	TE	Retrotransposon, LTR, Copia; consensus sequence; KEY=1940	0	67
A40006-[5]-[59]	RLC_Taes_Inga_consensus-1	TE	Retrotransposon, LTR, Copia; consensus sequence; KEY=1940	0	67
A40006-[26]-[64]	RLC_Taes_Inga_consensus-1	TE	Retrotransposon, LTR, Copia; consensus sequence; KEY=1940	0	67
B10001-[11]-[68]	RLC_Taes_Inga_consensus-1	TE	Retrotransposon, LTR, Copia; consensus sequence; KEY=1940	0	67
B10001-[12]-[68]	RLC_Taes_Inga_consensus-1	TE	Retrotransposon, LTR, Copia; consensus sequence; KEY=1940	0	67
B10002-[2]-[68]	RLC_Taes_Inga_consensus-1	TE	Retrotransposon, LTR, Copia; consensus sequence; KEY=1940	0	67
B10002-[6]-[68]	RLC_Taes_Inga_consensus-1	TE	Retrotransposon, LTR, Copia; consensus sequence; KEY=1940	0	67
B10003-[4]-[68]	RLC_Taes_Inga_consensus-1	TE	Retrotransposon, LTR, Copia; consensus sequence; KEY=1940	0	67
B10003-[12]-[68]	RLC_Taes_Inga_consensus-1	TE	Retrotransposon, LTR, Copia; consensus sequence; KEY=1940	0	67
B10003-[20]-[55]	RLC_Taes_Inga_consensus-1	TE	Retrotransposon, LTR, Copia; consensus sequence; KEY=1940	0	67
B10003-[22]-[55]	RLC_Taes_Inga_consensus-1	TE	Retrotransposon, LTR, Copia; consensus sequence; KEY=1940	0	67
B10003-[25]-[69]	RLC_Taes_Inga_consensus-1	TE	Retrotransposon, LTR, Copia; consensus sequence; KEY=1940	0	67
B10004-[1]-[68]	RLC_Taes_Inga_consensus-1	TE	Retrotransposon, LTR, Copia; consensus sequence; KEY=1940	0	67
B10004-[2]-[66]	RLC_Taes_Inga_consensus-1	TE	Retrotransposon, LTR, Copia; consensus sequence; KEY=1940	0	67
B10004-[18]-[68]	RLC_Taes_Inga_consensus-1	TE	Retrotransposon, LTR, Copia; consensus sequence; KEY=1940	0	67
B10004-[25]-[67]	RLC_Taes_Inga_consensus-1	TE	Retrotransposon, LTR, Copia; consensus sequence; KEY=1940	0	67
B10004-[30]-[58]	RLC_Taes_Inga_consensus-1	TE	Retrotransposon, LTR, Copia; consensus sequence; KEY=1940	0	67
B10004-[37]-[55]	RLC_Taes_Inga_consensus-1	TE	Retrotransposon, LTR, Copia; consensus sequence; KEY=1940	0	67
B10004-[39]-[55]	RLC_Taes_Inga_consensus-1	TE	Retrotransposon, LTR, Copia; consensus sequence; KEY=1940	0	67
B10004-[47]-[60]	RLC_Taes_Inga_consensus-1	TE	Retrotransposon, LTR, Copia; consensus sequence; KEY=1940	0	67
B10005-[2]-[68]	RLC_Taes_Inga_consensus-1	TE	Retrotransposon, LTR, Copia; consensus sequence; KEY=1940	0	67
B10006-[2]-[62]	RLC_Taes_Inga_consensus-1	TE	Retrotransposon, LTR, Copia; consensus sequence; KEY=1940	0	67
B10006-[5]-[68]	RLC_Taes_Inga_consensus-1	TE	Retrotransposon, LTR, Copia; consensus sequence; KEY=1940	0	67
B20001-[3]-[68]	RLC_Taes_Inga_consensus-1	TE	Retrotransposon, LTR, Copia; consensus sequence; KEY=1940	0	67
B20001-[17]-[55]	RLC_Taes_Inga_consensus-1	TE	Retrotransposon, LTR, Copia; consensus sequence; KEY=1940	0	67
B20001-[21]-[55]	RLC_Taes_Inga_consensus-1	TE	Retrotransposon, LTR, Copia; consensus sequence; KEY=1940	0	67
B20001-[24]-[55]	RLC_Taes_Inga_consensus-1	TE	Retrotransposon, LTR, Copia; consensus sequence; KEY=1940	0	67
B20002-[18]-[55]	RLC_Taes_Inga_consensus-1	TE	Retrotransposon, LTR, Copia; consensus sequence; KEY=1940	0	67
B20002-[22]-[55]	RLC_Taes_Inga_consensus-1	TE	Retrotransposon, LTR, Copia; consensus sequence; KEY=1940	0	67
B20002-[32]-[69]	RLC_Taes_Inga_consensus-1	TE	Retrotransposon, LTR, Copia; consensus sequence; KEY=1940	0	67
B20002-[34]-[68]	RLC_Taes_Inga_consensus-1	TE	Retrotransposon, LTR, Copia; consensus sequence; KEY=1940	0	67
B20003-[2]-[67]	RLC_Taes_Inga_consensus-1	TE	Retrotransposon, LTR, Copia; consensus sequence; KEY=1940	0	67
B20003-[5]-[68]	RLC_Taes_Inga_consensus-1	TE	Retrotransposon, LTR, Copia; consensus sequence; KEY=1940	0	67
B20003-[7]-[68]	RLC_Taes_Inga_consensus-1	TE	Retrotransposon, LTR, Copia; consensus sequence; KEY=1940	0	67
B20004-[1]-[62]	RLC_Taes_Inga_consensus-1	TE	Retrotransposon, LTR, Copia; consensus sequence; KEY=1940	0	67
B20005-[3]-[68]	RLC_Taes_Inga_consensus-1	TE	Retrotransposon, LTR, Copia; consensus sequence; KEY=1940	0	67
B20006-[1]-[68]	RLC_Taes_Inga_consensus-1	TE	Retrotransposon, LTR, Copia; consensus sequence; KEY=1940	0	67
B20006-[3]-[68]	RLC_Taes_Inga_consensus-1	TE	Retrotransposon, LTR, Copia; consensus sequence; KEY=1940	0	67
B20006-[7]-[68]	RLC_Taes_Inga_consensus-1	TE	Retrotransposon, LTR, Copia; consensus sequence; KEY=1940	0	67
B20006-[11]-[68]	RLC_Taes_Inga_consensus-1	TE	Retrotransposon, LTR, Copia; consensus sequence; KEY=1940	0	67
B20006-[16]-[68]	RLC_Taes_Inga_consensus-1	TE	Retrotransposon, LTR, Copia; consensus sequence; KEY=1940	0	67
B20006-[33]-[64]	RLC_Taes_Inga_consensus-1	TE	Retrotransposon, LTR, Copia; consensus sequence; KEY=1940	0	67
B20007-[3]-[67]	RLC_Taes_Inga_consensus-1	TE	Retrotransposon, LTR, Copia; consensus sequence; KEY=1940	0	67
B30001-[9]-[68]	RLC_Taes_Inga_consensus-1	TE	Retrotransposon, LTR, Copia; consensus sequence; KEY=1940	0	67
B30001-[16]-[68]	RLC_Taes_Inga_consensus-1	TE	Retrotransposon, LTR, Copia; consensus sequence; KEY=1940	0	67
B30001-[18]-[68]	RLC_Taes_Inga_consensus-1	TE	Retrotransposon, LTR, Copia; consensus sequence; KEY=1940	0	67
B30001-[23]-[54]	RLC_Taes_Inga_consensus-1	TE	Retrotransposon, LTR, Copia; consensus sequence; KEY=1940	0	67
B30001-[31]-[68]	RLC_Taes_Inga_consensus-1	TE	Retrotransposon, LTR, Copia; consensus sequence; KEY=1940	0	67
B30002-[3]-[68]	RLC_Taes_Inga_consensus-1	TE	Retrotransposon, LTR, Copia; consensus sequence; KEY=1940	0	67
B30002-[5]-[68]	RLC_Taes_Inga_consensus-1	TE	Retrotransposon, LTR, Copia; consensus sequence; KEY=1940	0	67
B30002-[15]-[55]	RLC_Taes_Inga_consensus-1	TE	Retrotransposon, LTR, Copia; consensus sequence; KEY=1940	0	67
B30002-[36]-[55]	RLC_Taes_Inga_consensus-1	TE	Retrotransposon, LTR, Copia; consensus sequence; KEY=1940	0	67
B30003-[17]-[65]	RLC_Taes_Inga_consensus-1	TE	Retrotransposon, LTR, Copia; consensus sequence; KEY=1940	0	67
B30004-[2]-[68]	RLC_Taes_Inga_consensus-1	TE	Retrotransposon, LTR, Copia; consensus sequence; KEY=1940	0	67
B30004-[11]-[68]	RLC_Taes_Inga_consensus-1	TE	Retrotransposon, LTR, Copia; consensus sequence; KEY=1940	0	67
B30004-[15]-[63]	RLC_Taes_Inga_consensus-1	TE	Retrotransposon, LTR, Copia; consensus sequence; KEY=1940	0	67
B30004-[19]-[68]	RLC_Taes_Inga_consensus-1	TE	Retrotransposon, LTR, Copia; consensus sequence; KEY=1940	0	67
B30004-[23]-[68]	RLC_Taes_Inga_consensus-1	TE	Retrotransposon, LTR, Copia; consensus sequence; KEY=1940	0	67
B30004-[26]-[66]	RLC_Taes_Inga_consensus-1	TE	Retrotransposon, LTR, Copia; consensus sequence; KEY=1940	0	67
B30005-[30]-[68]	RLC_Taes_Inga_consensus-1	TE	Retrotransposon, LTR, Copia; consensus sequence; KEY=1940	0	67
B30005-[38]-[55]	RLC_Taes_Inga_consensus-1	TE	Retrotransposon, LTR, Copia; consensus sequence; KEY=1940	0	67
B30005-[41]-[55]	RLC_Taes_Inga_consensus-1	TE	Retrotransposon, LTR, Copia; consensus sequence; KEY=1940	0	67
B40001-[13]-[68]	RLC_Taes_Inga_consensus-1	TE	Retrotransposon, LTR, Copia; consensus sequence; KEY=1940	0	67
B40001-[22]-[67]	RLC_Taes_Inga_consensus-1	TE	Retrotransposon, LTR, Copia; consensus sequence; KEY=1940	0	67
B40001-[23]-[60]	RLC_Taes_Inga_consensus-1	TE	Retrotransposon, LTR, Copia; consensus sequence; KEY=1940	0	67
B40002-[0]-[68]	RLC_Taes_Inga_consensus-1	TE	Retrotransposon, LTR, Copia; consensus sequence; KEY=1940	0	67
B40002-[3]-[62]	RLC_Taes_Inga_consensus-1	TE	Retrotransposon, LTR, Copia; consensus sequence; KEY=1940	0	67
B40003-[5]-[68]	RLC_Taes_Inga_consensus-1	TE	Retrotransposon, LTR, Copia; consensus sequence; KEY=1940	0	67
B40003-[6]-[68]	RLC_Taes_Inga_consensus-1	TE	Retrotransposon, LTR, Copia; consensus sequence; KEY=1940	0	67
B40003-[7]-[66]	RLC_Taes_Inga_consensus-1	TE	Retrotransposon, LTR, Copia; consensus sequence; KEY=1940	0	67
B40004-[11]-[68]	RLC_Taes_Inga_consensus-1	TE	Retrotransposon, LTR, Copia; consensus sequence; KEY=1940	0	67
B40004-[19]-[68]	RLC_Taes_Inga_consensus-1	TE	Retrotransposon, LTR, Copia; consensus sequence; KEY=1940	0	67
B40004-[21]-[67]	RLC_Taes_Eugene_AY663392-1	TE	Retrotransposon, LTR, Copia; fragment; KEY=1180	0	67
B40005-[36]-[61]	RLC_Taes_Inga_consensus-1	TE	Retrotransposon, LTR, Copia; consensus sequence; KEY=1940	0	67
B50001-[1]-[66]	RLC_Taes_Inga_consensus-1	TE	Retrotransposon, LTR, Copia; consensus sequence; KEY=1940	0	67
B50001-[13]-[67]	RLC_Taes_Inga_consensus-1	TE	Retrotransposon, LTR, Copia; consensus sequence; KEY=1940	0	67
B50001-[19]-[55]	RLC_Taes_Inga_consensus-1	TE	Retrotransposon, LTR, Copia; consensus sequence; KEY=1940	0	67
B50001-[27]-[69]	RLC_Taes_Inga_consensus-1	TE	Retrotransposon, LTR, Copia; consensus sequence; KEY=1940	0	67
B50001-[36]-[69]	RLC_Taes_Inga_consensus-1	TE	Retrotransposon, LTR, Copia; consensus sequence; KEY=1940	0	67
B50001-[46]-[55]	RLC_Taes_Inga_consensus-1	TE	Retrotransposon, LTR, Copia; consensus sequence; KEY=1940	0	67
B50002-[35]-[56]	RLC_Taes_Inga_consensus-1	TE	Retrotransposon, LTR, Copia; consensus sequence; KEY=1940	0	67
B50003-[50]-[68]	RLC_Taes_Inga_consensus-1	TE	Retrotransposon, LTR, Copia; consensus sequence; KEY=1940	0	67
B50003-[78]-[69]	RLC_Taes_Inga_consensus-1	TE	Retrotransposon, LTR, Copia; consensus sequence; KEY=1940	0	67
B50003-[105]-[55]	RLC_Taes_Inga_consensus-1	TE	Retrotransposon, LTR, Copia; consensus sequence; KEY=1940	0	67
B50004-[15]-[68]	RLC_Taes_Inga_consensus-1	TE	Retrotransposon, LTR, Copia; consensus sequence; KEY=1940	0	67
B50004-[22]-[67]	RLC_Taes_Inga_consensus-1	TE	Retrotransposon, LTR, Copia; consensus sequence; KEY=1940	0	67
B50004-[40]-[67]	RLC_Taes_Inga_consensus-1	TE	Retrotransposon, LTR, Copia; consensus sequence; KEY=1940	0	67
B50006-[3]-[69]	RLC_Taes_Inga_consensus-1	TE	Retrotransposon, LTR, Copia; consensus sequence; KEY=1940	0	67
B60001-[5]-[64]	RLC_Taes_Inga_consensus-1	TE	Retrotransposon, LTR, Copia; consensus sequence; KEY=1940	0	67
B60001-[10]-[68]	RLC_Taes_Inga_consensus-1	TE	Retrotransposon, LTR, Copia; consensus sequence; KEY=1940	0	67
B60001-[17]-[48]	RLC_Taes_Inga_consensus-1	TE	Retrotransposon, LTR, Copia; consensus sequence; KEY=1940	0	67
B60002-[19]-[68]	RLC_Taes_Inga_consensus-1	TE	Retrotransposon, LTR, Copia; consensus sequence; KEY=1940	0	67
B60003-[2]-[68]	RLC_Taes_Inga_consensus-1	TE	Retrotransposon, LTR, Copia; consensus sequence; KEY=1940	0	67
B60003-[20]-[55]	RLC_Taes_Inga_consensus-1	TE	Retrotransposon, LTR, Copia; consensus sequence; KEY=1940	0	67
B60004-[0]-[68]	RLC_Taes_Inga_consensus-1	TE	Retrotransposon, LTR, Copia; consensus sequence; KEY=1940	0	67
B60004-[6]-[68]	RLC_Taes_Inga_consensus-1	TE	Retrotransposon, LTR, Copia; consensus sequence; KEY=1940	0	67
B60004-[24]-[60]	RLC_Taes_Inga_consensus-1	TE	Retrotransposon, LTR, Copia; consensus sequence; KEY=1940	0	67
B60005-[34]-[48]	RLC_Taes_Inga_consensus-1	TE	Retrotransposon, LTR, Copia; consensus sequence; KEY=1940	0	67
B70001-[1]-[68]	RLC_Taes_Inga_consensus-1	TE	Retrotransposon, LTR, Copia; consensus sequence; KEY=1940	0	67
B70001-[9]-[68]	RLC_Taes_Inga_consensus-1	TE	Retrotransposon, LTR, Copia; consensus sequence; KEY=1940	0	67
B70001-[13]-[68]	RLC_Taes_Inga_consensus-1	TE	Retrotransposon, LTR, Copia; consensus sequence; KEY=1940	0	67
B70002-[8]-[68]	RLC_Taes_Inga_consensus-1	TE	Retrotransposon, LTR, Copia; consensus sequence; KEY=1940	0	67
B70002-[11]-[67]	RLC_Taes_Inga_consensus-1	TE	Retrotransposon, LTR, Copia; consensus sequence; KEY=1940	0	67
B70002-[20]-[68]	RLC_Taes_Inga_consensus-1	TE	Retrotransposon, LTR, Copia; consensus sequence; KEY=1940	0	67
B70003-[26]-[67]	RLC_Taes_Inga_consensus-1	TE	Retrotransposon, LTR, Copia; consensus sequence; KEY=1940	0	67
B70004-[5]-[68]	RLC_Taes_Inga_consensus-1	TE	Retrotransposon, LTR, Copia; consensus sequence; KEY=1940	0	67
B70004-[30]-[68]	RLC_Taes_Inga_consensus-1	TE	Retrotransposon, LTR, Copia; consensus sequence; KEY=1940	0	67
B70005-[15]-[68]	RLC_Taes_Inga_consensus-1	TE	Retrotransposon, LTR, Copia; consensus sequence; KEY=1940	0	67
B70005-[17]-[68]	RLC_Taes_Inga_consensus-1	TE	Retrotransposon, LTR, Copia; consensus sequence; KEY=1940	0	67
B70005-[40]-[55]	RLC_Taes_Inga_consensus-1	TE	Retrotransposon, LTR, Copia; consensus sequence; KEY=1940	0	67
B70005-[42]-[55]	RLC_Taes_Inga_consensus-1	TE	Retrotransposon, LTR, Copia; consensus sequence; KEY=1940	0	67
B70006-[4]-[54]	RLC_Taes_Inga_consensus-1	TE	Retrotransposon, LTR, Copia; consensus sequence; KEY=1940	0	67
D70004-[0]-[68]	RLC_Taes_Inga_consensus-1	TE	Retrotransposon, LTR, Copia; consensus sequence; KEY=1940	0	67
E10002-[1]-[64]	RLC_Taes_Inga_consensus-1	TE	Retrotransposon, LTR, Copia; consensus sequence; KEY=1940	0	67
E10003-[2]-[68]	RLC_Taes_Inga_consensus-1	TE	Retrotransposon, LTR, Copia; consensus sequence; KEY=1940	0	67
E10003-[6]-[64]	RLC_Taes_Inga_consensus-1	TE	Retrotransposon, LTR, Copia; consensus sequence; KEY=1940	0	67
E10003-[7]-[69]	RLC_Taes_Inga_consensus-1	TE	Retrotransposon, LTR, Copia; consensus sequence; KEY=1940	0	67
E10003-[12]-[55]	RLC_Taes_Inga_consensus-1	TE	Retrotransposon, LTR, Copia; consensus sequence; KEY=1940	0	67
B30002-[24]-[52]	RLC_Taes_Inga_consensus-1	TE	Retrotransposon, LTR, Copia; consensus sequence; KEY=1940	0	67
MN000001001-[1]-[55]	RLC_Taes_Inga_consensus-1	TE	Retrotransposon, LTR, Copia; consensus sequence; KEY=1940	0	67
N000001001-[1]-[55]	RLC_Taes_Inga_consensus-1	TE	Retrotransposon, LTR, Copia; consensus sequence; KEY=1940	0	67
A20007-[15]-[52]	RLC_Taes_Inga_consensus-1	TE	Retrotransposon, LTR, Copia; consensus sequence; KEY=1940	0	66
A40006-[6]-[66]	RLC_Taes_Inga_consensus-1	TE	Retrotransposon, LTR, Copia; consensus sequence; KEY=1940	0	66
A40006-[21]-[68]	RLC_Taes_Inga_consensus-1	TE	Retrotransposon, LTR, Copia; consensus sequence; KEY=1940	0	66
B10001-[0]-[68]	RLC_Taes_Inga_consensus-1	TE	Retrotransposon, LTR, Copia; consensus sequence; KEY=1940	0	66
B10003-[2]-[68]	RLC_Taes_Inga_consensus-1	TE	Retrotransposon, LTR, Copia; consensus sequence; KEY=1940	0	66
B10003-[26]-[68]	RLC_Taes_Inga_consensus-1	TE	Retrotransposon, LTR, Copia; consensus sequence; KEY=1940	0	66
B10003-[27]-[55]	RLC_Taes_Inga_consensus-1	TE	Retrotransposon, LTR, Copia; consensus sequence; KEY=1940	0	66
B10005-[4]-[68]	RLC_Taes_Inga_consensus-1	TE	Retrotransposon, LTR, Copia; consensus sequence; KEY=1940	0	66
B10005-[17]-[68]	RLC_Taes_Inga_consensus-1	TE	Retrotransposon, LTR, Copia; consensus sequence; KEY=1940	0	66
B20001-[1]-[68]	RLC_Taes_Inga_consensus-1	TE	Retrotransposon, LTR, Copia; consensus sequence; KEY=1940	0	66
B20002-[12]-[68]	RLC_Taes_Inga_consensus-1	TE	Retrotransposon, LTR, Copia; consensus sequence; KEY=1940	0	66
B20002-[28]-[68]	RLC_Taes_Inga_consensus-1	TE	Retrotransposon, LTR, Copia; consensus sequence; KEY=1940	0	66
B20002-[44]-[69]	RLC_Taes_Inga_consensus-1	TE	Retrotransposon, LTR, Copia; consensus sequence; KEY=1940	0	66
B20003-[13]-[68]	RLC_Taes_Inga_consensus-1	TE	Retrotransposon, LTR, Copia; consensus sequence; KEY=1940	0	66
B20004-[21]-[67]	RLC_Taes_Inga_consensus-1	TE	Retrotransposon, LTR, Copia; consensus sequence; KEY=1940	0	66
B20005-[2]-[68]	RLC_Taes_Inga_consensus-1	TE	Retrotransposon, LTR, Copia; consensus sequence; KEY=1940	0	66
B20005-[32]-[55]	RLC_Taes_Inga_consensus-1	TE	Retrotransposon, LTR, Copia; consensus sequence; KEY=1940	0	66
B20006-[9]-[66]	RLC_Taes_Inga_consensus-1	TE	Retrotransposon, LTR, Copia; consensus sequence; KEY=1940	0	66
B20006-[10]-[66]	RLC_Taes_Inga_consensus-1	TE	Retrotransposon, LTR, Copia; consensus sequence; KEY=1940	0	66
B20006-[12]-[68]	RLC_Taes_Inga_consensus-1	TE	Retrotransposon, LTR, Copia; consensus sequence; KEY=1940	0	66
B20006-[29]-[69]	RLC_Taes_Inga_consensus-1	TE	Retrotransposon, LTR, Copia; consensus sequence; KEY=1940	0	66
B20007-[1]-[67]	RLC_Taes_Inga_consensus-1	TE	Retrotransposon, LTR, Copia; consensus sequence; KEY=1940	0	66
B30001-[3]-[68]	RLC_Taes_Inga_consensus-1	TE	Retrotransposon, LTR, Copia; consensus sequence; KEY=1940	0	66
B30001-[24]-[68]	RLC_Taes_Inga_consensus-1	TE	Retrotransposon, LTR, Copia; consensus sequence; KEY=1940	0	66
B30001-[25]-[68]	RLC_Taes_Inga_consensus-1	TE	Retrotransposon, LTR, Copia; consensus sequence; KEY=1940	0	66
B30001-[28]-[68]	RLC_Taes_Inga_consensus-1	TE	Retrotransposon, LTR, Copia; consensus sequence; KEY=1940	0	66
B30001-[32]-[68]	RLC_Taes_Inga_consensus-1	TE	Retrotransposon, LTR, Copia; consensus sequence; KEY=1940	0	66
B30002-[19]-[52]	RLC_Taes_Inga_consensus-1	TE	Retrotransposon, LTR, Copia; consensus sequence; KEY=1940	0	66
B30002-[33]-[54]	RLC_Taes_Inga_consensus-1	TE	Retrotransposon, LTR, Copia; consensus sequence; KEY=1940	0	66
B30003-[2]-[67]	RLC_Taes_Inga_consensus-1	TE	Retrotransposon, LTR, Copia; consensus sequence; KEY=1940	0	66
B30003-[9]-[68]	RLC_Taes_Inga_consensus-1	TE	Retrotransposon, LTR, Copia; consensus sequence; KEY=1940	0	66
B30005-[7]-[68]	RLC_Taes_Inga_consensus-1	TE	Retrotransposon, LTR, Copia; consensus sequence; KEY=1940	0	66
B30005-[8]-[68]	RLC_Taes_Inga_consensus-1	TE	Retrotransposon, LTR, Copia; consensus sequence; KEY=1940	0	66
B30005-[11]-[64]	RLC_Taes_Inga_consensus-1	TE	Retrotransposon, LTR, Copia; consensus sequence; KEY=1940	0	66
B30005-[23]-[64]	RLC_Taes_Inga_consensus-1	TE	Retrotransposon, LTR, Copia; consensus sequence; KEY=1940	0	66
B30005-[29]-[67]	RLC_Taes_Inga_consensus-1	TE	Retrotransposon, LTR, Copia; consensus sequence; KEY=1940	0	66
B30005-[35]-[68]	RLC_Taes_Inga_consensus-1	TE	Retrotransposon, LTR, Copia; consensus sequence; KEY=1940	0	66
B40001-[10]-[68]	RLC_Taes_Inga_consensus-1	TE	Retrotransposon, LTR, Copia; consensus sequence; KEY=1940	0	66
B40001-[27]-[67]	RLC_Taes_Inga_consensus-1	TE	Retrotransposon, LTR, Copia; consensus sequence; KEY=1940	0	66
B40001-[36]-[68]	RLC_Taes_Inga_consensus-1	TE	Retrotransposon, LTR, Copia; consensus sequence; KEY=1940	0	66
B40001-[48]-[55]	RLC_Taes_Inga_consensus-1	TE	Retrotransposon, LTR, Copia; consensus sequence; KEY=1940	0	66
B40005-[8]-[68]	RLC_Taes_Inga_consensus-1	TE	Retrotransposon, LTR, Copia; consensus sequence; KEY=1940	0	66
B40005-[28]-[55]	RLC_Taes_Inga_consensus-1	TE	Retrotransposon, LTR, Copia; consensus sequence; KEY=1940	0	66
B50001-[39]-[68]	RLC_Taes_Inga_consensus-1	TE	Retrotransposon, LTR, Copia; consensus sequence; KEY=1940	0	66
B50002-[18]-[68]	RLC_Taes_Inga_consensus-1	TE	Retrotransposon, LTR, Copia; consensus sequence; KEY=1940	0	66
B50002-[26]-[65]	RLC_Taes_Inga_consensus-1	TE	Retrotransposon, LTR, Copia; consensus sequence; KEY=1940	0	66
B50003-[34]-[68]	RLG_Null_Fatima_B_consensus-1	TE	Retrotransposon, LTR, Gypsy; consensus sequence, non-autonomous; KEY=1478	0	66
B50003-[103]-[55]	RLC_Taes_Inga_consensus-1	TE	Retrotransposon, LTR, Copia; consensus sequence; KEY=1940	0	66
B50004-[3]-[68]	RLC_Taes_Inga_consensus-1	TE	Retrotransposon, LTR, Copia; consensus sequence; KEY=1940	0	66
B50004-[4]-[68]	RLC_Taes_Inga_consensus-1	TE	Retrotransposon, LTR, Copia; consensus sequence; KEY=1940	0	66
B50004-[31]-[64]	RLC_Taes_Inga_consensus-1	TE	Retrotransposon, LTR, Copia; consensus sequence; KEY=1940	0	66
B50005-[19]-[55]	RLC_Taes_Inga_consensus-1	TE	Retrotransposon, LTR, Copia; consensus sequence; KEY=1940	0	66
B50005-[29]-[68]	RLC_Taes_Inga_consensus-1	TE	Retrotransposon, LTR, Copia; consensus sequence; KEY=1940	0	66
B50006-[1]-[68]	RLC_Taes_Inga_consensus-1	TE	Retrotransposon, LTR, Copia; consensus sequence; KEY=1940	0	66
B60001-[15]-[68]	RLC_Taes_Inga_consensus-1	TE	Retrotransposon, LTR, Copia; consensus sequence; KEY=1940	0	66
B60002-[20]-[55]	RLC_Taes_Inga_consensus-1	TE	Retrotransposon, LTR, Copia; consensus sequence; KEY=1940	0	66
B60003-[8]-[68]	RLC_Taes_Inga_consensus-1	TE	Retrotransposon, LTR, Copia; consensus sequence; KEY=1940	0	66
B60003-[15]-[69]	RLC_Taes_Inga_consensus-1	TE	Retrotransposon, LTR, Copia; consensus sequence; KEY=1940	0	66
B60004-[4]-[68]	RLC_Taes_Inga_consensus-1	TE	Retrotransposon, LTR, Copia; consensus sequence; KEY=1940	0	66
B60005-[5]-[68]	RLC_Taes_Inga_consensus-1	TE	Retrotransposon, LTR, Copia; consensus sequence; KEY=1940	0	66
B60005-[17]-[68]	RLC_Taes_Inga_consensus-1	TE	Retrotransposon, LTR, Copia; consensus sequence; KEY=1940	0	66
B70001-[19]-[68]	RLC_Taes_Inga_consensus-1	TE	Retrotransposon, LTR, Copia; consensus sequence; KEY=1940	0	66
B70004-[1]-[68]	RLC_Taes_Inga_consensus-1	TE	Retrotransposon, LTR, Copia; consensus sequence; KEY=1940	0	66
B70004-[21]-[69]	RLC_Taes_Inga_consensus-1	TE	Retrotransposon, LTR, Copia; consensus sequence; KEY=1940	0	66
B70005-[8]-[68]	RLC_Taes_Inga_consensus-1	TE	Retrotransposon, LTR, Copia; consensus sequence; KEY=1940	0	66
B70005-[13]-[68]	RLC_Taes_Inga_consensus-1	TE	Retrotransposon, LTR, Copia; consensus sequence; KEY=1940	0	66
B70005-[35]-[67]	RLC_Taes_Inga_consensus-1	TE	Retrotransposon, LTR, Copia; consensus sequence; KEY=1940	0	66
E10002-[2]-[69]	RLC_Taes_Inga_consensus-1	TE	Retrotransposon, LTR, Copia; consensus sequence; KEY=1940	0	66
B50001-[20]-[68]	RLG_Taes_Fatima_9p13-2	TE	Retrotransposon, LTR, Gypsy; complete element; KEY=1468	0	66
A30002-[4]-[53]	RLC_Taes_Inga_consensus-1	TE	Retrotransposon, LTR, Copia; consensus sequence; KEY=1940	0	65
A40006-[4]-[68]	RLC_Taes_Inga_consensus-1	TE	Retrotransposon, LTR, Copia; consensus sequence; KEY=1940	0	65
A40006-[17]-[67]	RLC_Taes_Inga_consensus-1	TE	Retrotransposon, LTR, Copia; consensus sequence; KEY=1940	0	65
A50003-[0]-[68]	RLC_Taes_Inga_consensus-1	TE	Retrotransposon, LTR, Copia; consensus sequence; KEY=1940	0	65
B10001-[4]-[62]	RLC_Taes_Inga_consensus-1	TE	Retrotransposon, LTR, Copia; consensus sequence; KEY=1940	0	65
B10001-[14]-[68]	RLC_Taes_Inga_consensus-1	TE	Retrotransposon, LTR, Copia; consensus sequence; KEY=1940	0	65
B10001-[15]-[68]	RLC_Hsap_Eugene_AC200834-1	TE	Retrotransposon, LTR, Copia, eugene	0	65
B10002-[4]-[66]	RLC_Taes_Inga_consensus-1	TE	Retrotransposon, LTR, Copia; consensus sequence; KEY=1940	0	65
B10002-[11]-[68]	RLC_Taes_Inga_consensus-1	TE	Retrotransposon, LTR, Copia; consensus sequence; KEY=1940	0	65
B10002-[25]-[68]	RLC_Taes_Inga_consensus-1	TE	Retrotransposon, LTR, Copia; consensus sequence; KEY=1940	0	65
B10004-[5]-[65]	RLC_Taes_Inga_consensus-1	TE	Retrotransposon, LTR, Copia; consensus sequence; KEY=1940	0	65
B10004-[26]-[67]	RLC_Taes_Inga_consensus-1	TE	Retrotransposon, LTR, Copia; consensus sequence; KEY=1940	0	65
B10004-[41]-[55]	RLC_Taes_Inga_consensus-1	TE	Retrotransposon, LTR, Copia; consensus sequence; KEY=1940	0	65
B10005-[7]-[68]	RLC_Taes_Inga_consensus-1	TE	Retrotransposon, LTR, Copia; consensus sequence; KEY=1940	0	65
B10005-[27]-[55]	RLC_Taes_Inga_consensus-1	TE	Retrotransposon, LTR, Copia; consensus sequence; KEY=1940	0	65
B10005-[28]-[69]	RLC_Taes_Inga_consensus-1	TE	Retrotransposon, LTR, Copia; consensus sequence; KEY=1940	0	65
B10005-[31]-[68]	RLC_Taes_Inga_consensus-1	TE	Retrotransposon, LTR, Copia; consensus sequence; KEY=1940	0	65
B10006-[11]-[67]	RLC_Taes_Inga_consensus-1	TE	Retrotransposon, LTR, Copia; consensus sequence; KEY=1940	0	65
B20001-[8]-[66]	RLC_Taes_Inga_consensus-1	TE	Retrotransposon, LTR, Copia; consensus sequence; KEY=1940	0	65
B20001-[20]-[55]	RLC_Taes_Inga_consensus-1	TE	Retrotransposon, LTR, Copia; consensus sequence; KEY=1940	0	65
B20001-[28]-[67]	RLC_Taes_Inga_consensus-1	TE	Retrotransposon, LTR, Copia; consensus sequence; KEY=1940	0	65
B20002-[37]-[56]	RLC_Taes_Inga_consensus-1	TE	Retrotransposon, LTR, Copia; consensus sequence; KEY=1940	0	65
B20002-[41]-[67]	RLC_Taes_Inga_consensus-1	TE	Retrotransposon, LTR, Copia; consensus sequence; KEY=1940	0	65
B20002-[42]-[49]	RLC_Taes_Inga_consensus-1	TE	Retrotransposon, LTR, Copia; consensus sequence; KEY=1940	0	65
B20003-[15]-[67]	RLC_Taes_Inga_consensus-1	TE	Retrotransposon, LTR, Copia; consensus sequence; KEY=1940	0	65
B20003-[18]-[55]	RLC_Taes_Inga_consensus-1	TE	Retrotransposon, LTR, Copia; consensus sequence; KEY=1940	0	65
B20004-[3]-[66]	RLC_Taes_Inga_consensus-1	TE	Retrotransposon, LTR, Copia; consensus sequence; KEY=1940	0	65
B20004-[7]-[66]	RLC_Taes_Inga_consensus-1	TE	Retrotransposon, LTR, Copia; consensus sequence; KEY=1940	0	65
B20005-[6]-[68]	RLC_Taes_Inga_consensus-1	TE	Retrotransposon, LTR, Copia; consensus sequence; KEY=1940	0	65
B20006-[17]-[68]	RLC_Taes_Inga_consensus-1	TE	Retrotransposon, LTR, Copia; consensus sequence; KEY=1940	0	65
B30002-[26]-[48]	RLC_Taes_Inga_consensus-1	TE	Retrotransposon, LTR, Copia; consensus sequence; KEY=1940	0	65
B30003-[24]-[54]	RLC_Taes_Inga_consensus-1	TE	Retrotransposon, LTR, Copia; consensus sequence; KEY=1940	0	65
B30004-[0]-[68]	RLC_Taes_Inga_consensus-1	TE	Retrotransposon, LTR, Copia; consensus sequence; KEY=1940	0	65
B30004-[18]-[64]	RLC_Taes_Inga_consensus-1	TE	Retrotransposon, LTR, Copia; consensus sequence; KEY=1940	0	65
B30006-[11]-[68]	RLC_Taes_Inga_consensus-1	TE	Retrotransposon, LTR, Copia; consensus sequence; KEY=1940	0	65
B40001-[5]-[66]	RLC_Taes_Inga_consensus-1	TE	Retrotransposon, LTR, Copia; consensus sequence; KEY=1940	0	65
B40001-[12]-[68]	RLC_Taes_Inga_consensus-1	TE	Retrotransposon, LTR, Copia; consensus sequence; KEY=1940	0	65
B40001-[44]-[55]	RLC_Taes_Inga_consensus-1	TE	Retrotransposon, LTR, Copia; consensus sequence; KEY=1940	0	65
B40004-[2]-[67]	RLC_Taes_Inga_consensus-1	TE	Retrotransposon, LTR, Copia; consensus sequence; KEY=1940	0	65
B40004-[12]-[68]	RLC_Taes_Inga_consensus-1	TE	Retrotransposon, LTR, Copia; consensus sequence; KEY=1940	0	65
B40004-[39]-[68]	RLC_Taes_Inga_consensus-1	TE	Retrotransposon, LTR, Copia; consensus sequence; KEY=1940	0	65
B40005-[2]-[68]	RLC_Taes_Inga_consensus-1	TE	Retrotransposon, LTR, Copia; consensus sequence; KEY=1940	0	65
B50001-[47]-[55]	RLC_Taes_Inga_consensus-1	TE	Retrotransposon, LTR, Copia; consensus sequence; KEY=1940	0	65
B50002-[1]-[68]	RLC_Taes_Inga_consensus-1	TE	Retrotransposon, LTR, Copia; consensus sequence; KEY=1940	0	65
B50003-[108]-[55]	RLC_Taes_Inga_consensus-1	TE	Retrotransposon, LTR, Copia; consensus sequence; KEY=1940	0	65
B50004-[17]-[68]	RLC_Taes_Inga_consensus-1	TE	Retrotransposon, LTR, Copia; consensus sequence; KEY=1940	0	65
B50005-[27]-[55]	RLC_Taes_Inga_consensus-1	TE	Retrotransposon, LTR, Copia; consensus sequence; KEY=1940	0	65
B50005-[31]-[55]	RLC_Taes_Inga_consensus-1	TE	Retrotransposon, LTR, Copia; consensus sequence; KEY=1940	0	65
B50006-[5]-[68]	RLC_Taes_Inga_consensus-1	TE	Retrotransposon, LTR, Copia; consensus sequence; KEY=1940	0	65
B60001-[19]-[68]	RLC_Taes_Inga_consensus-1	TE	Retrotransposon, LTR, Copia; consensus sequence; KEY=1940	0	65
B60002-[0]-[68]	RLC_Taes_Inga_consensus-1	TE	Retrotransposon, LTR, Copia; consensus sequence; KEY=1940	0	65
B60002-[6]-[68]	RLC_Taes_Inga_consensus-1	TE	Retrotransposon, LTR, Copia; consensus sequence; KEY=1940	0	65
B60003-[26]-[64]	RLC_Taes_Inga_consensus-1	TE	Retrotransposon, LTR, Copia; consensus sequence; KEY=1940	0	65
B60005-[23]-[68]	RLC_Taes_Inga_consensus-1	TE	Retrotransposon, LTR, Copia; consensus sequence; KEY=1940	0	65
B60005-[11]-[55]	RLC_Taes_Inga_consensus-1	TE	Retrotransposon, LTR, Copia; consensus sequence; KEY=1940	0	65
B70001-[15]-[68]	RLC_Taes_Inga_consensus-1	TE	Retrotransposon, LTR, Copia; consensus sequence; KEY=1940	0	65
B70002-[17]-[68]	RLC_Taes_Inga_consensus-1	TE	Retrotransposon, LTR, Copia; consensus sequence; KEY=1940	0	65
B70002-[30]-[55]	RLC_Taes_Inga_consensus-1	TE	Retrotransposon, LTR, Copia; consensus sequence; KEY=1940	0	65
B70003-[0]-[68]	RLC_Taes_Inga_consensus-1	TE	Retrotransposon, LTR, Copia; consensus sequence; KEY=1940	0	65
B70003-[8]-[68]	RLC_Taes_Inga_consensus-1	TE	Retrotransposon, LTR, Copia; consensus sequence; KEY=1940	0	65
B70005-[0]-[68]	RLC_Taes_Inga_consensus-1	TE	Retrotransposon, LTR, Copia; consensus sequence; KEY=1940	0	65
B70005-[4]-[67]	RLC_Taes_Inga_consensus-1	TE	Retrotransposon, LTR, Copia; consensus sequence; KEY=1940	0	65
D70001-[0]-[68]	RLC_Taes_Inga_consensus-1	TE	Retrotransposon, LTR, Copia; consensus sequence; KEY=1940	0	65
E10001-[7]-[69]	RLC_Taes_Inga_consensus-1	TE	Retrotransposon, LTR, Copia; consensus sequence; KEY=1940	0	65
E10001-[10]-[68]	RLC_Taes_Inga_consensus-1	TE	Retrotransposon, LTR, Copia; consensus sequence; KEY=1940	0	65
B20005-[15]-[66]	RLC_Null_Eugene_consensus-1	TE	Retrotransposon, LTR, Copia; consensus sequence; KEY=1427	0	65
A40005-[27]-[47]	RLC_Null_Angela_A_consensus-1	TE	Retrotransposon, LTR, Copia; consensus sequence; KEY=1714	0	65
A40005-[15]-[47]	RLC_Taes_Eugene_AY663392-1	TE	Retrotransposon, LTR, Copia; fragment; KEY=1180	0	64
A40006-[8]-[68]	RLC_Taes_Inga_consensus-1	TE	Retrotransposon, LTR, Copia; consensus sequence; KEY=1940	0	64
A50003-[1]-[65]	RLC_Taes_Inga_consensus-1	TE	Retrotransposon, LTR, Copia; consensus sequence; KEY=1940	0	64
B10002-[14]-[68]	RLC_Taes_Inga_consensus-1	TE	Retrotransposon, LTR, Copia; consensus sequence; KEY=1940	0	64
B10004-[19]-[68]	RLC_Taes_Inga_consensus-1	TE	Retrotransposon, LTR, Copia; consensus sequence; KEY=1940	0	64
B10004-[24]-[67]	RLC_Taes_Inga_consensus-1	TE	Retrotransposon, LTR, Copia; consensus sequence; KEY=1940	0	64
B10005-[16]-[68]	RLC_Taes_Inga_consensus-1	TE	Retrotransposon, LTR, Copia; consensus sequence; KEY=1940	0	64
B10006-[15]-[67]	RLC_Taes_Inga_consensus-1	TE	Retrotransposon, LTR, Copia; consensus sequence; KEY=1940	0	64
B20002-[19]-[68]	RLC_Taes_Inga_consensus-1	TE	Retrotransposon, LTR, Copia; consensus sequence; KEY=1940	0	64
B20002-[38]-[68]	RLC_Taes_Inga_consensus-1	TE	Retrotransposon, LTR, Copia; consensus sequence; KEY=1940	0	64
B20004-[15]-[67]	RLC_Taes_Inga_consensus-1	TE	Retrotransposon, LTR, Copia; consensus sequence; KEY=1940	0	64
B20004-[18]-[67]	RLC_Taes_Inga_consensus-1	TE	Retrotransposon, LTR, Copia; consensus sequence; KEY=1940	0	64
B20005-[16]-[64]	RLC_Taes_Inga_consensus-1	TE	Retrotransposon, LTR, Copia; consensus sequence; KEY=1940	0	64
B20005-[30]-[55]	RLC_Taes_Inga_consensus-1	TE	Retrotransposon, LTR, Copia; consensus sequence; KEY=1940	0	64
B20006-[20]-[68]	RLC_Taes_Inga_consensus-1	TE	Retrotransposon, LTR, Copia; consensus sequence; KEY=1940	0	64
B20006-[34]-[69]	RLC_Taes_Inga_consensus-1	TE	Retrotransposon, LTR, Copia; consensus sequence; KEY=1940	0	64
B20007-[8]-[64]	RLC_Taes_Inga_consensus-1	TE	Retrotransposon, LTR, Copia; consensus sequence; KEY=1940	0	64
B20007-[15]-[68]	RLC_Taes_Inga_consensus-1	TE	Retrotransposon, LTR, Copia; consensus sequence; KEY=1940	0	64
B30001-[0]-[68]	RLC_Taes_Inga_consensus-1	TE	Retrotransposon, LTR, Copia; consensus sequence; KEY=1940	0	64
B30002-[30]-[68]	RLC_Taes_Inga_consensus-1	TE	Retrotransposon, LTR, Copia; consensus sequence; KEY=1940	0	64
B30003-[19]-[55]	RLC_Taes_Inga_consensus-1	TE	Retrotransposon, LTR, Copia; consensus sequence; KEY=1940	0	64
B30004-[31]-[68]	RLC_Taes_Inga_consensus-1	TE	Retrotransposon, LTR, Copia; consensus sequence; KEY=1940	0	64
B30006-[1]-[68]	RLC_Taes_Inga_consensus-1	TE	Retrotransposon, LTR, Copia; consensus sequence; KEY=1940	0	64
B40001-[2]-[68]	RLC_Taes_Inga_consensus-1	TE	Retrotransposon, LTR, Copia; consensus sequence; KEY=1940	0	64
B40001-[24]-[64]	RLC_Taes_Inga_consensus-1	TE	Retrotransposon, LTR, Copia; consensus sequence; KEY=1940	0	64
B40001-[46]-[68]	RLC_Taes_Inga_consensus-1	TE	Retrotransposon, LTR, Copia; consensus sequence; KEY=1940	0	64
B40003-[1]-[68]	RLC_Taes_Inga_consensus-1	TE	Retrotransposon, LTR, Copia; consensus sequence; KEY=1940	0	64
B40003-[9]-[68]	RLC_Taes_Inga_consensus-1	TE	Retrotransposon, LTR, Copia; consensus sequence; KEY=1940	0	64
B40003-[18]-[68]	RLC_Taes_Inga_consensus-1	TE	Retrotransposon, LTR, Copia; consensus sequence; KEY=1940	0	64
B40004-[22]-[68]	RLC_Hsap_Eugene_AC200834-1	TE	Retrotransposon, LTR, Copia, eugene	0	64
B40004-[28]-[67]	RLC_Taes_Inga_consensus-1	TE	Retrotransposon, LTR, Copia; consensus sequence; KEY=1940	0	64
B40004-[31]-[59]	RLC_Taes_Inga_consensus-1	TE	Retrotransposon, LTR, Copia; consensus sequence; KEY=1940	0	64
B40005-[1]-[68]	RLC_Taes_Inga_consensus-1	TE	Retrotransposon, LTR, Copia; consensus sequence; KEY=1940	0	64
B40005-[6]-[68]	RLC_Taes_Inga_consensus-1	TE	Retrotransposon, LTR, Copia; consensus sequence; KEY=1940	0	64
B40005-[12]-[67]	RLC_Taes_Inga_consensus-1	TE	Retrotransposon, LTR, Copia; consensus sequence; KEY=1940	0	64
B40005-[27]-[55]	RLC_Taes_Inga_consensus-1	TE	Retrotransposon, LTR, Copia; consensus sequence; KEY=1940	0	64
B50001-[17]-[59]	RLC_Taes_Inga_consensus-1	TE	Retrotransposon, LTR, Copia; consensus sequence; KEY=1940	0	64
B50001-[44]-[61]	RLC_Taes_Inga_consensus-1	TE	Retrotransposon, LTR, Copia; consensus sequence; KEY=1940	0	64
B50002-[5]-[66]	RLC_Taes_Inga_consensus-1	TE	Retrotransposon, LTR, Copia; consensus sequence; KEY=1940	0	64
B50003-[106]-[55]	RLC_Taes_Inga_consensus-1	TE	Retrotransposon, LTR, Copia; consensus sequence; KEY=1940	0	64
B50004-[47]-[68]	RLC_Taes_Inga_consensus-1	TE	Retrotransposon, LTR, Copia; consensus sequence; KEY=1940	0	64
B60002-[9]-[67]	RLC_Taes_Inga_consensus-1	TE	Retrotransposon, LTR, Copia; consensus sequence; KEY=1940	0	64
B60003-[16]-[69]	RLC_Taes_Inga_consensus-1	TE	Retrotransposon, LTR, Copia; consensus sequence; KEY=1940	0	64
B60004-[20]-[67]	RLC_Taes_Inga_consensus-1	TE	Retrotransposon, LTR, Copia; consensus sequence; KEY=1940	0	64
B60005-[8]-[64]	RLC_Taes_Inga_consensus-1	TE	Retrotransposon, LTR, Copia; consensus sequence; KEY=1940	0	64
B70001-[4]-[68]	RLC_Taes_Inga_consensus-1	TE	Retrotransposon, LTR, Copia; consensus sequence; KEY=1940	0	64
B70001-[34]-[69]	RLC_Taes_Inga_consensus-1	TE	Retrotransposon, LTR, Copia; consensus sequence; KEY=1940	0	64
B70001-[35]-[67]	RLC_Taes_Inga_consensus-1	TE	Retrotransposon, LTR, Copia; consensus sequence; KEY=1940	0	64
B70003-[18]-[62]	RLC_Taes_Inga_consensus-1	TE	Retrotransposon, LTR, Copia; consensus sequence; KEY=1940	0	64
B70004-[26]-[55]	RLC_Taes_Inga_consensus-1	TE	Retrotransposon, LTR, Copia; consensus sequence; KEY=1940	0	64
B70005-[29]-[68]	RLC_Taes_Inga_consensus-1	TE	Retrotransposon, LTR, Copia; consensus sequence; KEY=1940	0	64
D40001-[2]-[47]	RLC_Taes_Inga_consensus-1	TE	Retrotransposon, LTR, Copia; consensus sequence; KEY=1940	0	64
E10001-[3]-[68]	RLC_Taes_Inga_consensus-1	TE	Retrotransposon, LTR, Copia; consensus sequence; KEY=1940	0	64
B30004-[58]-[68]	RLC_Hvul_Angela_A_Gb3-2	TE	Retrotransposon, LTR, Copia; complete element, subfamily A; KEY=1783	0	64
B60005-[15]-[68]	RLC_Hvul_WIS_AY368673-3	TE	Retrotransposon, LTR, Copia; complete element; KEY=279	0	64
B70001-[58]-[68]	RLC_Taes_Inga_consensus-1	TE	Retrotransposon, LTR, Copia; consensus sequence; KEY=1940	0	64
J000001761-[0]-[68]	RLC_Taes_Inga_consensus-1	TE	Retrotransposon, LTR, Copia; consensus sequence; KEY=1940	0	64
A40006-[23]-[68]	RLC_Taes_Inga_consensus-1	TE	Retrotransposon, LTR, Copia; consensus sequence; KEY=1940	0	63
A60005-[5]-[52]	RLC_Taes_Inga_consensus-1	TE	Retrotransposon, LTR, Copia; consensus sequence; KEY=1940	0	63
A70006-[8]-[52]	RLC_Taes_Inga_consensus-1	TE	Retrotransposon, LTR, Copia; consensus sequence; KEY=1940	0	63
B10001-[25]-[68]	RLC_Taes_Inga_consensus-1	TE	Retrotransposon, LTR, Copia; consensus sequence; KEY=1940	0	63
B10002-[7]-[67]	RLC_Taes_Inga_consensus-1	TE	Retrotransposon, LTR, Copia; consensus sequence; KEY=1940	0	63
B10002-[21]-[67]	RLC_Taes_Inga_consensus-1	TE	Retrotransposon, LTR, Copia; consensus sequence; KEY=1940	0	63
B10002-[22]-[55]	RLC_Taes_Inga_consensus-1	TE	Retrotransposon, LTR, Copia; consensus sequence; KEY=1940	0	63
B10003-[11]-[68]	RLC_Taes_Inga_consensus-1	TE	Retrotransposon, LTR, Copia; consensus sequence; KEY=1940	0	63
B10005-[25]-[55]	RLC_Taes_Inga_consensus-1	TE	Retrotransposon, LTR, Copia; consensus sequence; KEY=1940	0	63
B20003-[22]-[55]	RLC_Taes_Inga_consensus-1	TE	Retrotransposon, LTR, Copia; consensus sequence; KEY=1940	0	63
B20004-[11]-[68]	RLC_Taes_Inga_consensus-1	TE	Retrotransposon, LTR, Copia; consensus sequence; KEY=1940	0	63
B20006-[37]-[68]	RLC_Taes_Inga_consensus-1	TE	Retrotransposon, LTR, Copia; consensus sequence; KEY=1940	0	63
B20007-[10]-[67]	RLC_Taes_Inga_consensus-1	TE	Retrotransposon, LTR, Copia; consensus sequence; KEY=1940	0	63
B30001-[30]-[55]	RLC_Taes_Inga_consensus-1	TE	Retrotransposon, LTR, Copia; consensus sequence; KEY=1940	0	63
B30005-[0]-[68]	RLC_Taes_Inga_consensus-1	TE	Retrotransposon, LTR, Copia; consensus sequence; KEY=1940	0	63
B30007-[1]-[68]	RLC_Taes_Inga_consensus-1	TE	Retrotransposon, LTR, Copia; consensus sequence; KEY=1940	0	63
B40001-[1]-[68]	RLC_Taes_Inga_consensus-1	TE	Retrotransposon, LTR, Copia; consensus sequence; KEY=1940	0	63
B40001-[18]-[60]	RLC_Taes_Inga_consensus-1	TE	Retrotransposon, LTR, Copia; consensus sequence; KEY=1940	0	63
B40004-[5]-[67]	RLC_Taes_Inga_consensus-1	TE	Retrotransposon, LTR, Copia; consensus sequence; KEY=1940	0	63
B40004-[23]-[68]	RLC_Taes_Inga_consensus-1	TE	Retrotransposon, LTR, Copia; consensus sequence; KEY=1940	0	63
B40004-[37]-[68]	RLC_Taes_Inga_consensus-1	TE	Retrotransposon, LTR, Copia; consensus sequence; KEY=1940	0	63
B50001-[14]-[68]	RLC_Taes_Inga_consensus-1	TE	Retrotransposon, LTR, Copia; consensus sequence; KEY=1940	0	63
B50002-[29]-[68]	RLC_Taes_Inga_consensus-1	TE	Retrotransposon, LTR, Copia; consensus sequence; KEY=1940	0	63
B50002-[32]-[50]	RLC_Taes_Inga_consensus-1	TE	Retrotransposon, LTR, Copia; consensus sequence; KEY=1940	0	63
B50002-[38]-[69]	RLC_Taes_Inga_consensus-1	TE	Retrotransposon, LTR, Copia; consensus sequence; KEY=1940	0	63
B50004-[19]-[68]	RLC_Taes_Inga_consensus-1	TE	Retrotransposon, LTR, Copia; consensus sequence; KEY=1940	0	63
B50005-[16]-[53]	RLC_Taes_Inga_consensus-1	TE	Retrotransposon, LTR, Copia; consensus sequence; KEY=1940	0	63
B50005-[33]-[55]	RLC_Taes_Inga_consensus-1	TE	Retrotransposon, LTR, Copia; consensus sequence; KEY=1940	0	63
B60002-[3]-[68]	RLC_Taes_Inga_consensus-1	TE	Retrotransposon, LTR, Copia; consensus sequence; KEY=1940	0	63
B60002-[22]-[68]	RLC_Taes_Inga_consensus-1	TE	Retrotransposon, LTR, Copia; consensus sequence; KEY=1940	0	63
B60003-[17]-[56]	RLC_Taes_Inga_consensus-1	TE	Retrotransposon, LTR, Copia; consensus sequence; KEY=1940	0	63
B60004-[21]-[68]	RLC_Taes_Inga_consensus-1	TE	Retrotransposon, LTR, Copia; consensus sequence; KEY=1940	0	63
B70002-[23]-[56]	RLC_Taes_Inga_consensus-1	TE	Retrotransposon, LTR, Copia; consensus sequence; KEY=1940	0	63
B70003-[1]-[61]	RLC_Taes_Inga_consensus-1	TE	Retrotransposon, LTR, Copia; consensus sequence; KEY=1940	0	63
B70003-[9]-[68]	RLC_Taes_Inga_consensus-1	TE	Retrotransposon, LTR, Copia; consensus sequence; KEY=1940	0	63
B70005-[24]-[68]	RLC_Taes_Inga_consensus-1	TE	Retrotransposon, LTR, Copia; consensus sequence; KEY=1940	0	63
B70006-[3]-[68]	RLC_Taes_Inga_consensus-1	TE	Retrotransposon, LTR, Copia; consensus sequence; KEY=1940	0	63
B30005-[13]-[66]	RLG_Taes_Jeli_1020F19-1	TE	Retrotransposon, LTR, Gypsy; complete element; KEY=953	0	63
W000000024-[0]-[68]	RLC_Taes_Inga_consensus-1	TE	Retrotransposon, LTR, Copia; consensus sequence; KEY=1940	0	63
T000000413-[5]-[64]	RLC_Taes_Inga_consensus-1	TE	Retrotransposon, LTR, Copia; consensus sequence; KEY=1940	0	63
A50004-[5]-[65]	RLC_Taes_Inga_consensus-1	TE	Retrotransposon, LTR, Copia; consensus sequence; KEY=1940	0	62
A60004-[6]-[52]	RLC_Taes_Inga_consensus-1	TE	Retrotransposon, LTR, Copia; consensus sequence; KEY=1940	0	62
B20002-[27]-[69]	RLC_Taes_Inga_consensus-1	TE	Retrotransposon, LTR, Copia; consensus sequence; KEY=1940	0	62
B20002-[30]-[68]	RLC_Taes_Inga_consensus-1	TE	Retrotransposon, LTR, Copia; consensus sequence; KEY=1940	0	62
B20007-[7]-[68]	RLC_Taes_Inga_consensus-1	TE	Retrotransposon, LTR, Copia; consensus sequence; KEY=1940	0	62
B30001-[22]-[64]	RLC_Taes_Inga_consensus-1	TE	Retrotransposon, LTR, Copia; consensus sequence; KEY=1940	0	62
B30002-[10]-[68]	RLC_Taes_Inga_consensus-1	TE	Retrotransposon, LTR, Copia; consensus sequence; KEY=1940	0	62
B30002-[21]-[68]	RLC_Taes_Inga_consensus-1	TE	Retrotransposon, LTR, Copia; consensus sequence; KEY=1940	0	62
B40004-[36]-[67]	RLC_Taes_Inga_consensus-1	TE	Retrotransposon, LTR, Copia; consensus sequence; KEY=1940	0	62
B50003-[3]-[68]	RLC_Taes_Inga_consensus-1	TE	Retrotransposon, LTR, Copia; consensus sequence; KEY=1940	0	62
B50003-[52]-[62]	RLG_Null_Fatima_B_consensus-1	TE	Retrotransposon, LTR, Gypsy; consensus sequence, non-autonomous; KEY=1478	0	62
B50003-[96]-[68]	RLC_Taes_Inga_consensus-1	TE	Retrotransposon, LTR, Copia; consensus sequence; KEY=1940	0	62
B60003-[21]-[69]	RLC_Taes_Inga_consensus-1	TE	Retrotransposon, LTR, Copia; consensus sequence; KEY=1940	0	62
B70001-[44]-[66]	RLC_Taes_Inga_consensus-1	TE	Retrotransposon, LTR, Copia; consensus sequence; KEY=1940	0	62
B70004-[38]-[55]	RLC_Taes_Inga_consensus-1	TE	Retrotransposon, LTR, Copia; consensus sequence; KEY=1940	0	62
E10001-[0]-[68]	RLC_Taes_Inga_consensus-1	TE	Retrotransposon, LTR, Copia; consensus sequence; KEY=1940	0	62
E10002-[0]-[68]	RLC_Taes_Inga_consensus-1	TE	Retrotransposon, LTR, Copia; consensus sequence; KEY=1940	0	62
E10003-[5]-[67]	RLC_Taes_Inga_consensus-1	TE	Retrotransposon, LTR, Copia; consensus sequence; KEY=1940	0	62
B20006-[19]-[68]	RLG_Taes_Lila_consensus-1	TE	Retrotransposon, LTR, Gypsy; consensus sequence; KEY=1953	0	62
T000000694-[6]-[47]	RLC_Taes_Inga_consensus-1	TE	Retrotransposon, LTR, Copia; consensus sequence; KEY=1940	0	62
A40005-[13]-[52]	RLC_Taes_Inga_consensus-1	TE	Retrotransposon, LTR, Copia; consensus sequence; KEY=1940	0	61
B30001-[20]-[64]	RLC_Taes_Inga_consensus-1	TE	Retrotransposon, LTR, Copia; consensus sequence; KEY=1940	0	61
B30004-[3]-[68]	RLC_Taes_Inga_consensus-1	TE	Retrotransposon, LTR, Copia; consensus sequence; KEY=1940	0	61
B40001-[25]-[67]	RLC_Taes_Inga_consensus-1	TE	Retrotransposon, LTR, Copia; consensus sequence; KEY=1940	0	61
B50003-[19]-[68]	RLG_Null_Fatima_B_consensus-1	TE	Retrotransposon, LTR, Gypsy; consensus sequence, non-autonomous; KEY=1478	0	61
B60005-[20]-[68]	RLC_Taes_Inga_consensus-1	TE	Retrotransposon, LTR, Copia; consensus sequence; KEY=1940	0	61
B70001-[47]-[68]	RLC_Taes_Inga_consensus-1	TE	Retrotransposon, LTR, Copia; consensus sequence; KEY=1940	0	61
B70001-[56]-[65]	RLC_Taes_Inga_consensus-1	TE	Retrotransposon, LTR, Copia; consensus sequence; KEY=1940	0	61
B20006-[32]-[67]	RLG_Taes_WHAM_10k23-5	TE	Retrotransposon, LTR, Gypsy; complete element; KEY=1546	0	61
E000001050-[1]-[64]	RLC_Taes_Inga_consensus-1	TE	Retrotransposon, LTR, Copia; consensus sequence; KEY=1940	0	61
O000001404-[0]-[68]	RLC_Taes_Inga_consensus-1	TE	Retrotransposon, LTR, Copia; consensus sequence; KEY=1940	0	61
L000000148-[4]-[52]	RLC_Hsap_Eugene_AC200834-1	TE	Retrotransposon, LTR, Copia, eugene	0	61
B20006-[6]-[68]	RLC_Taes_Inga_consensus-1	TE	Retrotransposon, LTR, Copia; consensus sequence; KEY=1940	0	60
B20007-[9]-[67]	RLC_Taes_Inga_consensus-1	TE	Retrotransposon, LTR, Copia; consensus sequence; KEY=1940	0	60
B40002-[16]-[55]	RLC_Taes_Inga_consensus-1	TE	Retrotransposon, LTR, Copia; consensus sequence; KEY=1940	0	60
B40004-[4]-[68]	RLC_Hsap_Eugene_AC200834-1	TE	Retrotransposon, LTR, Copia, eugene	0	60
B50001-[41]-[55]	RLC_Taes_Inga_consensus-1	TE	Retrotransposon, LTR, Copia; consensus sequence; KEY=1940	0	60
B50002-[30]-[68]	RLC_Taes_Inga_consensus-1	TE	Retrotransposon, LTR, Copia; consensus sequence; KEY=1940	0	60
B60002-[25]-[55]	RLC_Taes_Inga_consensus-1	TE	Retrotransposon, LTR, Copia; consensus sequence; KEY=1940	0	60
B70001-[18]-[62]	RLC_Taes_Inga_consensus-1	TE	Retrotransposon, LTR, Copia; consensus sequence; KEY=1940	0	60
D40004-[0]-[68]	RLC_Hsap_Eugene_AC200834-1	TE	Retrotransposon, LTR, Copia, eugene	0	60
B30005-[49]-[69]	RLC_Taes_Inga_consensus-1	TE	Retrotransposon, LTR, Copia; consensus sequence; KEY=1940	0	60
B60001-[17]-[68]	RLC_Null_Barbara_consensus-1	TE	Retrotransposon, LTR, Copia; consensus sequence; KEY=1688	0	60
B60001-[18]-[55]	RLC_Null_Barbara_consensus-1	TE	Retrotransposon, LTR, Copia; consensus sequence; KEY=1688	0	60
B10001-[21]-[65]	RLC_Hsap_Eugene_AC200834-1	TE	Retrotransposon, LTR, Copia, eugene	0	59
B10002-[5]-[66]	RLC_Taes_Inga_consensus-1	TE	Retrotransposon, LTR, Copia; consensus sequence; KEY=1940	0	59
B10006-[19]-[55]	RLC_Taes_Inga_consensus-1	TE	Retrotransposon, LTR, Copia; consensus sequence; KEY=1940	0	59
B20001-[5]-[61]	RLC_Taes_Inga_consensus-1	TE	Retrotransposon, LTR, Copia; consensus sequence; KEY=1940	0	59
B20002-[40]-[55]	RLC_Taes_Inga_consensus-1	TE	Retrotransposon, LTR, Copia; consensus sequence; KEY=1940	0	59
B30002-[6]-[68]	RLC_Taes_Inga_consensus-1	TE	Retrotransposon, LTR, Copia; consensus sequence; KEY=1940	0	59
B30005-[28]-[64]	RLC_Taes_Inga_consensus-1	TE	Retrotransposon, LTR, Copia; consensus sequence; KEY=1940	0	59
B30006-[2]-[68]	RLC_Taes_Inga_consensus-1	TE	Retrotransposon, LTR, Copia; consensus sequence; KEY=1940	0	59
B40002-[4]-[57]	RLC_Taes_Inga_consensus-1	TE	Retrotransposon, LTR, Copia; consensus sequence; KEY=1940	0	59
B50001-[6]-[68]	RLC_Taes_Inga_consensus-1	TE	Retrotransposon, LTR, Copia; consensus sequence; KEY=1940	0	59
B50001-[26]-[55]	RLC_Taes_Inga_consensus-1	TE	Retrotransposon, LTR, Copia; consensus sequence; KEY=1940	0	59
B50002-[0]-[68]	RLC_Taes_Inga_consensus-1	TE	Retrotransposon, LTR, Copia; consensus sequence; KEY=1940	0	59
B50002-[31]-[55]	RLC_Taes_Inga_consensus-1	TE	Retrotransposon, LTR, Copia; consensus sequence; KEY=1940	0	59
B50004-[23]-[68]	RLC_Taes_Inga_consensus-1	TE	Retrotransposon, LTR, Copia; consensus sequence; KEY=1940	0	59
B60001-[13]-[68]	RLC_Taes_Inga_consensus-1	TE	Retrotransposon, LTR, Copia; consensus sequence; KEY=1940	0	59
B60004-[3]-[68]	RLC_Taes_Inga_consensus-1	TE	Retrotransposon, LTR, Copia; consensus sequence; KEY=1940	0	59
B60005-[29]-[68]	RLC_Taes_Inga_consensus-1	TE	Retrotransposon, LTR, Copia; consensus sequence; KEY=1940	0	59
B70002-[13]-[68]	RLC_Taes_Inga_consensus-1	TE	Retrotransposon, LTR, Copia; consensus sequence; KEY=1940	0	59
B70002-[14]-[68]	RLC_Taes_Inga_consensus-1	TE	Retrotransposon, LTR, Copia; consensus sequence; KEY=1940	0	59
B70003-[24]-[68]	RLC_Taes_Inga_consensus-1	TE	Retrotransposon, LTR, Copia; consensus sequence; KEY=1940	0	59
B70004-[3]-[60]	RLC_Taes_Inga_consensus-1	TE	Retrotransposon, LTR, Copia; consensus sequence; KEY=1940	0	59
B70005-[46]-[55]	RLC_Taes_Inga_consensus-1	TE	Retrotransposon, LTR, Copia; consensus sequence; KEY=1940	0	59
E10003-[3]-[68]	RLC_Taes_Eugene_AY663392-1	TE	Retrotransposon, LTR, Copia; fragment; KEY=1180	0	59
B20006-[8]-[68]	RLC_Null_Angela_A_consensus-1	TE	Retrotransposon, LTR, Copia; consensus sequence; KEY=1714	0	59
B30005-[23]-[68]	RLC_Null_Angela_B_consensus-1	TE	Retrotransposon, LTR, Copia; consensus sequence; KEY=1715	0	59
B70005-[25]-[67]	RLC_Taes_Inga_consensus-1	TE	Retrotransposon, LTR, Copia; consensus sequence; KEY=1940	0	59
B10002-[9]-[68]	RLC_Taes_Inga_consensus-1	TE	Retrotransposon, LTR, Copia; consensus sequence; KEY=1940	0	58
B10003-[8]-[68]	RLC_Taes_Inga_consensus-1	TE	Retrotransposon, LTR, Copia; consensus sequence; KEY=1940	0	58
B10003-[23]-[55]	RLC_Taes_Inga_consensus-1	TE	Retrotransposon, LTR, Copia; consensus sequence; KEY=1940	0	58
B10005-[33]-[55]	RLC_Taes_Inga_consensus-1	TE	Retrotransposon, LTR, Copia; consensus sequence; KEY=1940	0	58
B20002-[4]-[68]	RLC_Taes_Inga_consensus-1	TE	Retrotransposon, LTR, Copia; consensus sequence; KEY=1940	0	58
B20002-[35]-[68]	RLC_Taes_Inga_consensus-1	TE	Retrotransposon, LTR, Copia; consensus sequence; KEY=1940	0	58
B20005-[21]-[67]	RLC_Taes_Inga_consensus-1	TE	Retrotransposon, LTR, Copia; consensus sequence; KEY=1940	0	58
B20005-[29]-[59]	RLC_Taes_Inga_consensus-1	TE	Retrotransposon, LTR, Copia; consensus sequence; KEY=1940	0	58
B20005-[37]-[68]	RLC_Taes_Inga_consensus-1	TE	Retrotransposon, LTR, Copia; consensus sequence; KEY=1940	0	58
B20007-[11]-[62]	RLC_Taes_Inga_consensus-1	TE	Retrotransposon, LTR, Copia; consensus sequence; KEY=1940	0	58
B20007-[13]-[67]	RLC_Taes_Inga_consensus-1	TE	Retrotransposon, LTR, Copia; consensus sequence; KEY=1940	0	58
B30001-[15]-[68]	RLC_Taes_Inga_consensus-1	TE	Retrotransposon, LTR, Copia; consensus sequence; KEY=1940	0	58
B30002-[14]-[55]	RLC_Taes_Inga_consensus-1	TE	Retrotransposon, LTR, Copia; consensus sequence; KEY=1940	0	58
B30002-[23]-[55]	RLC_Taes_Inga_consensus-1	TE	Retrotransposon, LTR, Copia; consensus sequence; KEY=1940	0	58
B30002-[27]-[55]	RLC_Taes_Inga_consensus-1	TE	Retrotransposon, LTR, Copia; consensus sequence; KEY=1940	0	58
B30003-[8]-[68]	RLC_Taes_Inga_consensus-1	TE	Retrotransposon, LTR, Copia; consensus sequence; KEY=1940	0	58
B30004-[10]-[68]	RLC_Taes_Inga_consensus-1	TE	Retrotransposon, LTR, Copia; consensus sequence; KEY=1940	0	58
B30004-[27]-[68]	RLC_Taes_Inga_consensus-1	TE	Retrotransposon, LTR, Copia; consensus sequence; KEY=1940	0	58
B30004-[39]-[55]	RLC_Taes_Inga_consensus-1	TE	Retrotransposon, LTR, Copia; consensus sequence; KEY=1940	0	58
B30004-[46]-[55]	RLC_Taes_Inga_consensus-1	TE	Retrotransposon, LTR, Copia; consensus sequence; KEY=1940	0	58
B30004-[49]-[55]	RLC_Taes_Inga_consensus-1	TE	Retrotransposon, LTR, Copia; consensus sequence; KEY=1940	0	58
B30005-[21]-[68]	RLC_Taes_Inga_consensus-1	TE	Retrotransposon, LTR, Copia; consensus sequence; KEY=1940	0	58
B30005-[34]-[68]	RLC_Taes_Inga_consensus-1	TE	Retrotransposon, LTR, Copia; consensus sequence; KEY=1940	0	58
B30006-[22]-[55]	RLC_Taes_Inga_consensus-1	TE	Retrotransposon, LTR, Copia; consensus sequence; KEY=1940	0	58
B30006-[25]-[55]	RLC_Taes_Inga_consensus-1	TE	Retrotransposon, LTR, Copia; consensus sequence; KEY=1940	0	58
B30006-[29]-[69]	RLC_Taes_Inga_consensus-1	TE	Retrotransposon, LTR, Copia; consensus sequence; KEY=1940	0	58
B40001-[30]-[55]	RLC_Taes_Inga_consensus-1	TE	Retrotransposon, LTR, Copia; consensus sequence; KEY=1940	0	58
B40002-[13]-[68]	RLC_Taes_Inga_consensus-1	TE	Retrotransposon, LTR, Copia; consensus sequence; KEY=1940	0	58
B40002-[15]-[55]	RLC_Taes_Inga_consensus-1	TE	Retrotransposon, LTR, Copia; consensus sequence; KEY=1940	0	58
B40002-[18]-[55]	RLC_Taes_Inga_consensus-1	TE	Retrotransposon, LTR, Copia; consensus sequence; KEY=1940	0	58
B40004-[46]-[55]	RLC_Taes_Inga_consensus-1	TE	Retrotransposon, LTR, Copia; consensus sequence; KEY=1940	0	58
B40005-[16]-[59]	RLC_Taes_Inga_consensus-1	TE	Retrotransposon, LTR, Copia; consensus sequence; KEY=1940	0	58
B40005-[17]-[67]	RLC_Taes_Inga_consensus-1	TE	Retrotransposon, LTR, Copia; consensus sequence; KEY=1940	0	58
B40005-[25]-[68]	RLC_Taes_Inga_consensus-1	TE	Retrotransposon, LTR, Copia; consensus sequence; KEY=1940	0	58
B40005-[32]-[55]	RLC_Taes_Inga_consensus-1	TE	Retrotransposon, LTR, Copia; consensus sequence; KEY=1940	0	58
B50001-[21]-[64]	RLC_Taes_Inga_consensus-1	TE	Retrotransposon, LTR, Copia; consensus sequence; KEY=1940	0	58
B50001-[24]-[68]	RLC_Taes_Inga_consensus-1	TE	Retrotransposon, LTR, Copia; consensus sequence; KEY=1940	0	58
B50001-[25]-[55]	RLC_Taes_Inga_consensus-1	TE	Retrotransposon, LTR, Copia; consensus sequence; KEY=1940	0	58
B50003-[99]-[55]	RLC_Taes_Inga_consensus-1	TE	Retrotransposon, LTR, Copia; consensus sequence; KEY=1940	0	58
B50004-[46]-[55]	RLC_Taes_Inga_consensus-1	TE	Retrotransposon, LTR, Copia; consensus sequence; KEY=1940	0	58
B50004-[49]-[55]	RLC_Taes_Inga_consensus-1	TE	Retrotransposon, LTR, Copia; consensus sequence; KEY=1940	0	58
B50005-[21]-[68]	RLC_Taes_Inga_consensus-1	TE	Retrotransposon, LTR, Copia; consensus sequence; KEY=1940	0	58
B60001-[20]-[55]	RLC_Taes_Inga_consensus-1	TE	Retrotransposon, LTR, Copia; consensus sequence; KEY=1940	0	58
B60003-[18]-[67]	RLC_Taes_Inga_consensus-1	TE	Retrotransposon, LTR, Copia; consensus sequence; KEY=1940	0	58
B60005-[18]-[68]	RLC_Taes_Inga_consensus-1	TE	Retrotransposon, LTR, Copia; consensus sequence; KEY=1940	0	58
B60005-[25]-[64]	RLC_Taes_Inga_consensus-1	TE	Retrotransposon, LTR, Copia; consensus sequence; KEY=1940	0	58
B70001-[22]-[68]	RLC_Taes_Inga_consensus-1	TE	Retrotransposon, LTR, Copia; consensus sequence; KEY=1940	0	58
B70001-[50]-[68]	RLC_Taes_Inga_consensus-1	TE	Retrotransposon, LTR, Copia; consensus sequence; KEY=1940	0	58
B70001-[58]-[64]	RLC_Taes_Inga_consensus-1	TE	Retrotransposon, LTR, Copia; consensus sequence; KEY=1940	0	58
B70001-[60]-[68]	RLC_Taes_Inga_consensus-1	TE	Retrotransposon, LTR, Copia; consensus sequence; KEY=1940	0	58
B70004-[10]-[68]	RLC_Taes_Inga_consensus-1	TE	Retrotransposon, LTR, Copia; consensus sequence; KEY=1940	0	58
B70004-[24]-[54]	RLC_Taes_Inga_consensus-1	TE	Retrotransposon, LTR, Copia; consensus sequence; KEY=1940	0	58
B70005-[9]-[68]	RLC_Taes_Inga_consensus-1	TE	Retrotransposon, LTR, Copia; consensus sequence; KEY=1940	0	58
D20004-[1]-[49]	RLC_Taes_Inga_consensus-1	TE	Retrotransposon, LTR, Copia; consensus sequence; KEY=1940	0	58
B20003-[2]-[68]	RLC_Taes_Inga_consensus-1	TE	Retrotransposon, LTR, Copia; consensus sequence; KEY=1940	0	58
A30002-[2]-[52]	RLG_Tmon_Fatima_B_609E6-1	TE	Retrotransposon, LTR, Gypsy; non-autonomous, 3' truncated; KEY=213	0	58
B30002-[14]-[62]	RLC_Taes_Inga_consensus-1	TE	Retrotransposon, LTR, Copia; consensus sequence; KEY=1940	0	58
B40004-[24]-[64]	RLC_Taes_Inga_consensus-1	TE	Retrotransposon, LTR, Copia; consensus sequence; KEY=1940	0	58
B10005-[26]-[55]	RLC_Taes_Inga_consensus-1	TE	Retrotransposon, LTR, Copia; consensus sequence; KEY=1940	0	57
B20002-[10]-[68]	RLC_Taes_Inga_consensus-1	TE	Retrotransposon, LTR, Copia; consensus sequence; KEY=1940	0	57
B20005-[18]-[67]	RLC_Taes_Inga_consensus-1	TE	Retrotransposon, LTR, Copia; consensus sequence; KEY=1940	0	57
B20005-[36]-[56]	RLC_Taes_Inga_consensus-1	TE	Retrotransposon, LTR, Copia; consensus sequence; KEY=1940	0	57
B20006-[41]-[55]	RLC_Taes_Inga_consensus-1	TE	Retrotransposon, LTR, Copia; consensus sequence; KEY=1940	0	57
B30002-[25]-[55]	RLC_Taes_Inga_consensus-1	TE	Retrotransposon, LTR, Copia; consensus sequence; KEY=1940	0	57
B30002-[32]-[55]	RLC_Taes_Inga_consensus-1	TE	Retrotransposon, LTR, Copia; consensus sequence; KEY=1940	0	57
B30004-[47]-[55]	RLC_Taes_Inga_consensus-1	TE	Retrotransposon, LTR, Copia; consensus sequence; KEY=1940	0	57
B30006-[16]-[55]	RLC_Taes_Inga_consensus-1	TE	Retrotransposon, LTR, Copia; consensus sequence; KEY=1940	0	57
B30006-[27]-[68]	RLC_Taes_Inga_consensus-1	TE	Retrotransposon, LTR, Copia; consensus sequence; KEY=1940	0	57
B30007-[12]-[68]	RLC_Taes_Inga_consensus-1	TE	Retrotransposon, LTR, Copia; consensus sequence; KEY=1940	0	57
B40001-[33]-[65]	RLC_Taes_Inga_consensus-1	TE	Retrotransposon, LTR, Copia; consensus sequence; KEY=1940	0	57
B40001-[37]-[55]	RLC_Taes_Inga_consensus-1	TE	Retrotransposon, LTR, Copia; consensus sequence; KEY=1940	0	57
B40001-[42]-[68]	RLC_Taes_Inga_consensus-1	TE	Retrotransposon, LTR, Copia; consensus sequence; KEY=1940	0	57
B40004-[29]-[67]	RLC_Taes_Inga_consensus-1	TE	Retrotransposon, LTR, Copia; consensus sequence; KEY=1940	0	57
B40004-[38]-[67]	RLC_Taes_Inga_consensus-1	TE	Retrotransposon, LTR, Copia; consensus sequence; KEY=1940	0	57
B40004-[44]-[68]	RLC_Taes_Inga_consensus-1	TE	Retrotransposon, LTR, Copia; consensus sequence; KEY=1940	0	57
B40004-[47]-[55]	RLC_Taes_Inga_consensus-1	TE	Retrotransposon, LTR, Copia; consensus sequence; KEY=1940	0	57
B40005-[31]-[55]	RLC_Taes_Inga_consensus-1	TE	Retrotransposon, LTR, Copia; consensus sequence; KEY=1940	0	57
B50002-[21]-[68]	RLC_Taes_Inga_consensus-1	TE	Retrotransposon, LTR, Copia; consensus sequence; KEY=1940	0	57
B50004-[2]-[68]	RLC_Taes_Inga_consensus-1	TE	Retrotransposon, LTR, Copia; consensus sequence; KEY=1940	0	57
B50004-[34]-[68]	RLC_Taes_Inga_consensus-1	TE	Retrotransposon, LTR, Copia; consensus sequence; KEY=1940	0	57
B50004-[36]-[55]	RLC_Taes_Inga_consensus-1	TE	Retrotransposon, LTR, Copia; consensus sequence; KEY=1940	0	57
B50004-[48]-[68]	RLC_Taes_Inga_consensus-1	TE	Retrotransposon, LTR, Copia; consensus sequence; KEY=1940	0	57
B50005-[17]-[67]	RLC_Taes_Inga_consensus-1	TE	Retrotransposon, LTR, Copia; consensus sequence; KEY=1940	0	57
B60002-[2]-[68]	RLC_Taes_Inga_consensus-1	TE	Retrotransposon, LTR, Copia; consensus sequence; KEY=1940	0	57
B60003-[10]-[67]	RLC_Taes_Inga_consensus-1	TE	Retrotransposon, LTR, Copia; consensus sequence; KEY=1940	0	57
B60005-[36]-[55]	RLC_Taes_Inga_consensus-1	TE	Retrotransposon, LTR, Copia; consensus sequence; KEY=1940	0	57
B70001-[46]-[68]	RLC_Taes_Inga_consensus-1	TE	Retrotransposon, LTR, Copia; consensus sequence; KEY=1940	0	57
B70002-[21]-[68]	RLC_Taes_Inga_consensus-1	TE	Retrotransposon, LTR, Copia; consensus sequence; KEY=1940	0	57
B70004-[27]-[55]	RLC_Taes_Inga_consensus-1	TE	Retrotransposon, LTR, Copia; consensus sequence; KEY=1940	0	57
B70006-[7]-[64]	RLC_Taes_Inga_consensus-1	TE	Retrotransposon, LTR, Copia; consensus sequence; KEY=1940	0	57
B40005-[5]-[66]	RLC_Taes_Inga_consensus-1	TE	Retrotransposon, LTR, Copia; consensus sequence; KEY=1940	0	57
B50001-[34]-[69]	RLC_Taes_Inga_consensus-1	TE	Retrotransposon, LTR, Copia; consensus sequence; KEY=1940	0	57
B70004-[3]-[68]	RLG_Taes_Nusif_B_consensus-1	TE	Retrotransposon, LTR, Gypsy; consensus sequence, , subfamily B; KEY=1955	0	57
A20007-[14]-[52]	RLC_Taes_Inga_consensus-1	TE	Retrotransposon, LTR, Copia; consensus sequence; KEY=1940	0	56
A40005-[14]-[47]	RLC_Hsap_Eugene_AC200834-1	TE	Retrotransposon, LTR, Copia, eugene	0	56
A40006-[18]-[55]	RLC_Taes_Inga_consensus-1	TE	Retrotransposon, LTR, Copia; consensus sequence; KEY=1940	0	56
A70005-[12]-[52]	RLC_Taes_Inga_consensus-1	TE	Retrotransposon, LTR, Copia; consensus sequence; KEY=1940	0	56
B20001-[16]-[68]	RLC_Taes_Inga_consensus-1	TE	Retrotransposon, LTR, Copia; consensus sequence; KEY=1940	0	56
B20002-[11]-[68]	RLC_Hsap_Eugene_AC200834-1	TE	Retrotransposon, LTR, Copia, eugene	0	56
B20003-[20]-[69]	RLC_Taes_Inga_consensus-1	TE	Retrotransposon, LTR, Copia; consensus sequence; KEY=1940	0	56
B20005-[1]-[65]	RLC_Hsap_Eugene_AC200834-1	TE	Retrotransposon, LTR, Copia, eugene	0	56
B30001-[5]-[68]	RLC_Hsap_Eugene_AC200834-1	TE	Retrotransposon, LTR, Copia, eugene	0	56
B30005-[39]-[68]	RLC_Taes_Inga_consensus-1	TE	Retrotransposon, LTR, Copia; consensus sequence; KEY=1940	0	56
B40001-[29]-[67]	RLC_Taes_Inga_consensus-1	TE	Retrotransposon, LTR, Copia; consensus sequence; KEY=1940	0	56
B40005-[29]-[55]	RLC_Taes_Inga_consensus-1	TE	Retrotransposon, LTR, Copia; consensus sequence; KEY=1940	0	56
B50001-[42]-[63]	RLC_Taes_Inga_consensus-1	TE	Retrotransposon, LTR, Copia; consensus sequence; KEY=1940	0	56
B50003-[23]-[68]	RLC_Hsap_Eugene_AC200834-1	TE	Retrotransposon, LTR, Copia, eugene	0	56
B50004-[38]-[55]	RLC_Taes_Inga_consensus-1	TE	Retrotransposon, LTR, Copia; consensus sequence; KEY=1940	0	56
B70001-[33]-[67]	RLC_Hsap_Eugene_AC200834-1	TE	Retrotransposon, LTR, Copia, eugene	0	56
B70002-[27]-[68]	RLC_Taes_Inga_consensus-1	TE	Retrotransposon, LTR, Copia; consensus sequence; KEY=1940	0	56
B70005-[3]-[68]	RLC_Taes_Inga_consensus-1	TE	Retrotransposon, LTR, Copia; consensus sequence; KEY=1940	0	56
B70005-[5]-[67]	RLC_Taes_Inga_consensus-1	TE	Retrotransposon, LTR, Copia; consensus sequence; KEY=1940	0	56
E10004-[2]-[68]	RLC_Taes_Inga_consensus-1	TE	Retrotransposon, LTR, Copia; consensus sequence; KEY=1940	0	56
A20006-[11]-[52]	RLG_Hsap_Sabrina_B_115G1-2	TE	Retrotransposon, LTR, Gypsy, Sabrina	0	56
B20001-[14]-[61]	DTC_Atau_Jorge_D_3D-339	TE	DNA-transposon, TIR, CACTA; complete element; KEY=2850	0	56
A30001-[7]-[52]	RLC_Taes_Inga_consensus-1	TE	Retrotransposon, LTR, Copia; consensus sequence; KEY=1940	0	56
B30004-[51]-[68]	RLG_Taes_WHAM_10k23-5	TE	Retrotransposon, LTR, Gypsy; complete element; KEY=1546	0	56
B70001-[42]-[67]	RLC_Taes_Inga_consensus-1	TE	Retrotransposon, LTR, Copia; consensus sequence; KEY=1940	0	56
H000000007-[0]-[68]	RLC_Taes_Inga_consensus-1	TE	Retrotransposon, LTR, Copia; consensus sequence; KEY=1940	0	56
J000002203-[1]-[52]	RLC_Taes_Inga_consensus-1	TE	Retrotransposon, LTR, Copia; consensus sequence; KEY=1940	0	56
B10003-[13]-[68]	RLC_Taes_Inga_consensus-1	TE	Retrotransposon, LTR, Copia; consensus sequence; KEY=1940	0	55
B30006-[24]-[55]	RLC_Taes_Inga_consensus-1	TE	Retrotransposon, LTR, Copia; consensus sequence; KEY=1940	0	55
B50003-[107]-[55]	RLC_Taes_Inga_consensus-1	TE	Retrotransposon, LTR, Copia; consensus sequence; KEY=1940	0	55
B70003-[30]-[55]	RLC_Taes_Inga_consensus-1	TE	Retrotransposon, LTR, Copia; consensus sequence; KEY=1940	0	55
B10001-[21]-[60]	RLC_Taes_Inga_consensus-1	TE	Retrotransposon, LTR, Copia; consensus sequence; KEY=1940	0	55
B10004-[9]-[68]	RLC_Taes_Inga_consensus-1	TE	Retrotransposon, LTR, Copia; consensus sequence; KEY=1940	0	55
B10004-[22]-[60]	RLC_Taes_Inga_consensus-1	TE	Retrotransposon, LTR, Copia; consensus sequence; KEY=1940	0	55
B20005-[33]-[68]	RLC_Taes_Inga_consensus-1	TE	Retrotransposon, LTR, Copia; consensus sequence; KEY=1940	0	55
B30005-[5]-[68]	RLC_Taes_Inga_consensus-1	TE	Retrotransposon, LTR, Copia; consensus sequence; KEY=1940	0	55
B30005-[35]-[61]	RLC_Taes_Inga_consensus-1	TE	Retrotransposon, LTR, Copia; consensus sequence; KEY=1940	0	55
B40001-[5]-[68]	RLC_Taes_Inga_consensus-1	TE	Retrotransposon, LTR, Copia; consensus sequence; KEY=1940	0	55
B40001-[28]-[68]	RLC_Taes_Inga_consensus-1	TE	Retrotransposon, LTR, Copia; consensus sequence; KEY=1940	0	55
B40003-[14]-[67]	RLC_Taes_Inga_consensus-1	TE	Retrotransposon, LTR, Copia; consensus sequence; KEY=1940	0	55
B50001-[42]-[68]	RLC_Taes_Inga_consensus-1	TE	Retrotransposon, LTR, Copia; consensus sequence; KEY=1940	0	55
B50004-[42]-[55]	RLC_Taes_Inga_consensus-1	TE	Retrotransposon, LTR, Copia; consensus sequence; KEY=1940	0	55
B50005-[8]-[67]	RLC_Taes_Inga_consensus-1	TE	Retrotransposon, LTR, Copia; consensus sequence; KEY=1940	0	55
B60004-[13]-[68]	RLC_Taes_Inga_consensus-1	TE	Retrotransposon, LTR, Copia; consensus sequence; KEY=1940	0	55
B70002-[7]-[64]	RLC_Taes_Inga_consensus-1	TE	Retrotransposon, LTR, Copia; consensus sequence; KEY=1940	0	55
B70006-[6]-[68]	RLC_Taes_Inga_consensus-1	TE	Retrotransposon, LTR, Copia; consensus sequence; KEY=1940	0	55
A50003-[3]-[65]	RLC_Taes_Inga_consensus-1	TE	Retrotransposon, LTR, Copia; consensus sequence; KEY=1940	0	54
B20006-[39]-[55]	RLC_Taes_Inga_consensus-1	TE	Retrotransposon, LTR, Copia; consensus sequence; KEY=1940	0	54
B30005-[43]-[66]	RLC_Taes_Inga_consensus-1	TE	Retrotransposon, LTR, Copia; consensus sequence; KEY=1940	0	54
B50003-[7]-[68]	RLG_Null_Fatima_B_consensus-1	TE	Retrotransposon, LTR, Gypsy; consensus sequence, non-autonomous; KEY=1478	0	54
B60002-[26]-[55]	RLC_Taes_Inga_consensus-1	TE	Retrotransposon, LTR, Copia; consensus sequence; KEY=1940	0	54
D70002-[0]-[68]	RLC_Taes_Inga_consensus-1	TE	Retrotransposon, LTR, Copia; consensus sequence; KEY=1940	0	54
D70002-[1]-[64]	RLC_Taes_Inga_consensus-1	TE	Retrotransposon, LTR, Copia; consensus sequence; KEY=1940	0	54
E10003-[11]-[47]	RLC_Taes_Inga_consensus-1	TE	Retrotransposon, LTR, Copia; consensus sequence; KEY=1940	0	54
B10003-[23]-[68]	RLC_Taes_Inga_consensus-1	TE	Retrotransposon, LTR, Copia; consensus sequence; KEY=1940	0	54
B10003-[25]-[67]	RLC_Taes_Inga_consensus-1	TE	Retrotransposon, LTR, Copia; consensus sequence; KEY=1940	0	54
B10003-[41]-[55]	RLC_Taes_Inga_consensus-1	TE	Retrotransposon, LTR, Copia; consensus sequence; KEY=1940	0	54
B10004-[11]-[68]	RLC_Taes_Inga_consensus-1	TE	Retrotransposon, LTR, Copia; consensus sequence; KEY=1940	0	54
B10005-[18]-[67]	RLC_Taes_Inga_consensus-1	TE	Retrotransposon, LTR, Copia; consensus sequence; KEY=1940	0	54
B20001-[3]-[66]	RLC_Taes_Inga_consensus-1	TE	Retrotransposon, LTR, Copia; consensus sequence; KEY=1940	0	54
B20001-[12]-[68]	RLC_Taes_Inga_consensus-1	TE	Retrotransposon, LTR, Copia; consensus sequence; KEY=1940	0	54
B20001-[19]-[55]	RLC_Taes_Inga_consensus-1	TE	Retrotransposon, LTR, Copia; consensus sequence; KEY=1940	0	54
B20002-[6]-[57]	RLC_Taes_Inga_consensus-1	TE	Retrotransposon, LTR, Copia; consensus sequence; KEY=1940	0	54
B20002-[30]-[55]	RLC_Taes_Inga_consensus-1	TE	Retrotransposon, LTR, Copia; consensus sequence; KEY=1940	0	54
B20002-[42]-[69]	RLC_Taes_Inga_consensus-1	TE	Retrotransposon, LTR, Copia; consensus sequence; KEY=1940	0	54
B20004-[16]-[68]	RLC_Taes_Inga_consensus-1	TE	Retrotransposon, LTR, Copia; consensus sequence; KEY=1940	0	54
B20004-[24]-[55]	RLC_Taes_Inga_consensus-1	TE	Retrotransposon, LTR, Copia; consensus sequence; KEY=1940	0	54
B20005-[5]-[68]	RLC_Taes_Inga_consensus-1	TE	Retrotransposon, LTR, Copia; consensus sequence; KEY=1940	0	54
B30002-[4]-[68]	RLC_Taes_Inga_consensus-1	TE	Retrotransposon, LTR, Copia; consensus sequence; KEY=1940	0	54
B30002-[9]-[67]	RLC_Taes_Inga_consensus-1	TE	Retrotransposon, LTR, Copia; consensus sequence; KEY=1940	0	54
B30002-[39]-[69]	RLC_Taes_Inga_consensus-1	TE	Retrotransposon, LTR, Copia; consensus sequence; KEY=1940	0	54
B30003-[15]-[68]	RLC_Taes_Inga_consensus-1	TE	Retrotransposon, LTR, Copia; consensus sequence; KEY=1940	0	54
B30003-[18]-[68]	RLC_Taes_Inga_consensus-1	TE	Retrotransposon, LTR, Copia; consensus sequence; KEY=1940	0	54
B30004-[26]-[68]	RLC_Taes_Inga_consensus-1	TE	Retrotransposon, LTR, Copia; consensus sequence; KEY=1940	0	54
B30006-[19]-[68]	RLC_Taes_Inga_consensus-1	TE	Retrotransposon, LTR, Copia; consensus sequence; KEY=1940	0	54
B40001-[23]-[67]	RLC_Taes_Inga_consensus-1	TE	Retrotransposon, LTR, Copia; consensus sequence; KEY=1940	0	54
B40002-[6]-[62]	RLC_Taes_Inga_consensus-1	TE	Retrotransposon, LTR, Copia; consensus sequence; KEY=1940	0	54
B40003-[8]-[67]	RLC_Taes_Inga_consensus-1	TE	Retrotransposon, LTR, Copia; consensus sequence; KEY=1940	0	54
B40003-[12]-[64]	RLC_Taes_Inga_consensus-1	TE	Retrotransposon, LTR, Copia; consensus sequence; KEY=1940	0	54
B40004-[3]-[67]	RLC_Taes_Inga_consensus-1	TE	Retrotransposon, LTR, Copia; consensus sequence; KEY=1940	0	54
B40005-[15]-[68]	RLC_Taes_Inga_consensus-1	TE	Retrotransposon, LTR, Copia; consensus sequence; KEY=1940	0	54
A50001-[4]-[52]	RLC_Taes_Inga_consensus-1	TE	Retrotransposon, LTR, Copia; consensus sequence; KEY=1940	0	54
B50001-[13]-[68]	RLC_Taes_Inga_consensus-1	TE	Retrotransposon, LTR, Copia; consensus sequence; KEY=1940	0	54
B50001-[38]-[56]	RLC_Taes_Inga_consensus-1	TE	Retrotransposon, LTR, Copia; consensus sequence; KEY=1940	0	54
B50002-[26]-[68]	RLC_Taes_Inga_consensus-1	TE	Retrotransposon, LTR, Copia; consensus sequence; KEY=1940	0	54
B50003-[26]-[67]	RLC_Taes_Inga_consensus-1	TE	Retrotransposon, LTR, Copia; consensus sequence; KEY=1940	0	54
B50004-[5]-[68]	RLC_Taes_Inga_consensus-1	TE	Retrotransposon, LTR, Copia; consensus sequence; KEY=1940	0	54
B50004-[7]-[67]	RLC_Taes_Inga_consensus-1	TE	Retrotransposon, LTR, Copia; consensus sequence; KEY=1940	0	54
B50004-[31]-[68]	RLC_Taes_Inga_consensus-1	TE	Retrotransposon, LTR, Copia; consensus sequence; KEY=1940	0	54
B50004-[52]-[55]	RLC_Taes_Inga_consensus-1	TE	Retrotransposon, LTR, Copia; consensus sequence; KEY=1940	0	54
B60002-[25]-[68]	RLC_Taes_Inga_consensus-1	TE	Retrotransposon, LTR, Copia; consensus sequence; KEY=1940	0	54
B60003-[26]-[55]	RLC_Taes_Inga_consensus-1	TE	Retrotransposon, LTR, Copia; consensus sequence; KEY=1940	0	54
B60004-[12]-[68]	RLC_Taes_Inga_consensus-1	TE	Retrotransposon, LTR, Copia; consensus sequence; KEY=1940	0	54
B60004-[21]-[67]	RLC_Taes_Inga_consensus-1	TE	Retrotransposon, LTR, Copia; consensus sequence; KEY=1940	0	54
B60004-[26]-[67]	RLC_Taes_Inga_consensus-1	TE	Retrotransposon, LTR, Copia; consensus sequence; KEY=1940	0	54
B60004-[33]-[68]	RLC_Taes_Inga_consensus-1	TE	Retrotransposon, LTR, Copia; consensus sequence; KEY=1940	0	54
B70001-[5]-[67]	RLC_Taes_Inga_consensus-1	TE	Retrotransposon, LTR, Copia; consensus sequence; KEY=1940	0	54
B70001-[45]-[66]	RLC_Taes_Inga_consensus-1	TE	Retrotransposon, LTR, Copia; consensus sequence; KEY=1940	0	54
B70002-[32]-[67]	RLC_Taes_Inga_consensus-1	TE	Retrotransposon, LTR, Copia; consensus sequence; KEY=1940	0	54
B70005-[2]-[62]	RLC_Taes_Inga_consensus-1	TE	Retrotransposon, LTR, Copia; consensus sequence; KEY=1940	0	54
B70006-[7]-[67]	RLC_Taes_Inga_consensus-1	TE	Retrotransposon, LTR, Copia; consensus sequence; KEY=1940	0	54
[truncated: 1,140 more rows]
